# Supplementary material for: Physiological and iTRAQ-based proteomic analyses reveal the function of exogenous γ-aminobutyric acid (GABA) in improving tea plant (Camellia sinensis L.) tolerance at cold temperature
Source: BMC Plant Biol. 2019 Jan 30;19:43. doi: 10.1186/s12870-019-1646-9 (PMC6354415; doi:10.1186/s12870-019-1646-9)
Supplement: Supplementary file 1 — Table S1: Nucleotide sequences of primers specific to flavonoid biosynthesis, amino acid metabolism and AsA/glutathione cycle, TCA cycle, glyoxylate cycle and carbon fixation in photosynthetic organisms and oxidative pentose phosphate pathway and purine metabolism related genes used for qRT-PCR. (XLSX 10 kb) [file 12870_2019_1646_MOESM1_ESM.xlsx]

## Sheet: Table S1
ID	Gene	Forward primer 5'-3'		Reverse primer 5'-3'
TCONS_00078466	CHI1	TTGTCTGTCGGTGGTTTGCT	CCTCTCTCCTGCGCACATTA
TCONS_00000392	CHS	TGCTAGGCAGGACATGGTTG	CCTCTTGACTGATGGGCGAA
TCONS_00057278	FLS1	TTGTCCCCAATGACGTTCCG	CGACAAACACAGCCCAAGAC
TCONS_00074020	F3H	ACAACAACGCTTACGGCTCT	CCAACCTTCACATGCCTCCA
TCONS_00097187	BAN	ATAAGCTCAATGGGACCGGC	GGCCATGAGAGTTGGGATGA
TCONS_00040874	METK4	CATTGGTGTTCCTGAGCCCT	GTCATCCCTGCCAAAATGCC
TCONS_00057669	CM2	TGATACGCCAAGAAGACACCA	CCACCAAAGGCGGTAAACTG
TCONS_00069828	SK1	AGGTGGCTTCCCAGTTAGGT	CGTTGCCTACACAGGAGCAA
TCONS_00086393	ASA1	ACAAGCGCAAAGAATGGGTG	ACCTTGGCTGACCTGAGAGA
TCONS_00003627	GSTF9	CAGCCCTTTGGAGTTCTTCCT	TGTGGGTGAAAGTTGTGTGCT
TCONS_00022976	LAP2	TATAGCAGTCTTGGCGAGGC	CCACAGATGAAAGTGCTGGC
TCONS_00065930	GSTF10	GCACGCAAGTATGCCTTTGG	ACCCTCTCTTTCTGGGCTTC
TCONS_00127436	GPX7	ACGGCTCCAGTTTACCAGTT	ATGACCTCCAACCACATGCC
TCONS_00021719	LGALDH	CAGTACAGGAATCTGGGCCG	GATCGCCTGACCCATGATCT
TCONS_00128637	MDAR5	TTCTGACGGATGTGTGGCTG	CCGCTACATCTCCAATCGCA
TCONS_00060023	TKL-2	GAGACGCTCAACAAGACGGA	ACGATTGAACCAGCAAGGGT
TCONS_00000977	GGAT2	GTGGTTGCTCTATGCCAAGC	TACCCATCGCGCCTTTCAAT
TCONS_00017695	PGK3	CCAAGTCTAAAGGGGTGGCT	ACACGCCCATAGGTCCATTC
TCONS_00053470	RPE	CATGTCGGTGAACCCTGGAT	ACAGCAGAACCAGCAACCAA
TCONS_00033105	GLN1-4	ATCAGTTGTGGATGGCTCGT	CAGCAATGTGTTCCCTGTGC
TCONS_00061951	GLDP2	TCCCCAGTGTTGTATTCGCC	TGGCGACGGGGAAAAGTATC
TCONS_00124639	GLO1	TCACTGCTGAGGATGCAAGG	AATATGCCAGAGGCCCCAAG
TCONS_00128711	GDH3	GTTTGTGGAGGTGCCAGATG	CTCTGATGGGTTGCTTGGCT
TCONS_00092534	rbcL	CAACTGTGTGGACCGATGGA	GCAGGGCTTTGAACCCAAAT
TCONS_00042650	FBA2	TGCACAGCTTCTCAACCAGA	GGAGGTAACAGCTCGGACAG
TCONS_00054202	RBCS-2B	CCTCCCACTTGATCCTACGC	GACGCCATTTCGCTCTCTTC
TCONS_00056150	NADP-ME4	GGAGGTTTGCGATGGAGAGT	AGACCACGCAGGTAATGAGC
TCONS_00056905	CYFBP	AAGGTTCGTGTCCAGTCCTC	GCTTCGATTGCTCGTTCAGC
TCONS_00093030	GAPB	CCAATCACGGTCTTCCCCAT	TCCCCTTGTTCCTTGTATGCC
TCONS_00100601	PMDH1	TGCCCAAACGCCATAGTCAA	GACCCCCTACAACTGGAACG
TCONS_00006546	ALDH11A3	TGGCGGGAAGTGGAGTTTTT	CGCAGTTTTCGCTGTTTCCA
TCONS_00075966	NRPB8A	CCATGTTAGGCTGGTCAGGT	AACTGGCCTTGGTTCCTTGT
TCONS_00047378	PDH-E1 ALPHA	CCGTCTCCGATGTCGTCAAG	TACAGCTTCTTGGCCGTTGT
TCONS_00097419	SDH1-1	CAGGGGGCTATGGTAGGACA	TCGCTCACCTTCACTGTTCC
TCONS_00110712	FBA3	CGTGTTCGAGCTTGGTGAAG	CCACGACCAGGAGATGCAAT
