# Supplementary material for: Physiological and iTRAQ-based proteomic analyses reveal the function of exogenous γ-aminobutyric acid (GABA) in improving tea plant (Camellia sinensis L.) tolerance at cold temperature
Source: BMC Plant Biol. 2019 Jan 30;19:43. doi: 10.1186/s12870-019-1646-9 (PMC6354415; doi:10.1186/s12870-019-1646-9)
Supplement: Supplementary file 2 — Table S2: Functional classifications of identified proteins significantly expressed in leaves of tea plants exposed to the treatments T2/T1 for 7 days (25 °C and 25 °C + GABA for T1 and T2 respectively). Each value represents the average of three biological replicates. The average is significant at a p < 0.01 level. A t-test value < 0.05 is considered to be significant between treatment T2 and T1. (XLSX 41 kb) [file 12870_2019_1646_MOESM2_ESM.xlsx]

## Sheet: Table S2
ID	Entry	Protein names	Genename	Organism	T2-T1_Fc	Pvalue	Evaule	Score(Unused)			Coverage(%)			Distinct Peptides
								repeat 1	repeat 2	repeat 3	repeat 1	repeat 2	repeat 3	repeat 1	repeat 2	repeat 3
Protein metabolism and nucleotide metaboliam
TCONS_00101039	Q9STW6	Heat shock 70 kDa protein 6, chloroplastic (Chloroplast heat shock protein 70-1) (cpHsc70-1) (Heat shock protein 70-6) (AtHsp70-6)	HSP70-6	Arabidopsis thaliana (Mouse-ear cress)	0.523533333	0.000341018	2.0E-70	3.15	3.92	3.7	18.6	19.1	18.6	3.0	2.0	2.0
TCONS_00047114	Q9SJZ7	Chaperone protein dnaJ A6, chloroplastic (atDjA6) (Chaperone protein dnaJ A26) (AtDjA26)	DJA6	Arabidopsis thaliana (Mouse-ear cress)	0.650033333	0.000286749	0.0	13.7	11.52	16.1	27.9	31.3	32.7	7.0	8.0	8.0
TCONS_00017807	P21240	Chaperonin 60 subunit beta 1, chloroplastic (CPN-60 beta 1) (60 kDa chaperonin subunit beta 1) (RuBisCO large subunit-binding protein subunit beta, chloroplastic)	CPN60B1	Arabidopsis thaliana (Mouse-ear cress)	1.7223	1.24547e-05	7e-175	61.31	64.28	62.25	48.5	50.4	50.8	57.0	54.0	47.0
TCONS_00015538	O03986	Heat shock protein 90-4 (AtHSP90.4) (AtHsp90-4) (Heat shock protein 81-4) (Hsp81-4)	HSP90-4	Arabidopsis thaliana (Mouse-ear cress)	2.336766667	0.00809502	0.0	23.98	18.66	20.15	28.4	32.4	30.9	13.0	11.0	11.0
TCONS_00127766	P29830	17.6 kDa class II heat shock protein (17.6 kDa heat shock protein) (AtHsp17.6)	HSP17.6	Arabidopsis thaliana (Mouse-ear cress)	0.348933333	0.000424433	9.0E-53	6.06	6.05	6.4	38.8	51.5	53.9	4.0	7.0	5.0
TCONS_00120928	P19037	18.1 kDa class I heat shock protein (18.1 kDa heat shock protein) (AtHsp18.1)	HSP18.1	Arabidopsis thaliana (Mouse-ear cress)	0.243466667	6.72613e-05	5.0E-60	3.33	2.18	5.06	46.5	36.1	46.5	5.0	4.0	4.0
TCONS_00050439	Q9ZW31	17.6 kDa class I heat shock protein 2 (17.6 kDa heat shock protein 2) (AtHsp17.6B)	HSP17.6B	Arabidopsis thaliana (Mouse-ear cress)	0.256033333	2.39665e-05	1.0E-63	12.32	10.45	11.2	80.0	72.7	78.0	8.0	6.0	7.0
TCONS_00110567	P22953	Probable mediator of RNA polymerase II transcription subunit 37e (Heat shock 70 kDa protein 1) (Heat shock cognate 70 kDa protein 1) (Heat shock cognate protein 70-1) (AtHsc70-1) (Heat shock protein 70-1) (AtHsp70-1) (Protein EARLY-RESPONSIVE TO DEHYDRATION 2)	MED37E	Arabidopsis thaliana (Mouse-ear cress)	1.756966667	0.0234481	2.0E-141	3.59	4.02	4.0	33.9	43.6	38.6	17.0	17.0	18.0
TCONS_00070757	Q42112	60S acidic ribosomal protein P0-2	RPP0B	Arabidopsis thaliana (Mouse-ear cress)	1.7747	0.0489329	3.0E-106	4.43	4.45	5.03	14.5	11.0	11.0	2.0	2.0	3.0
TCONS_00072876	Q9ASV6	30S ribosomal protein S20, chloroplastic	RPS20	Arabidopsis thaliana (Mouse-ear cress)	0.289066667	0.000188355	2.0E-39	2.0	2.0	2.0	14.7	7.4	5.6	1.0	1.0	2.0
TCONS_00013464	Q9SX68	50S ribosomal protein L18, chloroplastic (CL18)	RPL18	Arabidopsis thaliana (Mouse-ear cress)	0.565733333	3.47868e-05	4.0E-75	2.68	4.01	3.0	22.4	18.7	26.3	2.0	2.0	2.0
TCONS_00070788	Q9SUN5	Small nuclear ribonucleoprotein-associated protein	smB	Arabidopsis thaliana (Mouse-ear cress)	0.657866667	0.0277729	5.0E-39	2.96	3.52	2.83	18.6	27.0	28.7	2.0	2.0	2.0
TCONS_00095392	Q9LJE4	Chaperonin 60 subunit beta 2, chloroplastic (CPN-60 beta 2)	CPN60B2	Arabidopsis thaliana (Mouse-ear cress)	1.9673	0.000149125	5.0E-56	59.06	50.08	54.43	57.8	54.1	55.4	48.0	43.0	40.0
TCONS_00039293	Q9ZP55	Dynamin-related protein 4C	DRP4C	Arabidopsis thaliana (Mouse-ear cress)	1.992	0.0263259	6.6	2.0	2.0	1.36	17.3	22.8	20.1	1.0	1.0	1.0
TCONS_00025635	Q9XQC7	GrpE protein homolog	grpE	Arabidopsis thaliana (Mouse-ear cress)	2.187633333	0.000555927	1.0E-96	12.52	12.2	13.76	26.7	22.5	22.9	9.0	8.0	9.0
TCONS_00123558	Q96300	14-3-3-like protein GF14 nu (General regulatory factor 7)	GRF7	Arabidopsis thaliana (Mouse-ear cress)	2.8023	0.0111716	5.0E-170	19.41	18.99	18.62	46.5	45.4	48.8	12.0	11.0	11.0
TCONS_00087871	Q9SVM8	Glycine-rich RNA-binding protein 2, mitochondrial (AtGR-RBP2) (AtRBG2) (Glycine-rich protein 2) (AtGRP2) (Mitochondrial RNA-binding protein 1a) (At-mRBP1a)	RBG2	Arabidopsis thaliana (Mouse-ear cress)	0.5504	0.000711665	2.0E-39	6.0	6.0	8.0	28.3	20.1	17.6	4.0	3.0	5.0
TCONS_00015143	Q9M352	60S ribosomal protein L36-2	RPL36B	Arabidopsis thaliana (Mouse-ear cress)	0.254566667	4.13994e-05	1.0E-55	3.23	2.8	3.02	18.9	21.7	20.1	3.0	3.0	3.0
TCONS_00064932	Q93VA8	Alba DNA/RNA-binding protein (At1g76010/T4O12_22)	At1g76010	Arabidopsis thaliana (Mouse-ear cress)	0.262266667	2.39915e-05	2.0E-59	4.23	4.23	4.34	22.5	24.9	21.7	2.0	2.0	2.0
TCONS_00092611	Q9M0E2	60S ribosomal protein L28-2	RPL28C	Arabidopsis thaliana (Mouse-ear cress)	0.471633333	5.37854e-05	5.0E-67	7.87	3.24	4.86	47.4	43.0	55.1	4.0	5.0	6.0
TCONS_00011219	P41127	60S ribosomal protein L13-1 (Protein BBC1 homolog)	RPL13B	Arabidopsis thaliana (Mouse-ear cress)	0.5001	0.0104881	6.0E-111	6.65	6.46	6.86	23.4	24.6	21.3	3.0	3.0	4.0
TCONS_00085784	Q9SW09	40S ribosomal protein S10-1	RPS10A	Arabidopsis thaliana (Mouse-ear cress)	0.501066667	0.0026169	5.0E-56	4.05	4.39	2.23	19.6	19.9	18.1	3.0	2.0	2.0
TCONS_00128685	Q945Q5	At2g30700/T11J7.9 (Bacterial trigger factor) (Expressed protein)	At2g30695	Arabidopsis thaliana (Mouse-ear cress)	0.524633333	0.0012957	8.0E-27	7.96	8.75	6.11	23.7	22.3	24.4	4.0	4.0	3.0
TCONS_00115344	P49690	60S ribosomal protein L23 (Protein EMBRYO DEFECTIVE 2171)	RPL23A	Arabidopsis thaliana (Mouse-ear cress)	0.533566667	1.47599e-05	1.0E-94	11.43	12.29	11.66	46.8	36.6	38.0	6.0	6.0	7.0
TCONS_00059974	Q0WNX3	RNA-binding KH domain-containing protein (Uncharacterized protein At5g15270)	At5g15270	Arabidopsis thaliana (Mouse-ear cress)	0.5462	0.0382892	5.0E-14	4.05	2.14	1.71	13.3	17.5	12.9	2.0	1.0	1.0
TCONS_00106332	Q9FUZ2	Peptide deformylase 1B, chloroplastic/mitochondrial (AtDEF2) (AtPDF1B) (PDF 1B) (EC 3.5.1.88) (Polypeptide deformylase)	PDF1B	Arabidopsis thaliana (Mouse-ear cress)	0.550733333	0.000375601	2.0E-35	4.13	4.74	2.18	25.9	24.9	25.9	2.0	2.0	2.0
TCONS_00116113	Q9XJ35	ATP-dependent Clp protease proteolytic subunit-related protein 1, chloroplastic (ClpR1) (Protein SUPPRESSOR OF VARIEGATION 2) (nClpP5)	CLPR1	Arabidopsis thaliana (Mouse-ear cress)	0.559466667	9.77129e-05	2.0E-167	14.96	13.5	13.07	32.9	30.8	28.9	8.0	9.0	9.0
TCONS_00089409	Q8GYL5	40S ribosomal protein S25-3	RPS25D	Arabidopsis thaliana (Mouse-ear cress)	0.601066667	0.0202643	4.0E-38	2.0	2.0	1.43	21.6	12.4	19.5	1.0	1.0	2.0
TCONS_00053037	Q8W034	Heterogeneous nuclear ribonucleoprotein 1 (hnRNP1)	RNP1	Arabidopsis thaliana (Mouse-ear cress)	0.6292	4.1167e-06	8.0E-13	4.44	6.56	4.44	18.2	12.6	16.6	3.0	3.0	3.0
TCONS_00040348	Q9SIM4	60S ribosomal protein L14-1	RPL14A	Arabidopsis thaliana (Mouse-ear cress)	0.6401	0.00325692	4.0E-76	10.96	2.0	1.82	40.4	44.6	38.0	6.0	4.0	4.0
TCONS_00132454	Q42406	Peptidyl-prolyl cis-trans isomerase CYP18-4 (PPIase CYP18-4) (EC 5.2.1.8) (Cyclophilin of 18 kDa 4) (Cyclophilin-1) (Rotamase cyclophilin-5)	CYP18-4	Arabidopsis thaliana (Mouse-ear cress)	0.655566667	0.000155995	3.0E-93	10.37	12.51	10.49	76.2	66.3	75.6	22.0	25.0	24.0
TCONS_00072698	O65351	Subtilisin-like protease SBT1.7 (EC 3.4.21.-) (Cucumisin-like serine protease) (Subtilase subfamily 1 member 7) (AtSBT1.7) (Subtilisin-like serine protease 1) (At-SLP1)	SBT1.7	Arabidopsis thaliana (Mouse-ear cress)	0.660766667	0.00961926	0.0	4.03	2.18	4.0	9.6	13.4	10.3	4.0	2.0	3.0
TCONS_00063888	P34789	40S ribosomal protein S28-2	RPS28C	Arabidopsis thaliana (Mouse-ear cress)	1.5186	0.0343036	3.0E-24	2.6	2.15	2.1	11.5	14.8	11.6	2.0	1.0	1.0
TCONS_00001642	Q9SEI3	26S proteasome regulatory subunit 10B homolog A (26S proteasome AAA-ATPase subunit RPT4a) (26S proteasome subunit 10B homolog A) (Regulatory particle triple-A ATPase subunit 4a)	RPT4A	Arabidopsis thaliana (Mouse-ear cress)	1.5954	6.17144e-05	5.0E-7	130.97	132.49	118.27	43.5	43.1	44.7	222.0	231.0	195.0
TCONS_00038923	Q9SR70	Peptidyl-prolyl cis-trans isomerase FKBP16-4, chloroplastic (PPIase FKBP16-4) (EC 5.2.1.8) (FK506-binding protein 16-4) (AtFKBP16-4) (Immunophilin FKBP16-4) (Rotamase)	FKBP16-4	Arabidopsis thaliana (Mouse-ear cress)	1.601833333	0.000576866	2.0E-69	9.74	9.92	13.08	16.8	15.7	17.2	7.0	7.0	9.0
TCONS_00074267	F4JM51	Phosphorylase superfamily protein	At4g28940	Arabidopsis thaliana (Mouse-ear cress)	1.612933333	0.0377225	3.0E-139	2.66	2.95	3.76	14.8	13.2	16.1	2.0	3.0	4.0
TCONS_00110873	F4JUG3	Nucleoporin (DUF3414)	At4g38760	Arabidopsis thaliana (Mouse-ear cress)	1.803366667	6.05916e-06	1.8	12.53	10.21	12.34	33.4	26.4	35.3	10.0	8.0	9.0
TCONS_00038945	Q84WM9	Elongation factor 1-beta 1 (EF-1-beta 1) (Elongation factor 1-beta' 1) (EF-1-beta' 1) (Elongation factor 1B-alpha 1) (eEF-1B alpha 1)	At5g12110	Arabidopsis thaliana (Mouse-ear cress)	1.8616	0.000211064	2.0E-79	12.03	10.54	11.56	30.3	25.1	26.7	7.0	6.0	7.0
TCONS_00127923	Q96299	14-3-3-like protein GF14 mu (General regulatory factor 9)	GRF9	Arabidopsis thaliana (Mouse-ear cress)	1.9195	0.00168153	1.0E-82	3.4	2.69	3.65	30.5	37.6	37.6	5.0	5.0	6.0
TCONS_00030262	O04209	Clathrin light chain 2	CLC2	Arabidopsis thaliana (Mouse-ear cress)	1.972233333	0.00710946	3.0E-42	9.19	10.76	8.94	14.2	16.5	17.9	6.0	6.0	6.0
TCONS_00078957	Q9S9Z8	14-3-3-like protein GF14 omicron (General regulatory factor 11)	GRF11	Arabidopsis thaliana (Mouse-ear cress)	1.5242	0.000298387	6.0E-147	7.95	10.45	4.11	37.2	28.8	30.7	10.0	9.0	6.0
TCONS_00059859	Q03250	Glycine-rich RNA-binding protein 7 (AtGR-RBP7) (AtRBG7) (Glycine-rich protein 7) (AtGRP7) (Protein COLD, CIRCADIAN RHYTHM, AND RNA BINDING 2) (Protein CCR2)	RBG7	Arabidopsis thaliana (Mouse-ear cress)	0.291733333	0.000108726	1.0E-43	16.03	20.05	18.09	51.5	45.3	49.6	20.0	22.0	24.0
TCONS_00064536	Q9LU63	AT5g51110/MWD22_5 (PCD/DCoH-like protein 1) (Transcriptional coactivator/pterin dehydratase) (Uncharacterized protein At5g51110)	MWD22.5	Arabidopsis thaliana (Mouse-ear cress)	0.513966667	0.000105154	4.0E-55	4.06	2.88	4.22	20.2	26.4	16.6	2.0	2.0	2.0
TCONS_00038548	Q8L7S8	DEAD-box ATP-dependent RNA helicase 3, chloroplastic (EC 3.6.4.13) (Protein EMBRYO DEFECTIVE 1138)	RH3	Arabidopsis thaliana (Mouse-ear cress)	0.5545	0.00792289	0.0	15.97	19.31	20.47	31.6	30.2	35.5	8.0	9.0	10.0
TCONS_00060766	Q8GX45	At4g24380 (Dihydrofolate reductase) (Uncharacterized protein At4g24380/T22A6_210)	At4g24380	Arabidopsis thaliana (Mouse-ear cress)	0.331666667	0.00087036	3.0E-19	2.06	2.1	2.27	23.6	25.6	26.1	1.0	1.0	1.0
Energy
TCONS_00054202	P10797	Ribulose bisphosphate carboxylase small chain 2B, chloroplastic (RuBisCO small subunit 2B) (EC 4.1.1.39)	RBCS-2B	Arabidopsis thaliana (Mouse-ear cress)	0.257866667	1.16647e-05	4.0E-42	6.0	6.0	6.0	13.0	22.5	11.7	6.0	5.0	5.0
TCONS_00055277	P93735	Early light-induced protein 1, chloroplastic	ELIP1	Arabidopsis thaliana (Mouse-ear cress)	0.274266667	7.06813e-05	2.0E-70	2.0	2.0	2.0	6.1	12.3	14.5	1.0	1.0	1.0
TCONS_00087251	Q9LR75	Coproporphyrinogen-III oxidase 1, chloroplastic (AtCPO-I) (Coprogen oxidase) (Coproporphyrinogenase) (EC 1.3.3.3) (Protein LESION INITIATION 2)	CPX1	Arabidopsis thaliana (Mouse-ear cress)	0.522766667	0.000593919	5.0E-57	2.52	5.2	2.0	20.2	21.1	13.5	5.0	5.0	5.0
TCONS_00051889	Q94K71	CBBY-like protein (AtCbby) (EC 3.1.3.-)	CBBY	Arabidopsis thaliana (Mouse-ear cress)	0.590866667	0.000552965	7.0E-153	14.03	14.05	14.84	33.5	31.4	26.5	7.0	9.0	8.0
TCONS_00076805	Q9LU21	Photosynthetic NDH subunit of subcomplex B 3, chloroplastic (Protein PnsB3) (NDH-DEPENDENT CYCLIC ELECTRON FLOW 4)	PNSB3	Arabidopsis thaliana (Mouse-ear cress)	0.6052	0.000542216	2.0E-24	3.8	2.69	4.0	28.7	33.9	36.8	2.0	2.0	2.0
TCONS_00078773	Q9XJ36	ATP-dependent Clp protease proteolytic subunit-related protein 2, chloroplastic (ClpR2) (nClpP2)	CLPR2	Arabidopsis thaliana (Mouse-ear cress)	0.6075	0.00200565	2.0E-135	5.03	4.8	5.33	17.5	20.9	18.6	3.0	4.0	3.0
TCONS_00116467	B9DHG0	Tetratricopeptide repeat domain-containing protein PYG7, chloroplastic (Protein PALE YELLOW GREEN 7)	At1g22700	Arabidopsis thaliana (Mouse-ear cress)	0.662633333	0.0053905	3.0E-95	3.01	4.0	2.0	12.7	14.5	15.1	2.0	2.0	1.0
TCONS_00109071	Q9SV68	Chloroplast envelope quinone oxidoreductase homolog (ceQORH) (EC 1.3.1.-)	CEQORH	Arabidopsis thaliana (Mouse-ear cress)	1.501233333	0.00623397	2.0E-34	5.55	4.76	4.84	53.3	53.3	69.3	4.0	4.0	4.0
TCONS_00127478	Q9LVM3	YCF54	EMB3143	Arabidopsis thaliana (Mouse-ear cress)	1.5299	0.00635537	4.0E-36	7.63	5.8	9.38	25.5	23.1	19.1	7.0	5.0	6.0
TCONS_00028672	Q9FLX7	Probable NADH dehydrogenase [ubiquinone] 1 alpha subcomplex subunit 5, mitochondrial	At5g52840	Arabidopsis thaliana (Mouse-ear cress)	1.536266667	0.0100184	1.0E-91	20.0	17.45	17.8	47.2	48.0	48.0	12.0	13.0	13.0
TCONS_00069312	Q9LR64	Photosystem II repair protein PSB27-H1, chloroplastic (Psb27-H1) (Thylakoid lumenal protein PSB27-H1)	PSB27-1	Arabidopsis thaliana (Mouse-ear cress)	1.5639	0.0177051	1.0E-62	15.45	15.52	12.61	49.1	49.7	41.1	10.0	13.0	13.0
TCONS_00018848	Q9SSA5	Peptidyl-prolyl cis-trans isomerase CYP38, chloroplastic (PPIase CYP38) (EC 5.2.1.8) (Rotamase CYP38) (Thylakoid lumen PPIase)	CYP38	Arabidopsis thaliana (Mouse-ear cress)	1.576166667	0.000113002	0.0	34.96	36.26	33.91	50.6	48.4	48.2	30.0	31.0	26.0
TCONS_00133418	Q42536	Protochlorophyllide reductase A, chloroplastic (PCR A) (EC 1.3.1.33) (NADPH-protochlorophyllide oxidoreductase A) (POR A)	PORA	Arabidopsis thaliana (Mouse-ear cress)	1.592533333	0.0008868	0.0	9.55	12.36	20.42	36.2	38.6	33.6	7.0	9.0	9.0
TCONS_00035346	P82281	Thylakoid lumenal 29 kDa protein, chloroplastic (TL29) (EC 1.-.-.-) (AtAPx07) (P29) (Probable L-ascorbate peroxidase 4)	TL29	Arabidopsis thaliana (Mouse-ear cress)	1.647033333	0.000625792	1.0E-37	49.21	52.63	47.46	44.9	40.7	46.3	41.0	40.0	38.0
TCONS_00123758	Q9M158	Rhodanese-like domain-containing protein 4, chloroplastic (Protein THYLAKOID RHODANESE-LIKE) (Sulfurtransferase 4) (AtStr4)	STR4	Arabidopsis thaliana (Mouse-ear cress)	1.649966667	0.00764663	1.0E-106	21.94	23.58	25.68	30.2	30.0	30.6	14.0	15.0	17.0
TCONS_00029400	P49107	Photosystem I reaction center subunit N, chloroplastic (PSI-N)	PSAN	Arabidopsis thaliana (Mouse-ear cress)	1.667366667	0.000559275	5.0E-61	18.46	17.03	16.37	31.2	29.6	27.5	20.0	17.0	17.0
TCONS_00052795	O65581	Fructose-bisphosphate aldolase 5, cytosolic (AtFBA5) (EC 4.1.2.13)	FBA5	Arabidopsis thaliana (Mouse-ear cress)	1.692466667	0.0169426	0.0	37.32	37.12	38.76	57.1	61.5	59.3	27.0	25.0	26.0
TCONS_00005109	Q9FIJ2	NADH dehydrogenase [ubiquinone] 1 alpha subcomplex subunit 2	At5g47890	Arabidopsis thaliana (Mouse-ear cress)	1.695733333	0.00170899	4.0E-44	4.05	4.96	3.48	25.8	20.3	24.7	3.0	3.0	4.0
TCONS_00040598	Q8W585	ATP-dependent zinc metalloprotease FTSH 8, chloroplastic (AtFTSH8) (EC 3.4.24.-)	FTSH8	Arabidopsis thaliana (Mouse-ear cress)	1.700666667	0.00171436	9.0E-167	24.6	25.61	23.63	44.0	57.9	57.2	17.0	17.0	18.0
TCONS_00121673	Q9LHI0	NADH dehydrogenase [ubiquinone] 1 alpha subcomplex subunit 6	At3g12260	Arabidopsis thaliana (Mouse-ear cress)	1.702	0.00762189	7.0E-63	9.8	10.15	10.27	22.1	22.0	18.1	7.0	7.0	7.0
TCONS_00062845	P82658	Thylakoid lumenal 19 kDa protein, chloroplastic (P19)	At3g63540	Arabidopsis thaliana (Mouse-ear cress)	1.7184	0.000202613	2.0E-86	12.01	10.89	10.3	22.5	21.6	22.3	8.0	6.0	5.0
TCONS_00092742	Q9STF2	Protein plastid transcriptionally active 16, chloroplastic (pTAC16)	PTAC16	Arabidopsis thaliana (Mouse-ear cress)	1.7315	0.00461863	1.0E-109	12.25	12.08	10.03	22.9	25.5	23.3	9.0	8.0	7.0
TCONS_00120224	P92549	ATP synthase subunit alpha, mitochondrial	ATPA	Arabidopsis thaliana (Mouse-ear cress)	1.766733333	0.000225179	0.0	2.1	2.14	4.0	16.5	20.6	7.2	4.0	3.0	4.0
TCONS_00039695	Q8LB02	Succinate dehydrogenase [ubiquinone] iron-sulfur subunit 2, mitochondrial (EC 1.3.5.1) (Iron-sulfur subunit of complex II) (Ip)	SDH2-2	Arabidopsis thaliana (Mouse-ear cress)	1.795466667	0.0214803	5.0E-159	14.59	14.07	15.9	37.0	38.9	39.8	7.0	12.0	7.0
TCONS_00094920	O81439	Probable plastid-lipid-associated protein 1, chloroplastic (AtPap1) (Fibrillin-1a) (Plastoglobulin 35) (AtPGL35)	PAP1	Arabidopsis thaliana (Mouse-ear cress)	1.849733333	0.000139815	1.0E-83	6.93	7.38	8.22	13.2	12.3	14.7	3.0	5.0	4.0
TCONS_00032819	Q01908	ATP synthase gamma chain 1, chloroplastic (F-ATPase gamma subunit 1)	ATPC1	Arabidopsis thaliana (Mouse-ear cress)	2.001966667	8.33788e-06	0.0	25.01	22.21	21.48	47.7	42.9	44.3	13.0	13.0	12.0
TCONS_00011604	Q9FH02	ATP-dependent zinc metalloprotease FTSH 5, chloroplastic (AtFTSH5) (EC 3.4.24.-) (Protein VARIEGATED 1)	FTSH5	Arabidopsis thaliana (Mouse-ear cress)	2.0094	0.00430699	0.0	28.51	24.0	23.32	22.5	17.6	19.3	16.0	13.0	16.0
TCONS_00092315	Q9FWR5	Gamma carbonic anhydrase 1, mitochondrial (AtCA1) (GAMMA CA1) (EC 4.2.1.-)	GAMMACA1	Arabidopsis thaliana (Mouse-ear cress)	2.022666667	0.00703864	7.0E-44	8.24	9.79	7.06	22.0	26.9	24.7	5.0	5.0	6.0
TCONS_00085309	Q39101	Ferritin-1, chloroplastic (AtFer1) (EC 1.16.3.1)	FER1	Arabidopsis thaliana (Mouse-ear cress)	2.053933333	0.00149516	2.0E-114	4.42	4.61	6.81	34.0	28.3	31.5	3.0	2.0	5.0
TCONS_00056019	P56761	Photosystem II D2 protein (PSII D2 protein) (EC 1.10.3.9) (Photosystem Q(A) protein)	psbD	Arabidopsis thaliana (Mouse-ear cress)	2.058433333	0.00636734	1.0E-64	6.0	6.0	6.0	42.9	59.8	39.3	5.0	4.0	5.0
TCONS_00055785	Q9SUI6	Photosystem I reaction center subunit VI-2, chloroplastic (PSI-H1)	PSAH2	Arabidopsis thaliana (Mouse-ear cress)	2.117	0.0328283	1.0E-59	6.35	3.44	4.25	24.2	24.2	21.9	4.0	3.0	3.0
TCONS_00107046	Q9C5A9	ATP synthase subunit beta-3, mitochondrial (EC 3.6.3.14)	At5g08680	Arabidopsis thaliana (Mouse-ear cress)	2.231066667	0.0030121	0.0	60.16	58.25	52.65	57.2	59.5	52.4	72.0	68.0	64.0
TCONS_00057969	Q9SHE8	Photosystem I reaction center subunit III, chloroplastic (Light-harvesting complex I 17 kDa protein) (PSI-F)	PSAF	Arabidopsis thaliana (Mouse-ear cress)	2.291333333	2.36631e-06	4.0E-81	11.58	12.81	13.92	41.3	41.7	43.0	14.0	13.0	15.0
TCONS_00013684	Q9SSS9	ATP synthase subunit delta, chloroplastic (ATP synthase F(1) sector subunit delta) (F-type ATPase subunit delta)	ATPD	Arabidopsis thaliana (Mouse-ear cress)	2.3439	0.000102952	1.0E-92	25.18	26.4	26.25	61.6	59.2	59.2	27.0	25.0	22.0
TCONS_00088059	Q01667	Chlorophyll a-b binding protein 6, chloroplastic (LHCI-730) (LHCII type III CAB-6) (Light-harvesting complex protein Lhca1)	LHCA1	Arabidopsis thaliana (Mouse-ear cress)	2.529	0.000535091	4.0E-128	7.19	8.51	8.51	13.8	11.9	13.2	4.0	5.0	4.0
TCONS_00131469	Q9S714	Photosystem I reaction center subunit IV B, chloroplastic (PSI-E B)	PSAE2	Arabidopsis thaliana (Mouse-ear cress)	2.5417	0.00028658	3.0E-34	18.97	19.3	17.44	34.4	35.1	34.0	24.0	25.0	27.0
TCONS_00092534	O03042	Ribulose bisphosphate carboxylase large chain (RuBisCO large subunit) (EC 4.1.1.39)	rbcL	Arabidopsis thaliana (Mouse-ear cress)	2.542266667	0.0092284	2.0E-52	31.86	6.17	2.26	82.0	82.0	87.6	51.0	41.0	42.0
TCONS_00017398	Q42139	AT4g32260/F10M6_100 (ATP synthase beta chain (Subunit II)) (EC 3.6.1.34) (ATPase, F0 complex, subunit B/B', bacterial/chloroplast) (H+-transporting ATP synthase chain 9-like protein) (H+-transporting ATP synthase chain9 - like protein)	PDE334	Arabidopsis thaliana (Mouse-ear cress)	2.5849	4.31751e-05	2.0E-49	16.33	16.15	16.07	38.5	49.1	51.4	13.0	14.0	12.0
TCONS_00066781	Q9LMQ2	Chlorophyll a-b binding protein, chloroplastic	CHLOROPHYLL PROTEIN 24	Arabidopsis thaliana (Mouse-ear cress)	2.7337	0.00509797	4.0E-129	5.23	2.17	4.56	12.1	14.5	20.3	4.0	3.0	3.0
TCONS_00056377	Q9XF91	Photosystem II 22 kDa protein, chloroplastic (CP22) (Protein NONPHOTOCHEMICAL QUENCHING 4) (Protein PHOTOSYSTEM II SUBUNIT S)	PSBS	Arabidopsis thaliana (Mouse-ear cress)	3.4396	0.0057449	1.0E-88	10.34	10.05	10.55	23.0	21.3	22.3	6.0	5.0	5.0
TCONS_00086986	Q9XF89	Chlorophyll a-b binding protein CP26, chloroplastic (LHCB5) (LHCIIc) (Light-harvesting complex II protein 5)	LHCB5	Arabidopsis thaliana (Mouse-ear cress)	3.5359	0.000996747	3.0E-142	21.53	22.61	22.48	50.2	56.5	55.3	13.0	13.0	13.0
TCONS_00056841	Q9S7M0	Chlorophyll a-b binding protein 3, chloroplastic (Light-harvesting chlorophyll B-binding protein 3) (LHCB3*1) (Lhcb3)	LHCB3	Arabidopsis thaliana (Mouse-ear cress)	3.564333333	0.000185342	6.0E-170	5.21	6.0	4.11	21.9	21.3	23.6	5.0	5.0	3.0
TCONS_00128983	P04778	Chlorophyll a-b binding protein 1, chloroplastic (Chlorophyll a-b protein 140) (CAB-140) (LHCII type I CAB-1)	LHCB1.3	Arabidopsis thaliana (Mouse-ear cress)	3.788766667	0.0103693	5.0E-160	10.53	12.66	9.65	34.5	34.8	28.2	9.0	13.0	13.0
TCONS_00031346	P11490	Plastocyanin minor isoform, chloroplastic	PETE	Arabidopsis thaliana (Mouse-ear cress)	4.265633333	0.00170984	4.0E-46	47.27	42.24	46.09	23.8	26.0	23.8	68.0	78.0	72.0
TCONS_00115785	Q9XF88	Chlorophyll a-b binding protein CP29.2, chloroplastic (LHCB4.2) (LHCII protein 4.2)	LHCB4.2	Arabidopsis thaliana (Mouse-ear cress)	4.763866667	0.00283332	5.0E-170	15.09	17.92	14.15	32.7	46.2	40.5	11.0	11.0	10.0
TCONS_00100775	P56759	ATP synthase subunit b, chloroplastic (ATP synthase F(0) sector subunit b) (ATPase subunit I)	atpF	Arabidopsis thaliana (Mouse-ear cress)	2.105466667	0.000190629	6.0E-44	10.0	7.58	7.06	52.6	59.0	49.5	8.0	6.0	5.0
TCONS_00052231	Q8S9M1	Probable plastid-lipid-associated protein 13, chloroplastic (Fibrillin-7b) (AtPGL30)	PAP13	Arabidopsis thaliana (Mouse-ear cress)	1.508533333	0.00292614	1.0E-125	10.6	8.47	9.18	27.6	27.4	27.1	5.0	4.0	4.0
TCONS_00103358	Q56YA5	Serine--glyoxylate aminotransferase (EC 2.6.1.45) (Alanine--glyoxylate aminotransferase) (AGT) (EC 2.6.1.44) (Asparagine aminotransferase) (EC 2.6.1.-) (Serine--pyruvate aminotransferase) (EC 2.6.1.51)	AGT1	Arabidopsis thaliana (Mouse-ear cress)	1.8183	0.000729404	0.0	14.15	15.41	15.18	17.5	19.6	18.8	7.0	11.0	10.0
TCONS_00005841	Q8LAH8	Nucleoside diphosphate kinase IV, chloroplastic/mitochondrial (NDK IV) (NDP kinase IV) (NDPK IV) (EC 2.7.4.6) (Nucleoside diphosphate kinase 4)	NDK4	Arabidopsis thaliana (Mouse-ear cress)	0.570466667	5.11694e-06	7.0E-110	2.0	2.0	2.01	24.9	22.1	28.8	4.0	3.0	5.0
TCONS_00098963	Q96252	ATP synthase subunit delta', mitochondrial (F-ATPase delta' subunit)	At5g47030	Arabidopsis thaliana (Mouse-ear cress)	1.5075	0.00960713	8.0E-21	9.68	9.07	4.44	27.4	22.1	22.7	8.0	7.0	5.0
TCONS_00077806	Q9FT52	ATP synthase subunit d, mitochondrial (ATPase subunit d)	At3g52300	Arabidopsis thaliana (Mouse-ear cress)	1.518933333	9.00114e-05	1.0E-26	8.9	7.88	8.06	70.7	67.4	72.8	6.0	6.0	7.0
TCONS_00045577	O80983	ATP-dependent zinc metalloprotease FTSH 4, mitochondrial (AtFTSH4) (EC 3.4.24.-)	FTSH4	Arabidopsis thaliana (Mouse-ear cress)	1.757733333	0.0305573	0.0	4.29	4.15	4.14	19.9	20.9	16.5	2.0	2.0	3.0
TCONS_00051514	F4IMB5	ATPase, F1 complex, alpha subunit protein	At2g07698	Arabidopsis thaliana (Mouse-ear cress)	1.8354	0.00324459	0.0	24.24	29.56	24.63	44.6	45.8	44.8	18.0	18.0	17.0
TCONS_00045765	Q9SZN1	V-type proton ATPase subunit B2 (V-ATPase subunit B2) (Vacuolar H(+)-ATPase subunit B isoform 2) (Vacuolar proton pump subunit B2)	VHA-B2	Arabidopsis thaliana (Mouse-ear cress)	1.501333333	0.00052427	0.0	32.83	30.69	26.43	41.8	42.3	40.9	19.0	19.0	15.0
TCONS_00041675	A1A6H3	Ribokinase (RK) (EC 2.7.1.15)	At1g17160	Arabidopsis thaliana (Mouse-ear cress)	0.2047	8.03086e-06	9.0E-167	7.23	7.87	2.75	30.7	26.5	21.5	4.0	5.0	3.0
amino acid transport and metabolism other biological processes
TCONS_00002324	F4HR88	Leucine-rich repeat (LRR) family protein	At1g33590	Arabidopsis thaliana (Mouse-ear cress)	0.574333333	0.00889268	0.574333333	6.22	8.21	4.09	19.5	22.2	11.6	3.0	5.0	2.0
TCONS_00125834	Q9FXA1	AT1G49750 protein (At1g49750) (F14J22.4 protein) (Leucine-rich repeat (LRR) family protein)	At1g49750	Arabidopsis thaliana (Mouse-ear cress)	0.553333333	0.00058856	0.553333333	7.08	8.01	8.09	19.1	18.1	17.0	8.0	6.0	7.0
TCONS_00052105	Q8VZC3	Delta-1-pyrroline-5-carboxylate dehydrogenase 12A1, mitochondrial (AtP5CDH) (P5C dehydrogenase) (EC 1.2.1.88) (Aldehyde dehydrogenase family 12 member A1) (L-glutamate gamma-semialdehyde dehydrogenase)	ALDH12A1	Arabidopsis thaliana (Mouse-ear cress)	0.659933333	0.00030768	0.659933333	17.25	17.93	12.81	35.0	38.7	37.0	9.0	8.0	7.0
TCONS_00048195	Q8L940	Pyridoxal 5'-phosphate synthase subunit PDX1.3 (AtPDX1.3) (AtPDX1;1) (PLP synthase subunit PDX1.3) (EC 4.3.3.6)	PDX13	Arabidopsis thaliana (Mouse-ear cress)	0.592033333	0.00240629	0.592033333	21.96	17.48	18.34	37.8	39.1	37.3	17.0	15.0	15.0
TCONS_00072101	Q9M5K3	Dihydrolipoyl dehydrogenase 1, mitochondrial (AtmLPD1) (mtLPD1) (EC 1.8.1.4) (Dihydrolipoamide dehydrogenase 1) (Glycine cleavage system L protein 1) (Pyruvate dehydrogenase complex E3 subunit 1) (E3-1) (PDC-E3 1)	LPD1	Arabidopsis thaliana (Mouse-ear cress)	1.5113	0.00717565	1.5113	38.14	41.24	37.44	62.1	55.4	56.0	25.0	24.0	22.0
TCONS_00040668	P57720	Chorismate synthase, chloroplastic (EC 4.2.3.5) (5-enolpyruvylshikimate-3-phosphate phospholyase) (Protein EMBRYO DEFECTIVE 1144)	EMB1144	Arabidopsis thaliana (Mouse-ear cress)	0.596266667	0.00175776	0.596266667	21.75	16.33	18.86	31.6	32.8	25.4	13.0	10.0	12.0
TCONS_00010811	P47999	Cysteine synthase, chloroplastic/chromoplastic (EC 2.5.1.47) (At.OAS.7-4) (Beta-substituted Ala synthase 2;1) (ARAth-Bsas2;1) (CSase B) (AtCS-B) (CS-B) (O-acetylserine (thiol)-lyase) (O-acetylserine sulfhydrylase) (OAS-TL B) (cpACS1)	OASB	Arabidopsis thaliana (Mouse-ear cress)	0.627533333	2.3726e-05	0.627533333	12.23	12.08	8.42	32.1	40.2	31.8	8.0	9.0	7.0
TCONS_00128711	Q9LQL0	Glycine cleavage system H protein 3, mitochondrial	GDH3	Arabidopsis thaliana (Mouse-ear cress)	2.5098	0.00121816	2.5098	16.17	16.79	15.67	67.2	64.5	65.1	12.0	13.0	10.0
TCONS_00118253	P25855	Glycine cleavage system H protein 1, mitochondrial	GDH1	Arabidopsis thaliana (Mouse-ear cress)	2.085733333	0.00769537	2.085733333	9.92	10.83	7.42	50.6	38.6	48.6	12.0	10.0	11.0
TCONS_00071991	Q8S9J6	Aspartyl protease family protein At5g10770 (EC 3.4.23.-)	At5g10770	Arabidopsis thaliana (Mouse-ear cress)	0.5953	0.000259436	0.5953	4.02	2.84	3.08	18.0	16.2	13.6	2.0	2.0	2.0
TCONS_00056759	P43296	Cysteine protease RD19A (EC 3.4.22.-) (Protein RESPONSIVE TO DEHYDRATION 19) (RD19)	RD19A	Arabidopsis thaliana (Mouse-ear cress)	0.624866667	0.00457626	0.624866667	7.9	8.06	8.41	23.7	22.0	23.3	9.0	7.0	7.0
TCONS_00105970	Q9FZ47	ACT domain-containing protein ACR11 (Protein ACT DOMAIN REPEATS 11)	ACR11	Arabidopsis thaliana (Mouse-ear cress)	2.107066667	0.00417546	2.107066667	13.78	11.72	13.36	23.4	19.4	19.2	11.0	7.0	9.0
TCONS_00016264	Q9LZ23	ACT domain-containing protein ACR12 (Protein ACT DOMAIN REPEATS 12)	ACR12	Arabidopsis thaliana (Mouse-ear cress)	1.842766667	0.00978305	1.842766667	12.09	8.71	8.6	29.0	30.0	27.7	9.0	7.0	7.0
TCONS_00047373	O82291	Probable plastid-lipid-associated protein 3, chloroplastic (AtPap3) (Fibrillin-2) (Plastoglobulin 40) (AtPGL40)	PAP3	Arabidopsis thaliana (Mouse-ear cress)	1.5644	0.00176459	1.5644	4.29	2.02	2.01	19.5	23.6	19.8	3.0	2.0	1.0
TCONS_00041852	P38418	Lipoxygenase 2, chloroplastic (AtLOX2) (EC 1.13.11.12)	LOX2	Arabidopsis thaliana (Mouse-ear cress)	2.115533333	0.00511134	2.115533333	15.81	19.96	11.65	31.8	30.4	24.2	9.0	9.0	7.0
TCONS_00086844	Q06588	1-aminocyclopropane-1-carboxylate oxidase 4 (ACC oxidase) (EC 1.14.17.4) (Ethylene-forming enzyme) (EFE)	ACO4	Arabidopsis thaliana (Mouse-ear cress)	1.510033333	0.0364463	1.510033333	5.44	1.44	5.5	31.7	25.2	22.1	4.0	1.0	3.0
TCONS_00065377	P47924	Bifunctional riboflavin biosynthesis protein RIBA 1, chloroplastic (AtRIBA1) [Includes: 3,4-dihydroxy-2-butanone 4-phosphate synthase (DHBP synthase) (EC 4.1.99.12); GTP cyclohydrolase-2 (EC 3.5.4.25) (GTP cyclohydrolase II)]	RIBA1	Arabidopsis thaliana (Mouse-ear cress)	0.442966667	0.00222667	0.442966667	6.21	8.01	4.06	14.0	19.9	12.4	3.0	4.0	2.0
TCONS_00064294	P31265	Translationally-controlled tumor protein 1 (TCTP1)	TCTP1	Arabidopsis thaliana (Mouse-ear cress)	1.5315	0.00244054	1.5315	7.69	7.57	8.3	31.3	31.3	27.1	4.0	3.0	4.0
TCONS_00107815	O22832	Stearoyl-[acyl-carrier-protein] 9-desaturase 7, chloroplastic (Stearoyl-ACP desaturase 7) (EC 1.14.19.2) (Acyl-[acyl-carrier-protein] desaturase 7) (Protein FATTY ACID BIOSYNTHESIS 2) (Protein SUPPRESSOR OF SA INSENSITIVITY 2) (AtSSI2)	FAB2	Arabidopsis thaliana (Mouse-ear cress)	0.618166667	0.00325949	0.618166667	2.0	2.0	2.0	18.1	8.2	15.4	1.0	1.0	2.0
TCONS_00101834	O50008	5-methyltetrahydropteroyltriglutamate--homocysteine methyltransferase 1 (EC 2.1.1.14) (Cobalamin-independent methionine synthase 1) (AtMS1) (Vitamin-B12-independent methionine synthase 1)	MS1	Arabidopsis thaliana (Mouse-ear cress)	1.897533333	0.0247827	1.897533333	11.7	7.43	8.14	21.0	21.3	17.0	7.0	3.0	4.0
Lipid metabolism
TCONS_00026831	Q42533	Biotin carboxyl carrier protein of acetyl-CoA carboxylase 1, chloroplastic (AtBCCP1) (BCCP-1)	BCCP1	Arabidopsis thaliana (Mouse-ear cress)	0.6122	0.00935918	2.0E-45	4.76	6.69	5.22	27.1	23.3	19.8	4.0	6.0	5.0
TCONS_00085973	Q9LJQ3	AT3g18280/MIE15_7 (Bifunctional inhibitor/lipid-transfer protein/seed storage 2S albumin superfamily protein) (Lipid transfer protein)	At3g18280	Arabidopsis thaliana (Mouse-ear cress)	0.362233333	8.27443e-06	3.0E-26	2.66	4.31	2.0	38.1	38.1	33.0	3.0	3.0	1.0
TCONS_00049098	Q8VYV7	3-dehydroquinate synthase, chloroplastic (EC 4.2.3.4)	DHQS	Arabidopsis thaliana (Mouse-ear cress)	0.591766667	0.000300587	0.591766667	14.3	8.47	10.03	33.8	36.5	28.7	8.0	5.0	6.0
TCONS_00076601	Q9SK84	Phospho-2-dehydro-3-deoxyheptonate aldolase (EC 2.5.1.54)	At1g22410	Arabidopsis thaliana (Mouse-ear cress)	0.304133333	0.000303118	0.304133333	6.76	8.4	6.49	23.8	24.0	23.6	5.0	5.0	4.0
TCONS_00036527	Q9SQT8	Bifunctional 3-dehydroquinate dehydratase/shikimate dehydrogenase, chloroplastic (DHQ-SDH protein) (DHQase-SORase) (Protein EMBRYO DEFECTIVE 3004) [Includes: Dehydroquinate dehydratase (DHQ) (EC 4.2.1.10); Shikimate dehydrogenase (SDH) (EC 1.1.1.25)]	EMB3004	Arabidopsis thaliana (Mouse-ear cress)	0.5402	0.0121591	0.5402	16.35	10.59	14.18	22.6	22.1	18.6	8.0	6.0	7.0
TCONS_00000392	P13114	Chalcone synthase (EC 2.3.1.74) (Naringenin-chalcone synthase) (Protein TRANSPARENT TESTA 4)	CHS	Arabidopsis thaliana (Mouse-ear cress)	0.1049	1.61094e-06	0.0	21.97	20.64	7.55	37.1	37.9	41.0	20.0	16.0	19.0
TCONS_00057278	Q96330	Flavonol synthase/flavanone 3-hydroxylase (EC 1.14.11.23) (EC 1.14.11.9) (FLS 1)	FLS1	Arabidopsis thaliana (Mouse-ear cress)	0.1884	5.33782e-06	3.0E-112	13.81	12.46	12.51	35.0	28.9	32.8	11.0	9.0	9.0
TCONS_00074020	Q9S818	Naringenin,2-oxoglutarate 3-dioxygenase (Naringenin 3-dioxygenase) (EC 1.14.11.9) (F3H) (Flavanone 3-hydroxylase) (Protein TRANSPARENT TESTA 6)	F3H	Arabidopsis thaliana (Mouse-ear cress)	0.317566667	5.15459e-05	0.0	30.7	29.09	25.77	44.9	51.9	46.7	17.0	16.0	15.0
TCONS_00097187	Q9SEV0	Anthocyanidin reductase (AtANR) (EC 1.3.1.77) (Anthocyanin spotted testa) (ast) (Protein BANYULS)	BAN	Arabidopsis thaliana (Mouse-ear cress)	0.459066667	5.17093e-06	2.0E-128	12.11	14.65	11.85	31.9	30.9	34.2	6.0	7.0	6.0
TCONS_00078466	P41088	Chalcone--flavonone isomerase 1 (Chalcone isomerase 1) (EC 5.5.1.6) (Protein TRANSPARENT TESTA 5)	CHI1	Arabidopsis thaliana (Mouse-ear cress)	0.506733333	1.94529e-05	7.0E-31	2.02	2.12	2.05	14.9	14.0	14.6	2.0	1.0	1.0
Carbohydrate transport and metabolism
TCONS_00012816	Q9LX12	Probable inositol 3-phosphate synthase isozyme 3 (AtIPS3) (MIP synthase 3) (EC 5.5.1.4) (Myo-inositol 1-phosphate synthase 3) (AtMIPS 3) (MI-1-P synthase 3)	IPS3	Arabidopsis thaliana (Mouse-ear cress)	0.475133333	0.000101362	0.0	9.41	11.02	9.45	16.5	14.0	18.0	4.0	5.0	5.0
TCONS_00099836	O23569	L-lactate dehydrogenase (EC 1.1.1.27)	dl4665w	Arabidopsis thaliana (Mouse-ear cress)	0.602133333	0.0296286	0.0	2.01	4.0	2.01	11.5	16.6	10.9	1.0	2.0	2.0
TCONS_00012814	Q8VXZ7	Alpha-galactosidase 3 (AtAGAL3) (EC 3.2.1.22) (Alpha-D-galactoside galactohydrolase 3) (Melibiase)	AGAL3	Arabidopsis thaliana (Mouse-ear cress)	0.631233333	1.04432e-05	1.0E-11	11.6	9.33	10.0	25.5	29.1	22.4	6.0	8.0	5.0
TCONS_00100671	Q43866	Beta-fructofuranosidase, insoluble isoenzyme CWINV1 (EC 3.2.1.26) (Cell wall beta-fructosidase 1) (AtbetaFRUCT1) (Cell wall invertase 1) (AtcwINV1) (Sucrose hydrolase 1)	CWINV1	Arabidopsis thaliana (Mouse-ear cress)	0.660933333	0.000998627	0.0	14.41	13.91	11.72	26.8	24.4	20.9	7.0	8.0	7.0
TCONS_00042650	Q944G9	Fructose-bisphosphate aldolase 2, chloroplastic (AtFBA2) (EC 4.1.2.13)	FBA2	Arabidopsis thaliana (Mouse-ear cress)	1.525433333	0.00110202	0.0	49.8	55.95	54.88	20.9	23.4	21.8	69.0	81.0	75.0
TCONS_00043222	Q9LYR4	Aldolase-type TIM barrel family protein (Putative transaldolase) (Transaldolase-like protein)	TRA2	Arabidopsis thaliana (Mouse-ear cress)	1.649666667	0.00237986	0.0	22.03	18.96	22.52	28.9	26.7	26.8	12.0	10.0	12.0
TCONS_00060023	F4IW47	Transketolase-2, chloroplastic (TK) (EC 2.2.1.1)	TKL-2	Arabidopsis thaliana (Mouse-ear cress)	1.720266667	0.000788698	0.0	35.11	34.78	32.4	39.5	32.7	35.9	19.0	21.0	19.0
TCONS_00041167	Q0WTF4	Cytochrome P450 81F3 (EC 1.14.-.-)	CYP81F3	Arabidopsis thaliana (Mouse-ear cress)	2.454033333	7.98391e-05	0.83	5.38	4.27	6.0	23.2	23.5	21.9	3.0	3.0	3.0
TCONS_00019634	Q96533	Alcohol dehydrogenase class-3 (EC 1.1.1.1) (Alcohol dehydrogenase class-III) (Glutathione-dependent formaldehyde dehydrogenase) (FALDH) (FDH) (GSH-FDH) (EC 1.1.1.-) (S-(hydroxymethyl)glutathione dehydrogenase) (EC 1.1.1.284)	ADH2	Arabidopsis thaliana (Mouse-ear cress)	1.6189	0.0411824	7.0E-152	5.79	7.11	2.22	23.9	23.4	24.9	4.0	4.0	2.0
TCONS_00106346	O82662	Succinate--CoA ligase [ADP-forming] subunit beta, mitochondrial (EC 6.2.1.5) (Succinyl-CoA synthetase beta chain) (SCS-beta)	At2g20420	Arabidopsis thaliana (Mouse-ear cress)	1.663433333	0.0113332	0.0	9.87	6.46	4.58	42.0	35.4	46.7	5.0	5.0	2.0
TCONS_00072613	Q9M5J9	Polygalacturonase inhibitor 1 (Polygalacturonase-inhibiting protein 1) (PGIP-1)	PGIP1	Arabidopsis thaliana (Mouse-ear cress)	1.538666667	0.00535108	7.0E-141	9.8	9.54	9.4	20.8	28.0	25.3	5.0	5.0	5.0
TCONS_00019240	Q9S726	Probable ribose-5-phosphate isomerase 3, chloroplastic (EC 5.3.1.6) (Phosphoriboisomerase 3) (Protein EMBRYO DEFECTIVE 3119)	RPI3	Arabidopsis thaliana (Mouse-ear cress)	1.515933333	0.0160597	3.0E-109	18.88	19.98	18.51	33.0	35.7	29.0	13.0	13.0	13.0
TCONS_00124458	Q9ZUH5	Short-chain dehydrogenase/reductase 2b (AtSDR2b) (EC 1.1.1.-)	SDR2b	Arabidopsis thaliana (Mouse-ear cress)	1.962933333	0.00979109	1.0E-17	4.0	4.0	4.0	12.7	10.6	13.5	5.0	6.0	4.0
TCONS_00011739	O49482	Cinnamyl alcohol dehydrogenase 5 (AtCAD5) (EC 1.1.1.195) (Cinnamyl alcohol dehydrogenase D)	CAD5	Arabidopsis thaliana (Mouse-ear cress)	1.5176	0.00286983	4.0E-32	8.81	10.03	8.73	42.5	43.2	59.0	5.0	6.0	5.0
Inorganic ion transport and metabolism
TCONS_00076005	O64866	Calcium-binding EF-hand family protein (Expressed protein) (Uncharacterized protein At2g44310)	At2g44310	Arabidopsis thaliana (Mouse-ear cress)	1.7897	0.000505207	1.0E-65	15.79	15.86	17.45	71.2	71.9	74.8	9.0	11.0	11.0
TCONS_00110341	Q8H0Y1	Outer envelope pore protein 24B, chloroplastic (Chloroplastic outer envelope pore protein of 24 kDa B)	OEP24B	Arabidopsis thaliana (Mouse-ear cress)	0.497066667	9.40376e-05	3.0E-72	12.05	10.33	12.26	26.6	32.1	33.8	8.0	6.0	7.0
TCONS_00061499	Q93ZN2	Probable aldo-keto reductase 4 (EC 1.1.1.-)	At1g60710	Arabidopsis thaliana (Mouse-ear cress)	1.616633333	0.000544005	0.0	22.38	22.69	20.88	44.6	40.1	53.1	16.0	17.0	15.0
TCONS_00054519	Q84MB3	1-aminocyclopropane-1-carboxylate oxidase homolog 1	At1g06620	Arabidopsis thaliana (Mouse-ear cress)	0.522	0.000416181	3.0E-160	8.14	4.19	5.18	30.9	22.0	32.6	4.0	2.0	3.0
Antioxdant and stress defence
TCONS_00102231	Q93WF6	Protein SENESCENCE-ASSOCIATED GENE 21, mitochondrial (Late embryogenesis abundant like 5) (AtLEA5) (Late embryogenis abundant protein 38)	SAG21	Arabidopsis thaliana (Mouse-ear cress)	0.581133333	0.02263	3.0E-20	5.77	3.07	4.03	22.6	21.1	18.0	3.0	2.0	2.0
TCONS_00098087	O80576	At2g44060 (Late embryogenesis abundant protein, group 2) (Similar to late embryogenesis abundant proteins)	late embryogenesis abundant 26	Arabidopsis thaliana (Mouse-ear cress)	1.6077	0.01344	4.0E-141	15.73	17.92	14.13	59.7	62.3	44.6	9.0	9.0	7.0
TCONS_00100127	P36212	50S ribosomal protein L12-3, chloroplastic (CL12-C)	RPL12C	Arabidopsis thaliana (Mouse-ear cress)	1.612133333	0.000733456	6.0E-39	21.75	25.0	23.91	43.3	38.2	47.1	15.0	17.0	15.0
TCONS_00054705	P50700	Osmotin-like protein OSM34	OSM34	Arabidopsis thaliana (Mouse-ear cress)	2.706566667	0.00319799	3.0E-102	10.0	12.0	3.32	46.9	56.2	40.7	10.0	8.0	8.0
TCONS_00104737	Q93VR4	MLP-like protein 423	MLP423	Arabidopsis thaliana (Mouse-ear cress)	0.2998	0.000177102	9.0E-11	8.68	5.17	5.96	59.8	47.2	61.6	4.0	3.0	4.0
TCONS_00018228	Q9LUG8	AT3g23600/MDB19_9 (Alpha/beta-Hydrolases superfamily protein) (Contains similarity to endo-1,3-1,4-beta-D-glucanase)	At3g23600	Arabidopsis thaliana (Mouse-ear cress)	1.5733	0.00105633	5.0E-92	4.32	2.77	4.06	20.3	24.1	25.8	2.0	2.0	3.0
TCONS_00092688	P94072	Germin-like protein subfamily 3 member 3 (AtGER3) (AtGLP2)	GER3	Arabidopsis thaliana (Mouse-ear cress)	1.510033333	0.0144411	4.0E-94	14.43	12.05	11.31	24.0	19.6	30.2	13.0	10.0	9.0
TCONS_00129065	Q9M2W2	Glutathione S-transferase L2, chloroplastic (AtGSTL2) (EC 2.5.1.18) (GST class-lambda member 2)	GSTL2	Arabidopsis thaliana (Mouse-ear cress)	1.698666667	0.00882838	9.0E-75	25.34	23.86	23.79	76.4	77.0	77.6	19.0	17.0	18.0
TCONS_00115043	O78310	Superoxide dismutase [Cu-Zn] 2, chloroplastic (EC 1.15.1.1) (Copper/zinc superoxide dismutase 2)	CSD2	Arabidopsis thaliana (Mouse-ear cress)	2.8813	0.000146907	1.0E-82	21.32	20.63	25.97	37.7	38.2	40.6	21.0	23.0	24.0
TCONS_00011656	Q9STS7	Chloroplastic lipocalin (AtCHL)	CHL	Arabidopsis thaliana (Mouse-ear cress)	0.510633333	4.58675e-07	4.0E-4	14.82	14.9	13.5	26.2	25.9	24.2	9.0	8.0	6.0
TCONS_00042415	Q56WN1	Glutamine synthetase cytosolic isozyme 1-1 (EC 6.3.1.2) (Glutamate--ammonia ligase GLN1;1) (GLN1;1)	GLN1-1	Arabidopsis thaliana (Mouse-ear cress)	1.5202	0.000736327	2.0E-90	6.71	6.07	8.05	37.4	31.6	43.9	5.0	5.0	5.0
TCONS_00075866	Q8H0V3	Lactoylglutathione lyase (EC 4.4.1.5) (Aldoketomutase) (Glyoxalase I) (Glx I) (Ketone-aldehyde mutase) (Methylglyoxalase) (S-D-lactoylglutathione methylglyoxal lyase)	At1g08110	Arabidopsis thaliana (Mouse-ear cress)	1.517666667	0.03556	2.0E-99	15.63	18.18	14.86	27.6	28.7	24.6	8.0	10.0	7.0
TCONS_00056291	Q9SRY5	Glutathione S-transferase F7 (EC 2.5.1.18) (AtGSTF8) (GST class-phi member 7) (Glutathione S-transferase 11)	GSTF7	Arabidopsis thaliana (Mouse-ear cress)	7.835233333	0.000202147	4.0E-37	2.0	2.0	2.0	15.0	17.6	12.5	1.0	1.0	1.0
TCONS_00076590	Q9M9E9	Serine/threonine-protein kinase SRK2C (EC 2.7.11.1) (OST1-kinase-like 4) (SNF1-related kinase 2.8) (SnRK2.8)	SRK2C	Arabidopsis thaliana (Mouse-ear cress)	0.474333333	0.032624	2.0E-160	2.11	2.17	2.11	19.7	19.1	18.8	1.0	1.0	1.0
TCONS_00023060	Q42593	L-ascorbate peroxidase T, chloroplastic (EC 1.11.1.11) (Thylakoid-bound ascorbate peroxidase) (AtAPx06) (tAPX)	APXT	Arabidopsis thaliana (Mouse-ear cress)	1.505	0.000102597	2.0E-176	35.16	38.88	33.81	59.2	59.8	59.2	24.0	30.0	26.0
TCONS_00029436	Q05431	L-ascorbate peroxidase 1, cytosolic (AP) (AtAPx01) (EC 1.11.1.11)	APX1	Arabidopsis thaliana (Mouse-ear cress)	2.1861	0.000342422	5.0E-125	30.56	31.18	27.84	21.7	23.0	22.2	25.0	25.0	19.0
TCONS_00105335	Q96520	Peroxidase 12 (Atperox P12) (EC 1.11.1.7) (ATP4a) (PRXR6)	PER12	Arabidopsis thaliana (Mouse-ear cress)	1.914366667	0.00530603	4.0E-99	5.41	6.0	4.07	17.9	15.8	19.2	3.0	3.0	3.0
TCONS_00102866	P29448	Thioredoxin H1 (AtTrxh1) (Thioredoxin 1) (AtTRX1)	TRX1	Arabidopsis thaliana (Mouse-ear cress)	2.464766667	0.0130178	2.0E-43	4.02	4.07	1.63	26.5	24.3	24.3	3.0	3.0	1.0
TCONS_00041532	Q9LVL1	Peroxidase 68 (Atperox P68) (EC 1.11.1.7)	PER68	Arabidopsis thaliana (Mouse-ear cress)	0.341566667	1.68021e-05	2.0E-119	16.23	16.61	16.18	50.9	47.0	51.8	27.0	29.0	27.0
TCONS_00036114	P92997	Germin-like protein subfamily 1 member 13	GLP6	Arabidopsis thaliana (Mouse-ear cress)	0.484266667	0.000318694	2.0E-87	39.57	39.27	40.64	55.4	60.7	63.4	51.0	47.0	45.0
TCONS_00032905	Q9ZVF3	MLP-like protein 328	MLP328	Arabidopsis thaliana (Mouse-ear cress)	1.623366667	0.001605	3.0E-30	11.77	6.74	9.49	28.2	31.9	28.2	9.0	8.0	6.0
TCONS_00039089	O04005	1-Cys peroxiredoxin PER1 (EC 1.11.1.15) (Rehydrin homolog) (Thioredoxin peroxidase)	PER1	Arabidopsis thaliana (Mouse-ear cress)	1.708433333	0.000379567	1.0E-23	17.16	15.24	20.08	41.9	45.6	44.0	17.0	12.0	17.0
TCONS_00005625	Q9M0C2	Putative EG45-like domain containing protein 1 (Plant natriuretic peptide B) (AtEXPR2) (AtPNP-B) (Ath-ExpGamma-1.1)	EGC1	Arabidopsis thaliana (Mouse-ear cress)	1.745966667	0.0282971	6.0E-33	2.3	4.0	2.01	25.3	24.6	25.3	2.0	2.0	1.0
TCONS_00002535	Q94BZ0	At1g50450/F11F12_20 (Saccharopine dehydrogenase)	At1g50450	Arabidopsis thaliana (Mouse-ear cress)	0.201266667	3.8705e-06	2.0E-38	2.0	2.0	2.0	23.3	30.1	30.1	1.0	1.0	1.0
TCONS_00124464	Q9M2E2	(+)-neomenthol dehydrogenase (EC 1.1.1.-) (EC 1.1.1.208) (Menthone:neomenthol reductase) (Short-chain dehydrogenase/reductase 1) (AtSDR1)	SDR1	Arabidopsis thaliana (Mouse-ear cress)	1.7373	0.00540802	4.0E-39	2.0	2.0	2.0	32.2	37.2	37.2	4.0	5.0	5.0
TCONS_00127771	P52577	Isoflavone reductase homolog P3 (EC 1.3.1.-)	At1g75280	Arabidopsis thaliana (Mouse-ear cress)	1.539	0.000603002	1.0E-161	9.1	21.76	9.37	35.6	38.9	31.8	14.0	15.0	16.0
TCONS_00088442	Q93VR3	GDP-mannose 3,5-epimerase (GDP-Man 3,5-epimerase) (EC 5.1.3.18)	At5g28840	Arabidopsis thaliana (Mouse-ear cress)	0.569	0.00238945	2.0E-166	23.32	22.63	18.26	53.4	57.8	47.0	13.0	12.0	11.0
TCONS_00085546	Q9C637	Disease resistance protein, putative (Receptor like protein 6)	AtRLP6	Arabidopsis thaliana (Mouse-ear cress)	0.454066667	0.000326747	6.0E-136	4.27	4.1	4.03	9.9	10.8	8.7	4.0	3.0	2.0
