# Supplementary material for: Physiological and iTRAQ-based proteomic analyses reveal the function of exogenous γ-aminobutyric acid (GABA) in improving tea plant (Camellia sinensis L.) tolerance at cold temperature
Source: BMC Plant Biol. 2019 Jan 30;19:43. doi: 10.1186/s12870-019-1646-9 (PMC6354415; doi:10.1186/s12870-019-1646-9)
Supplement: Supplementary file 3 — Table S3: Functional classifications of identified proteins significantly expressed in leaves of tea plants exposed to the treatments T4/T3 for 7 days (4 °C and 4 °C + GABA for T3 and T4, respectively). Each value represents the average of three biological replicates. The average is significant at a p < 0.01 level. A t-test value < 0.05 is considered to be significant between treatment T4 and T3. (XLSX 47 kb) [file 12870_2019_1646_MOESM3_ESM.xlsx]

## Sheet: Table S3
ID	Entry	Protein names	Genename	Organism	T4-T3_Fc	pvalue	Evaule	Score(Unused)			Coverage(%)			Distinct Peptides
								repeat 1	repeat 2	repeat 3	repeat 1	repeat 2	repeat 3	repeat 1	repeat 2	repeat 3
Protein metabolism and nucleotide metaboliam
TCONS_00017807	P21240	Chaperonin 60 subunit beta 1, chloroplastic (CPN-60 beta 1) (60 kDa chaperonin subunit beta 1) (RuBisCO large subunit-binding protein subunit beta, chloroplastic)	CPN60B1	Arabidopsis thaliana (Mouse-ear cress)	0.568666667	3.08552e-06	7.0E-175	61.31	64.28	62.25	48.5	50.4	50.8	57.0	54.0	47.0
TCONS_00031014	Q9SIF2	Heat shock protein 90-5, chloroplastic (AtHSP90.5) (AtHsp90-5) (Heat shock protein 88-1) (Hsp88-1) (Hsp90C) (Protein EMBRYO DEFECTIVE 1956) (Protein chlorate-resistance 88)	HSP90-5	Arabidopsis thaliana (Mouse-ear cress)	0.560033333	4.70668e-06	0.0	35.58	28.69	28.04	25.4	21.0	22.8	21.0	20.0	19.0
TCONS_00079970	P42730	Chaperone protein ClpB1 (ATP-dependent Clp protease ATP-binding subunit ClpB homolog 1) (Casein lytic proteinase B1) (Heat shock protein 101) (Protein DEFECTIVE IN LONG-TERM ACQUIRED THERMOTOLERANCE)	CLPB1	Arabidopsis thaliana (Mouse-ear cress)	0.297466667	1.88242e-05	0.0	42.57	48.58	47.94	40.0	46.6	44.9	26.0	27.0	24.0
TCONS_00080466	P29197	Chaperonin CPN60, mitochondrial (HSP60)	CPN60	Arabidopsis thaliana (Mouse-ear cress)	0.6516	0.00129305	0.0	31.21	57.67	29.78	58.4	57.6	57.3	33.0	39.0	31.0
TCONS_00127766	P29830	17.6 kDa class II heat shock protein (17.6 kDa heat shock protein) (AtHsp17.6)	HSP17.6	Arabidopsis thaliana (Mouse-ear cress)	0.6541	0.0206784	4.0E-44	4.0	3.77	2.0	28.1	28.7	20.1	5.0	5.0	4.0
TCONS_00072403	Q84WV1	T-complex protein 1 subunit gamma (TCP-1-gamma) (CCT-gamma) (Chaperonin CCT3)	CCT3	Arabidopsis thaliana (Mouse-ear cress)	0.651	2.48638e-05	0.0	16.64	11.87	18.21	36.5	29.7	30.5	9.0	7.0	9.0
TCONS_00120928	P19037	18.1 kDa class I heat shock protein (18.1 kDa heat shock protein) (AtHsp18.1)	HSP18.1	Arabidopsis thaliana (Mouse-ear cress)	0.3392	0.00208504	5.0E-60	3.33	2.18	5.06	46.5	36.1	46.5	5.0	4.0	4.0
TCONS_00050439	Q9ZW31	17.6 kDa class I heat shock protein 2 (17.6 kDa heat shock protein 2) (AtHsp17.6B)	HSP17.6B	Arabidopsis thaliana (Mouse-ear cress)	0.180633333	3.36938e-05	1.0E-63	12.32	10.45	11.2	80.0	72.7	78.0	8.0	6.0	7.0
TCONS_00023286	O80504	10 kDa chaperonin 2, chloroplastic (Chloroplast chaperonin 10) (Chl-Cpn10)	CPN10-2	Arabidopsis thaliana (Mouse-ear cress)	1.527466667	0.0223602	4.0E-31	5.55	6.0	6.0	57.0	41.1	54.2	3.0	3.0	3.0
TCONS_00104867	P34893	10 kDa chaperonin, mitochondrial (Chaperonin 10) (CPN10) (Protein groES)	CPN10	Arabidopsis thaliana (Mouse-ear cress)	1.551233333	3.35314e-08	1.0E-50	12.27	10.32	13.9	37.0	40.0	37.0	9.0	6.0	8.0
TCONS_00110567	P22953	Probable mediator of RNA polymerase II transcription subunit 37e (Heat shock 70 kDa protein 1) (Heat shock cognate 70 kDa protein 1) (Heat shock cognate protein 70-1) (AtHsc70-1) (Heat shock protein 70-1) (AtHsp70-1) (Protein EARLY-RESPONSIVE TO DEHYDRATION 2)	MED37E	Arabidopsis thaliana (Mouse-ear cress)	0.5851	2.70757e-05	0.0	6.0	6.0	4.01	57.5	56.1	62.0	37.0	31.0	37.0
TCONS_00028033	Q9LLR7	Non-specific lipid-transfer protein 3 (LTP 3)	LTP3	Arabidopsis thaliana (Mouse-ear cress)	4.759366667	0.00377701	3.0E-33	2.0	2.0	2.0	20.8	8.2	11.3	1.0	1.0	1.0
TCONS_00095392	Q9LJE4	Chaperonin 60 subunit beta 2, chloroplastic (CPN-60 beta 2)	CPN60B2	Arabidopsis thaliana (Mouse-ear cress)	0.620266667	7.14124e-05	5.0E-56	59.06	50.08	54.43	57.8	54.1	55.4	48.0	43.0	40.0
TCONS_00101440	P51412	50S ribosomal protein L21, chloroplastic (CL21)	RPL21	Arabidopsis thaliana (Mouse-ear cress)	1.5318	0.00286329	1.0E-49	3.05	6.47	5.63	16.9	19.3	13.7	3.0	3.0	4.0
TCONS_00090656	Q9M1X0	Ribosome-recycling factor, chloroplastic (RRF) (CpFrr) (RRFHCP) (Ribosome-releasing factor, chloroplastic)	RRF	Arabidopsis thaliana (Mouse-ear cress)	2.096466667	0.000861259	4.0E-111	13.71	14.15	12.73	35.8	31.3	32.9	12.0	11.0	11.0
TCONS_00022976	Q944P7	Leucine aminopeptidase 2, chloroplastic (EC 3.4.11.1) (Leucyl aminopeptidase 2) (AtLAP2) (Proline aminopeptidase 2) (EC 3.4.11.5) (Prolyl aminopeptidase 2)	LAP2	Arabidopsis thaliana (Mouse-ear cress)	0.632933333	4.61656e-09	0.0	43.0	42.63	45.84	70.3	72.4	68.1	30.0	28.0	32.0
TCONS_00006455	Q9FI56	Chaperone protein ClpC1, chloroplastic (ATP-dependent Clp protease ATP-binding subunit ClpC homolog 1) (Casein lytic proteinase C1) (Protein DE-REGULATED CAO ACCUMULATION 1) (Protein IRON-RESCUED MUTANT 1)	CLPC1	Arabidopsis thaliana (Mouse-ear cress)	0.629433333	1.87826e-05	0.0	70.2	71.61	68.72	49.5	49.3	48.6	38.0	38.0	36.0
TCONS_00106481	Q9ZU25	Probable mitochondrial-processing peptidase subunit alpha-1, mitochondrial (EC 3.4.24.64) (Alpha-MPP 1)	At1g51980	Arabidopsis thaliana (Mouse-ear cress)	0.571533333	0.00294447	6.0E-49	2.95	3.13	3.8	11.4	10.3	10.0	3.0	2.0	3.0
TCONS_00123162	Q9LY66	50S ribosomal protein L1, chloroplastic (CL1)	RPL1	Arabidopsis thaliana (Mouse-ear cress)	1.584466667	0.00235334	3.0E-144	16.03	16.04	15.38	32.0	33.5	34.7	11.0	8.0	7.0
TCONS_00115678	O22265	Signal recognition particle 43 kDa protein, chloroplastic (Chromo protein SRP43) (CpSRP43)	CAO	Arabidopsis thaliana (Mouse-ear cress)	0.575766667	0.00544401	1.0E-122	10.72	10.92	11.34	49.7	42.0	61.9	6.0	6.0	6.0
TCONS_00000752	Q93VC7	30S ribosomal protein S1, chloroplastic (Plastid ribosomal protein S1) (PRPS1)	RPS1	Arabidopsis thaliana (Mouse-ear cress)	2.072966667	0.000144603	0.0	30.45	30.83	26.54	37.6	39.3	36.2	20.0	21.0	19.0
TCONS_00037960	P05466	3-phosphoshikimate 1-carboxyvinyltransferase, chloroplastic (EC 2.5.1.19) (5-enolpyruvylshikimate-3-phosphate synthase) (EPSP synthase)	At2g45300	Arabidopsis thaliana (Mouse-ear cress)	1.620333333	0.000103835	0.0	12.98	12.67	11.77	26.5	26.7	27.5	8.0	7.0	6.0
TCONS_00087871	Q9SVM8	Glycine-rich RNA-binding protein 2, mitochondrial (AtGR-RBP2) (AtRBG2) (Glycine-rich protein 2) (AtGRP2) (Mitochondrial RNA-binding protein 1a) (At-mRBP1a)	RBG2	Arabidopsis thaliana (Mouse-ear cress)	1.724633333	0.000457088	2.0E-39	6.0	6.0	8.0	28.3	20.1	17.6	4.0	3.0	5.0
TCONS_00025302	Q9LV28	Receptor for activated C kinase 1C (Guanine nucleotide-binding protein subunit beta-like protein C)	RACK1C	Arabidopsis thaliana (Mouse-ear cress)	0.526833333	0.000138119	0.0	9.29	9.58	11.4	32.6	33.5	27.1	5.0	6.0	8.0
TCONS_00015143	Q9M352	60S ribosomal protein L36-2	RPL36B	Arabidopsis thaliana (Mouse-ear cress)	0.6629	0.000966818	1.0E-55	3.23	2.8	3.02	18.9	21.7	20.1	3.0	3.0	3.0
TCONS_00085784	Q9SW09	40S ribosomal protein S10-1	RPS10A	Arabidopsis thaliana (Mouse-ear cress)	0.497233333	0.000820308	5.0E-56	4.05	4.39	2.23	19.6	19.9	18.1	3.0	2.0	2.0
TCONS_00001642	Q9SEI3	26S proteasome regulatory subunit 10B homolog A (26S proteasome AAA-ATPase subunit RPT4a) (26S proteasome subunit 10B homolog A) (Regulatory particle triple-A ATPase subunit 4a)	RPT4A	Arabidopsis thaliana (Mouse-ear cress)	0.630933333	7.19829e-05	1.0E-6	37.82	32.58	36.57	74.9	75.4	77.2	150.0	147.0	137.0
TCONS_00038923	Q9SR70	Peptidyl-prolyl cis-trans isomerase FKBP16-4, chloroplastic (PPIase FKBP16-4) (EC 5.2.1.8) (FK506-binding protein 16-4) (AtFKBP16-4) (Immunophilin FKBP16-4) (Rotamase)	FKBP16-4	Arabidopsis thaliana (Mouse-ear cress)	1.956433333	0.00564344	2.0E-69	9.74	9.92	13.08	16.8	15.7	17.2	7.0	7.0	9.0
TCONS_00074267	F4JM51	Phosphorylase superfamily protein	At4g28940	Arabidopsis thaliana (Mouse-ear cress)	1.740066667	0.0189075	3.0E-139	2.66	2.95	3.76	14.8	13.2	16.1	2.0	3.0	4.0
TCONS_00017101	Q8H173	40S ribosomal protein Sa-2 (p40 protein homolog)	RPSaB	Arabidopsis thaliana (Mouse-ear cress)	0.533366667	0.00222023	2.0E-131	9.7	8.1	8.74	30.7	31.9	38.7	6.0	5.0	4.0
TCONS_00120011	Q9LQQ4	Histone H2B.1 (HTB1)	At1g07790	Arabidopsis thaliana (Mouse-ear cress)	0.563833333	0.000801484	5.0E-61	6.7	8.93	6.38	52.0	54.1	38.5	9.0	12.0	7.0
TCONS_00078833	Q9FY50	50S ribosomal protein L10, chloroplastic (CL10)	RPL10	Arabidopsis thaliana (Mouse-ear cress)	1.727766667	0.0211748	1.0E-94	15.24	13.96	19.14	31.8	26.4	32.6	10.0	9.0	12.0
TCONS_00096122	O65155	RNA polymerase II transcriptional coactivator KELP	KELP	Arabidopsis thaliana (Mouse-ear cress)	1.797633333	0.0312926	7.0E-49	8.0	5.88	8.09	15.8	12.0	20.8	4.0	3.0	4.0
TCONS_00090312	Q9FWS4	50S ribosomal protein L31, chloroplastic (CL31) (Protein EMBRYO DEFECTIVE 2184)	RPL31	Arabidopsis thaliana (Mouse-ear cress)	1.636866667	0.025856	3.0E-49	5.59	6.17	5.98	15.5	11.7	17.4	5.0	5.0	4.0
TCONS_00112649	Q9C944	Probable histone H2A variant 3 (H2A.F/Z 3) (HTA9)	At1g52740	Arabidopsis thaliana (Mouse-ear cress)	0.532133333	0.000547132	4.0E-72	6.04	4.21	6.03	19.9	22.1	32.0	3.0	3.0	4.0
TCONS_00021924	Q9LJL3	Presequence protease 1, chloroplastic/mitochondrial (AtPreP1) (PreP 1) (EC 3.4.24.-) (Zinc metalloprotease 1) (AtZnMP1)	PREP1	Arabidopsis thaliana (Mouse-ear cress)	0.6385	0.00155453	0.0	15.8	17.25	16.95	29.5	31.1	21.1	8.0	9.0	9.0
TCONS_00126538	Q9SI75	Elongation factor G, chloroplastic (cEF-G) (Elongation factor EF-G/SCO1) (Protein SNOWY COTYLEDON 1, chloroplastic) (AtSCO1)	CPEFG	Arabidopsis thaliana (Mouse-ear cress)	0.5414	0.000494611	0.0	22.32	18.43	16.41	42.0	37.3	39.2	14.0	10.0	8.0
TCONS_00115440	Q56WH1	Tubulin alpha-3 chain	TUBA3	Arabidopsis thaliana (Mouse-ear cress)	0.413366667	0.00012424	0.0	6.31	8.06	6.25	32.7	24.5	22.4	6.0	7.0	6.0
TCONS_00099010	Q9MAU3	Transcription initiation factor TFIID subunit 6 (Protein EMBRYO DEFECTIVE 2781) (TATA box associated factor II 59) (TBP-associated factor 6) (AtTAF6) (Transcription initiation factor TFIID subunit D5)	TAF6	Arabidopsis thaliana (Mouse-ear cress)	0.3296	0.000179356	1.2	9.49	8.59	8.43	41.6	42.6	47.0	6.0	5.0	5.0
TCONS_00012211	Q9SS03	Dirigent protein 21 (AtDIR21)	DIR21	Arabidopsis thaliana (Mouse-ear cress)	0.537933333	0.00243397	3.0E-66	2.0	2.0	2.03	14.1	15.2	13.6	1.0	1.0	1.0
TCONS_00049552	P42795	60S ribosomal protein L11-1 (L16A)	RPL11A	Arabidopsis thaliana (Mouse-ear cress)	0.623166667	0.00330773	8.0E-110	8.21	6.54	7.99	24.2	23.1	26.9	5.0	4.0	7.0
TCONS_00004173	Q9STE8	Protein TOC75-3, chloroplastic (75 kDa translocon at the outer-envelope-membrane of chloroplasts 3) (AtTOC75-III)	TOC75-3	Arabidopsis thaliana (Mouse-ear cress)	0.6111	0.000729792	0.0	24.63	23.49	21.14	29.9	28.8	32.0	13.0	12.0	13.0
TCONS_00095093	Q9FJN9	Polyadenylate-binding protein 2 (AtPabN2) (AtPabN3) (Poly(A)-binding protein 2) (Nuclear poly(A)-binding protein 2) (Poly(A)-binding protein II) (PABII)	PABN2	Arabidopsis thaliana (Mouse-ear cress)	2.0116	0.0022321	1.0E-79	6.68	6.03	2.82	20.1	20.8	18.0	5.0	4.0	2.0
TCONS_00020697	Q04836	31 kDa ribonucleoprotein, chloroplastic (RNA-binding protein 1/2/3) (AtRBP33) (RNA-binding protein CP31A) (RNA-binding protein RNP-T) (RNA-binding protein cp31)	CP31A	Arabidopsis thaliana (Mouse-ear cress)	1.830966667	0.00156691	4.0E-13	8.0	7.2	6.58	19.3	24.8	26.1	7.0	7.0	8.0
TCONS_00075966	O81097	DNA-directed RNA polymerases II and V subunit 8A (RNA polymerase I, II and III 16.5 kDa subunit) (AtRPABC16.5)	NRPB8A	Arabidopsis thaliana (Mouse-ear cress)	2.1189	0.00375036	0.54	15.45	12.93	10.2	21.2	19.3	26.2	11.0	8.0	6.0
TCONS_00028384	Q9C505	Eukaryotic translation initiation factor 5A-3 (AtELF5A-3) (eIF-5A-3)	ELF5A-3	Arabidopsis thaliana (Mouse-ear cress)	1.771533333	0.000106391	5.0E-73	2.24	2.01	2.2	40.4	55.2	35.5	5.0	3.0	5.0
TCONS_00082108	Q9SLF7	60S acidic ribosomal protein P2-2	RPP2B	Arabidopsis thaliana (Mouse-ear cress)	2.1477	0.000647459	2.0E-22	10.0	8.47	8.38	28.8	33.3	32.0	5.0	5.0	5.0
TCONS_00010655	Q9ZUU4	RNA-binding protein CP29B, chloroplastic (Ribonucleoprotein At2g37220)	CP29B	Arabidopsis thaliana (Mouse-ear cress)	1.627766667	0.00108269	5.0E-96	20.44	14.23	13.41	27.9	31.5	27.9	16.0	11.0	11.0
TCONS_00100678	F4K0J3	Kinesin-like protein KIN-4C (AtKINESIN-4C)	KIN4C	Arabidopsis thaliana (Mouse-ear cress)	1.671533333	0.0165133	3.9	5.68	6.09	3.67	24.5	21.2	10.2	4.0	4.0	2.0
TCONS_00002297	Q42134	Proteasome subunit alpha type-5-B (EC 3.4.25.1) (20S proteasome alpha subunit E-2) (Proteasome component Z)	PAE2	Arabidopsis thaliana (Mouse-ear cress)	1.654366667	0.00205764	9.0E-165	26.99	29.82	26.96	44.1	43.9	51.6	19.0	21.0	15.0
TCONS_00003004	Q9FMR9	RuvB-like protein 1 (EC 3.6.4.12) (49 kDa TATA box-binding protein-interacting protein homolog) (AtTIP49a) (Ruv DNA-helicase-like protein)	RIN1	Arabidopsis thaliana (Mouse-ear cress)	0.621666667	0.0422545	0.0	8.94	9.43	6.61	36.5	40.1	34.2	5.0	6.0	3.0
TCONS_00006303	O22607	WD-40 repeat-containing protein MSI4 (Altered cold-responsive gene 1 protein)	MSI4	Arabidopsis thaliana (Mouse-ear cress)	0.6336	0.0302871	0.0	3.48	3.83	4.0	18.3	17.7	16.2	3.0	2.0	2.0
TCONS_00040800	Q8VYM4	30S ribosomal protein 2, chloroplastic (Chloroplastic small ribosomal subunit protein cS22) (Plastid-specific 30S ribosomal protein 2, chloroplastic) (PSRP-2)	PSRP2	Arabidopsis thaliana (Mouse-ear cress)	2.064733333	0.000923307	1.0E-7	12.86	14.23	14.26	49.7	31.5	35.4	8.0	8.0	8.0
TCONS_00040813	Q8W4H7	Elongation factor 1-alpha 2 (EF-1-alpha 2) (eEF-1A2)	A2	Arabidopsis thaliana (Mouse-ear cress)	0.6336	6.04441e-05	0.0	23.93	22.68	26.75	40.6	40.9	45.1	21.0	17.0	18.0
TCONS_00040915	Q9MAP3	50S ribosomal protein L11, chloroplastic (CL11)	RPL11	Arabidopsis thaliana (Mouse-ear cress)	1.5672	0.000356882	1.0E-85	14.26	16.61	16.89	30.6	30.6	36.3	9.0	10.0	10.0
TCONS_00054256	O22870	Peptidyl-prolyl cis-trans isomerase FKBP16-3, chloroplastic (PPIase FKBP16-3) (EC 5.2.1.8) (FK506-binding protein 16-3) (AtFKBP16-3) (Immunophilin FKBP16-3) (Rotamase)	FKBP16-3	Arabidopsis thaliana (Mouse-ear cress)	1.781266667	0.00566444	2.0E-74	8.93	8.84	8.89	17.9	20.5	19.0	6.0	5.0	6.0
TCONS_00067869	Q9XI91	Eukaryotic translation initiation factor 5A-1 (AtELF5A-1) (eIF-5A-1)	ELF5A-1	Arabidopsis thaliana (Mouse-ear cress)	1.571533333	0.036605	4.0E-101	12.39	11.5	14.3	37.5	38.6	38.2	10.0	7.0	9.0
TCONS_00070409	Q9C901	DNA-binding enhancer protein-like protein (Uncharacterized protein At3g06610) (Uncharacterized protein F5E6.6)	At3g06610	Arabidopsis thaliana (Mouse-ear cress)	1.738366667	0.00563348	3.0E-50	9.58	4.97	4.65	26.2	30.2	23.4	5.0	3.0	2.0
TCONS_00084067	Q8LBI1	60S ribosomal protein L5-1	ATL5	Arabidopsis thaliana (Mouse-ear cress)	0.6496	0.00627798	2.0E-168	2.0	2.0	2.0	14.0	15.4	17.5	1.0	1.0	1.0
TCONS_00085947	Q8VXY9	Ureidoglycolate hydrolase (AtUAH) (EC 3.5.1.116) (Allantoate amidohydrolase 2) (AtAHH2) (Ureidoglycolate amidohydrolase)	UAH	Arabidopsis thaliana (Mouse-ear cress)	0.621133333	#N/A	8.0E-162	6.01	6.63	8.93	33.3	31.6	26.2	3.0	4.0	4.0
TCONS_00010128	Q8GW78	ATP-dependent Clp protease ATP-binding subunit CLPT2, chloroplastic	CLPT2	Arabidopsis thaliana (Mouse-ear cress)	1.611833333	0.0051195	2.0E-67	6.72	12.79	11.07	36.5	31.5	25.9	5.0	7.0	7.0
TCONS_00038548	Q8L7S8	DEAD-box ATP-dependent RNA helicase 3, chloroplastic (EC 3.6.4.13) (Protein EMBRYO DEFECTIVE 1138)	RH3	Arabidopsis thaliana (Mouse-ear cress)	0.5487	0.00630781	0.0	15.97	19.31	20.47	31.6	30.2	35.5	8.0	9.0	10.0
Energy
TCONS_00054202	P10797	Ribulose bisphosphate carboxylase small chain 2B, chloroplastic (RuBisCO small subunit 2B) (EC 4.1.1.39)	RBCS-2B	Arabidopsis thaliana (Mouse-ear cress)	0.492433333	0.00178451	4.0E-42	6.0	6.0	6.0	13.0	22.5	11.7	6.0	5.0	5.0
TCONS_00055277	P93735	Early light-induced protein 1, chloroplastic	ELIP1	Arabidopsis thaliana (Mouse-ear cress)	0.577466667	4.66693e-06	2.0E-70	2.0	2.0	2.0	6.1	12.3	14.5	1.0	1.0	1.0
TCONS_00051889	Q94K71	CBBY-like protein (AtCbby) (EC 3.1.3.-)	CBBY	Arabidopsis thaliana (Mouse-ear cress)	0.582733333	0.0282708	7.0E-153	14.03	14.05	14.84	33.5	31.4	26.5	7.0	9.0	8.0
TCONS_00076805	Q9LU21	Photosynthetic NDH subunit of subcomplex B 3, chloroplastic (Protein PnsB3) (NDH-DEPENDENT CYCLIC ELECTRON FLOW 4)	PNSB3	Arabidopsis thaliana (Mouse-ear cress)	0.544966667	9.61594e-06	2.0E-24	3.8	2.69	4.0	28.7	33.9	36.8	2.0	2.0	2.0
TCONS_00116467	B9DHG0	Tetratricopeptide repeat domain-containing protein PYG7, chloroplastic (Protein PALE YELLOW GREEN 7)	At1g22700	Arabidopsis thaliana (Mouse-ear cress)	0.501633333	0.00949779	3.0E-95	3.01	4.0	2.0	12.7	14.5	15.1	2.0	2.0	1.0
TCONS_00069312	Q9LR64	Photosystem II repair protein PSB27-H1, chloroplastic (Psb27-H1) (Thylakoid lumenal protein PSB27-H1)	PSB27-1	Arabidopsis thaliana (Mouse-ear cress)	2.484433333	0.00201268	1.0E-62	15.45	15.52	12.61	49.1	49.7	41.1	10.0	13.0	13.0
TCONS_00035346	P82281	Thylakoid lumenal 29 kDa protein, chloroplastic (TL29) (EC 1.-.-.-) (AtAPx07) (P29) (Probable L-ascorbate peroxidase 4)	TL29	Arabidopsis thaliana (Mouse-ear cress)	1.675566667	0.00220694	1.0E-37	49.21	52.63	47.46	44.9	40.7	46.3	41.0	40.0	38.0
TCONS_00029400	P49107	Photosystem I reaction center subunit N, chloroplastic (PSI-N)	PSAN	Arabidopsis thaliana (Mouse-ear cress)	1.947	4.70633e-07	5.0E-61	18.46	17.03	16.37	31.2	29.6	27.5	20.0	17.0	17.0
TCONS_00121673	Q9LHI0	NADH dehydrogenase [ubiquinone] 1 alpha subcomplex subunit 6	At3g12260	Arabidopsis thaliana (Mouse-ear cress)	1.7884	0.000178113	7.0E-63	9.8	10.15	10.27	22.1	22.0	18.1	7.0	7.0	7.0
TCONS_00062845	P82658	Thylakoid lumenal 19 kDa protein, chloroplastic (P19)	At3g63540	Arabidopsis thaliana (Mouse-ear cress)	1.675566667	3.09676e-05	2.0E-86	12.01	10.89	10.3	22.5	21.6	22.3	8.0	6.0	5.0
TCONS_00011604	Q9FH02	ATP-dependent zinc metalloprotease FTSH 5, chloroplastic (AtFTSH5) (EC 3.4.24.-) (Protein VARIEGATED 1)	FTSH5	Arabidopsis thaliana (Mouse-ear cress)	0.565733333	3.26018e-05	0.0	28.51	24.0	23.32	22.5	17.6	19.3	16.0	13.0	16.0
TCONS_00085309	Q39101	Ferritin-1, chloroplastic (AtFer1) (EC 1.16.3.1)	FER1	Arabidopsis thaliana (Mouse-ear cress)	1.5628	0.000603594	2.0E-114	4.42	4.61	6.81	34.0	28.3	31.5	3.0	2.0	5.0
TCONS_00056019	P56761	Photosystem II D2 protein (PSII D2 protein) (EC 1.10.3.9) (Photosystem Q(A) protein)	psbD	Arabidopsis thaliana (Mouse-ear cress)	0.6147	0.00069124	1.0E-64	6.0	6.0	6.0	42.9	59.8	39.3	5.0	4.0	5.0
TCONS_00055785	Q9SUI6	Photosystem I reaction center subunit VI-2, chloroplastic (PSI-H1)	PSAH2	Arabidopsis thaliana (Mouse-ear cress)	2.2149	0.0005909	1.0E-59	6.35	3.44	4.25	24.2	24.2	21.9	4.0	3.0	3.0
TCONS_00107046	Q9C5A9	ATP synthase subunit beta-3, mitochondrial (EC 3.6.3.14)	At5g08680	Arabidopsis thaliana (Mouse-ear cress)	0.597866667		0.0	4.01	6.0	4.0	27.4	30.8	36.2	19.0	22.0	16.0
TCONS_00013684	Q9SSS9	ATP synthase subunit delta, chloroplastic (ATP synthase F(1) sector subunit delta) (F-type ATPase subunit delta)	ATPD	Arabidopsis thaliana (Mouse-ear cress)	1.651033333	0.000224315	1.0E-92	25.18	26.4	26.25	61.6	59.2	59.2	27.0	25.0	22.0
TCONS_00088059	Q01667	Chlorophyll a-b binding protein 6, chloroplastic (LHCI-730) (LHCII type III CAB-6) (Light-harvesting complex protein Lhca1)	LHCA1	Arabidopsis thaliana (Mouse-ear cress)	1.867833333	0.000307619	4.0E-128	7.19	8.51	8.51	13.8	11.9	13.2	4.0	5.0	4.0
TCONS_00131469	Q9S714	Photosystem I reaction center subunit IV B, chloroplastic (PSI-E B)	PSAE2	Arabidopsis thaliana (Mouse-ear cress)	2.9616	0.00347649	3.0E-34	18.97	19.3	17.44	34.4	35.1	34.0	24.0	25.0	27.0
TCONS_00092534	O03042	Ribulose bisphosphate carboxylase large chain (RuBisCO large subunit) (EC 4.1.1.39)	rbcL	Arabidopsis thaliana (Mouse-ear cress)	0.425066667	0.00297213	5.0E-18	17.88	21.51	20.84	21.0	22.9	24.5	14.0	19.0	17.0
TCONS_00056377	Q9XF91	Photosystem II 22 kDa protein, chloroplastic (CP22) (Protein NONPHOTOCHEMICAL QUENCHING 4) (Protein PHOTOSYSTEM II SUBUNIT S)	PSBS	Arabidopsis thaliana (Mouse-ear cress)	0.6488	0.000770435	1.0E-88	10.34	10.05	10.55	23.0	21.3	22.3	6.0	5.0	5.0
TCONS_00128983	P04778	Chlorophyll a-b binding protein 1, chloroplastic (Chlorophyll a-b protein 140) (CAB-140) (LHCII type I CAB-1)	LHCB1.3	Arabidopsis thaliana (Mouse-ear cress)	0.540866667	7.24696e-05	5.0E-160	10.53	12.66	9.65	34.5	34.8	28.2	9.0	13.0	13.0
TCONS_00115785	Q9XF88	Chlorophyll a-b binding protein CP29.2, chloroplastic (LHCB4.2) (LHCII protein 4.2)	LHCB4.2	Arabidopsis thaliana (Mouse-ear cress)	0.569	0.000936977	5.0E-170	15.09	17.92	14.15	32.7	46.2	40.5	11.0	11.0	10.0
TCONS_00118656	Q9C9C4	Enolase 1, chloroplastic (EC 4.2.1.11) (2-phospho-D-glycerate hydro-lyase 1) (2-phosphoglycerate dehydratase 1)	ENO1	Arabidopsis thaliana (Mouse-ear cress)	2.125933333	0.000280668	0.0	12.28	12.0	12.21	29.2	29.0	32.0	10.0	11.0	8.0
TCONS_00123401	Q9ASS6	Photosynthetic NDH subunit of lumenal location 5, chloroplastic (Cyclophilin of 20 kDa 2) (Peptidyl-prolyl cis-trans isomerase CYP20-2) (PPIase CYP20-2) (EC 5.2.1.8) (Rotamase CYP20-2) (Thylakoid lumen PPIase of 20 kDa) (TLP20)	PNSL5	Arabidopsis thaliana (Mouse-ear cress)	1.906966667	7.51275e-05	1.0E-93	21.74	19.73	20.4	37.4	39.7	36.5	18.0	17.0	12.0
TCONS_00097419	O82663	Succinate dehydrogenase [ubiquinone] flavoprotein subunit 1, mitochondrial (EC 1.3.5.1) (Flavoprotein subunit 1 of complex II) (FP)	SDH1-1	Arabidopsis thaliana (Mouse-ear cress)	0.653633333	0.000183944	0.0	22.99	16.31	17.41	27.9	34.1	38.8	13.0	10.0	11.0
TCONS_00007447	Q8H124	Uncharacterized protein At2g34460, chloroplastic	At2g34460	Arabidopsis thaliana (Mouse-ear cress)	0.5423	4.88948e-05	2.0E-135	10.42	11.83	12.19	44.2	41.9	49.8	5.0	7.0	7.0
TCONS_00068020	Q9LW57	Plastid-lipid-associated protein 6, chloroplastic (Fibrillin-4) (Fibrillin-6) (Harpin-binding protein 1) (HrBP1) (Plastoglobulin 30.4) (AtPGL30.4)	PAP6	Arabidopsis thaliana (Mouse-ear cress)	0.4654	0.000754523	5.0E-102	32.93	31.09	32.46	45.4	46.1	43.0	23.0	23.0	23.0
TCONS_00022921	Q9ZR03	Cytochrome b6-f complex iron-sulfur subunit, chloroplastic (EC 1.10.9.1) (Plastohydroquinone:plastocyanin oxidoreductase iron-sulfur protein) (Proton gradient regulation protein 1) (Rieske iron-sulfur protein) (ISP) (RISP)	petC	Arabidopsis thaliana (Mouse-ear cress)	2.1955	1.41638e-05	7.0E-104	26.11	22.84	25.9	56.3	50.5	50.5	26.0	28.0	25.0
TCONS_00057897	O22160	Thylakoid lumenal 15 kDa protein 1, chloroplastic (p15)	At2g44920	Arabidopsis thaliana (Mouse-ear cress)	2.1234	5.46327e-05	6.0E-45	10.05	10.09	11.24	40.9	35.1	35.1	11.0	9.0	12.0
TCONS_00028309	O65502	AT4g35250/F23E12_190 (NAD(P)-binding Rossmann-fold superfamily protein) (Uncharacterized protein AT4g35250) (Uncharacterized protein F23E12.190)	HCF244	Arabidopsis thaliana (Mouse-ear cress)	0.515466667	0.0155513	2.0E-78	4.48	4.07	6.0	19.3	13.3	15.1	3.0	2.0	3.0
TCONS_00117129	Q8VZ23	NAD(P)-linked oxidoreductase superfamily protein (Uncharacterized protein At1g04420)	At1g04420	Arabidopsis thaliana (Mouse-ear cress)	0.620233333	0.000761182	2.0E-163	8.53	6.13	10.08	33.1	26.2	31.5	4.0	3.0	5.0
TCONS_00117710	Q9FGF3	At5g64430 (Octicosapeptide/Phox/Bem1p family protein) (Similarity to unknown protein) (Uncharacterized protein At5g64430) (Uncharacterized protein At5g64430; T12B11.2)	At5g64430	Arabidopsis thaliana (Mouse-ear cress)	1.638733333	0.00158483	5.0E-73	16.81	18.68	16.96	41.6	46.1	43.7	10.0	13.0	16.0
TCONS_00100775	P56759	ATP synthase subunit b, chloroplastic (ATP synthase F(0) sector subunit b) (ATPase subunit I)	atpF	Arabidopsis thaliana (Mouse-ear cress)	0.497666667	0.000141604	6.0E-44	10.0	7.58	7.06	52.6	59.0	49.5	8.0	6.0	5.0
TCONS_00006546	Q1WIQ6	NADP-dependent glyceraldehyde-3-phosphate dehydrogenase (EC 1.2.1.9) (Aldehyde dehydrogenase family 11 member A3) (Glyceraldehyde-3-phosphate dehydrogenase [NADP(+)]) (Non-phosphorylating glyceraldehyde 3-phosphate dehydrogenase) (Triosephosphate dehydrogenase)	ALDH11A3	Arabidopsis thaliana (Mouse-ear cress)	0.424366667	1.11404e-05	0.0	34.74	32.49	31.68	49.5	55.6	44.0	23.0	21.0	19.0
TCONS_00103358	Q56YA5	Serine--glyoxylate aminotransferase (EC 2.6.1.45) (Alanine--glyoxylate aminotransferase) (AGT) (EC 2.6.1.44) (Asparagine aminotransferase) (EC 2.6.1.-) (Serine--pyruvate aminotransferase) (EC 2.6.1.51)	AGT1	Arabidopsis thaliana (Mouse-ear cress)	0.3657	7.15048e-07	0.0	14.15	15.41	15.18	17.5	19.6	18.8	7.0	11.0	10.0
TCONS_00009377	Q9M1Q2	At3g62220 (Protein kinase superfamily protein) (Serine/threonine protein kinase-like protein)	T17J13.180	Arabidopsis thaliana (Mouse-ear cress)	0.631733333	0.0418298	0.0	8.22	6.29	5.23	22.4	21.7	20.6	5.0	5.0	4.0
TCONS_00099480	O64903	Nucleoside diphosphate kinase II, chloroplastic (NDK II) (NDP kinase II) (NDPK II) (NDPK Ia) (EC 2.7.4.6)	NDPK2	Arabidopsis thaliana (Mouse-ear cress)	1.500566667	0.0302939	7.0E-99	12.71	17.9	16.12	48.5	54.4	52.3	9.0	11.0	10.0
TCONS_00017695	Q9SAJ4	Phosphoglycerate kinase 3, cytosolic (EC 2.7.2.3)	PGK3	Arabidopsis thaliana (Mouse-ear cress)	0.525033333	1.8301e-06	0.0	6.23	7.33	9.52	56.9	51.9	51.7	13.0	13.0	14.0
TCONS_00098963	Q96252	ATP synthase subunit delta', mitochondrial (F-ATPase delta' subunit)	At5g47030	Arabidopsis thaliana (Mouse-ear cress)	1.667133333	0.0233181	8.0E-21	9.68	9.07	4.44	27.4	22.1	22.7	8.0	7.0	5.0
TCONS_00077806	Q9FT52	ATP synthase subunit d, mitochondrial (ATPase subunit d)	At3g52300	Arabidopsis thaliana (Mouse-ear cress)	1.640433333	0.000419896	1.0E-38	7.04	6.76	6.06	54.9	69.9	58.4	10.0	10.0	8.0
TCONS_00056150	Q9CA83	NADP-dependent malic enzyme 4, chloroplastic (AtNADP-ME4) (NADP-malic enzyme 4) (EC 1.1.1.40)	NADP-ME4	Arabidopsis thaliana (Mouse-ear cress)	0.459933333	0.00028705	0.0	26.61	28.38	27.95	36.6	32.4	39.3	15.0	15.0	18.0
TCONS_00066282	Q9SJU9	Epimerase family protein SDR39U1 homolog, chloroplastic (EC 1.1.1.-) (Protein GIANT CHLOROPLAST 1) (Protein SulA homolog) (AtSulA)	GC1	Arabidopsis thaliana (Mouse-ear cress)	0.6656	0.0278576	2.0E-42	11.55	13.04	13.07	38.6	35.7	33.8	8.0	9.0	8.0
TCONS_00022513	Q9FNJ9	Probable 2-carboxy-D-arabinitol-1-phosphatase (EC 3.1.3.63)	At5g22620	Arabidopsis thaliana (Mouse-ear cress)	0.620533333	0.00717077	0.1	10.67	10.28	8.26	17.9	18.2	12.3	6.0	6.0	4.0
TCONS_00097515	Q94B60	ATP-dependent Clp protease proteolytic subunit 4, chloroplastic (EC 3.4.21.92) (Endopeptidase ClpP4) (nClpP4) (nClpP3)	CLPP4	Arabidopsis thaliana (Mouse-ear cress)	1.796766667	0.0497478	2.0E-132	11.62	11.58	10.77	26.6	23.6	22.8	9.0	8.0	8.0
TCONS_00089434	A8MPR5	Probable inactive ATP-dependent zinc metalloprotease FTSHI 2, chloroplastic (AtFTSHI2) (Protein EMBRYO DEFECTIVE 2083) (Protein FTSH INACTIVE PROTEASE 2)	FTSHI2	Arabidopsis thaliana (Mouse-ear cress)	1.662133333	0.010126	0.0	6.0	8.0	8.0	24.3	19.4	15.5	4.0	4.0	5.0
TCONS_00030767	O82628	V-type proton ATPase subunit G1 (V-ATPase subunit G1) (Vacuolar H(+)-ATPase subunit G isoform 1) (Vacuolar proton pump subunit G1)	VHA-G1	Arabidopsis thaliana (Mouse-ear cress)	1.963033333	0.0367462	3.0E-39	5.85	6.17	6.48	16.1	14.6	18.1	5.0	4.0	4.0
TCONS_00040681	Q6NQE2	Probable NAD(P)H dehydrogenase (quinone) FQR1-like 1 (EC 1.6.5.2)	At4g27270	Arabidopsis thaliana (Mouse-ear cress)	1.852066667	0.023879	3.0E-118	13.53	14.55	10.85	32.1	36.2	40.0	9.0	9.0	5.0
TCONS_00017144	Q9ZP05	Malate dehydrogenase 2, peroxisomal (EC 1.1.1.37) (Microbody NAD-dependent malate dehydrogenase) (mbNAD-MDH) (Peroxisomal NAD-dependent malate dehydrogenase 2) (pxNAD-MDH2) (Peroxisomal malate dehydrogenase 2) (Peroxisomal MDH2)	PMDH2	Arabidopsis thaliana (Mouse-ear cress)	0.3911	3.70219e-07	0.0	29.72	38.22	31.84	50.2	44.3	48.3	31.0	34.0	30.0
TCONS_00041675	A1A6H3	Ribokinase (RK) (EC 2.7.1.15)	At1g17160	Arabidopsis thaliana (Mouse-ear cress)	0.522	0.0395888	9.0E-167	7.23	7.87	2.75	30.7	26.5	21.5	4.0	5.0	3.0
TCONS_00126983	Q93XM7	Mitochondrial carnitine/acylcarnitine carrier-like protein (Carnitine/acylcarnitine translocase-like protein) (CAC-like protein) (Protein A BOUT DE SOUFFLE)	BOU	Arabidopsis thaliana (Mouse-ear cress)	0.5966	0.00337676	3.0E-16	15.7	15.13	15.68	30.2	32.1	36.4	11.0	10.0	12.0
amino acid transport and metabolism other biological processes
TCONS_00125834	Q9FXA1	AT1G49750 protein (At1g49750) (F14J22.4 protein) (Leucine-rich repeat (LRR) family protein)	At1g49750	Arabidopsis thaliana (Mouse-ear cress)	1.756866667	0.00328965	2.0E-92	7.08	8.01	8.09	19.1	18.1	17.0	8.0	6.0	7.0
TCONS_00052105	Q8VZC3	Delta-1-pyrroline-5-carboxylate dehydrogenase 12A1, mitochondrial (AtP5CDH) (P5C dehydrogenase) (EC 1.2.1.88) (Aldehyde dehydrogenase family 12 member A1) (L-glutamate gamma-semialdehyde dehydrogenase)	ALDH12A1	Arabidopsis thaliana (Mouse-ear cress)	0.6238	3.23605e-05	0.0	17.25	17.93	12.81	35.0	38.7	37.0	9.0	8.0	7.0
TCONS_00000977	Q9S7E9	Glutamate--glyoxylate aminotransferase 2 (AtGGT2) (EC 2.6.1.4) (Alanine aminotransferase GGT2) (EC 2.6.1.2) (Alanine--glyoxylate aminotransferase GGT2) (EC 2.6.1.44) (Alanine-2-oxoglutarate aminotransferase 2) (EC 2.6.1.-)	GGAT2	Arabidopsis thaliana (Mouse-ear cress)	0.582633333	0.000238686	0.0	15.52	15.84	15.36	48.7	45.4	48.9	22.0	22.0	24.0
TCONS_00101316	Q43314	Glutamate dehydrogenase 1 (GDH 1) (EC 1.4.1.3)	GDH1	Arabidopsis thaliana (Mouse-ear cress)	0.6516	0.00129305	0.0	26.67	22.82	26.04	51.2	46.6	52.2	16.0	14.0	13.0
TCONS_00033105	Q9FMD9	Glutamine synthetase cytosolic isozyme 1-4 (EC 6.3.1.2) (Glutamate--ammonia ligase GLN1;4) (GLN1;4)	GLN1-4	Arabidopsis thaliana (Mouse-ear cress)	0.376433333	0.000372459	6.0E-43	2.0	2.0	2.0	10.7	18.0	12.8	5.0	4.0	4.0
TCONS_00054660	Q8RUF8	Omega-amidase, chloroplastic (EC 3.5.1.3) (Nitrilase-like protein 3)	NLP3	Arabidopsis thaliana (Mouse-ear cress)	0.572166667	0.00227893	1.0E-83	5.94	8.31	6.96	38.5	30.4	36.1	3.0	5.0	5.0
TCONS_00060044	P46637	Arginase 1, mitochondrial (EC 3.5.3.1) (Arginine amidohydrolase 1)	ARGAH1	Arabidopsis thaliana (Mouse-ear cress)	1.8793	0.000264323	0.0	38.12	35.13	38.09	57.5	58.7	59.7	32.0	31.0	35.0
TCONS_00040874	Q9LUT2	S-adenosylmethionine synthase 4 (AdoMet synthase 4) (EC 2.5.1.6) (Methionine adenosyltransferase 4) (MAT 4)	METK4	Arabidopsis thaliana (Mouse-ear cress)	1.7511	0.0218134	0.0	16.59	16.71	16.68	33.8	38.3	36.3	11.0	10.0	11.0
TCONS_00048195	Q8L940	Pyridoxal 5'-phosphate synthase subunit PDX1.3 (AtPDX1.3) (AtPDX1;1) (PLP synthase subunit PDX1.3) (EC 4.3.3.6)	PDX13	Arabidopsis thaliana (Mouse-ear cress)	0.632866667	0.00187457	7.0E-179	21.96	17.48	18.34	37.8	39.1	37.3	17.0	15.0	15.0
TCONS_00128711	Q9LQL0	Glycine cleavage system H protein 3, mitochondrial	GDH3	Arabidopsis thaliana (Mouse-ear cress)	2.1958	0.0337226	1.0E-89	16.17	16.79	15.67	67.2	64.5	65.1	12.0	13.0	10.0
TCONS_00012171	Q94JQ4	Reactive Intermediate Deaminase A, chloroplastic (EC 3.5.99.10) (2-iminobutanoate/2-iminopropanoate deaminase)	RIDA	Arabidopsis thaliana (Mouse-ear cress)	2.7304	0.00303454	1.0E-33	4.58	4.61	5.1	11.3	9.7	19.7	2.0	3.0	3.0
TCONS_00061951	O80988	Glycine dehydrogenase (decarboxylating) 2, mitochondrial (EC 1.4.4.2) (Glycine cleavage system P protein 2) (Glycine decarboxylase 2) (Glycine decarboxylase P-protein 2) (AtGLDP2) (Glycine dehydrogenase (aminomethyl-transferring) 2)	GLDP2	Arabidopsis thaliana (Mouse-ear cress)	0.330666667	9.87191e-05	1.0E-157	3.27	5.32	2.07	12.0	14.4	11.7	11.0	11.0	10.0
TCONS_00081919	O65390	Aspartic proteinase A1 (EC 3.4.23.-)	APA1	Arabidopsis thaliana (Mouse-ear cress)	1.666033333	0.00919796	0.0	26.04	30.42	26.94	34.8	37.7	41.0	23.0	23.0	26.0
TCONS_00014809	O23710	Proteasome subunit beta type-7-A (EC 3.4.25.1) (20S proteasome beta subunit B-1) (Proteasome component FA) (Proteasome component FB) (Proteasome subunit beta type-2)	PBB1	Arabidopsis thaliana (Mouse-ear cress)	1.553366667	0.00068567	2.0E-145	3.83	5.25	4.99	16.2	12.9	23.4	3.0	3.0	4.0
TCONS_00056759	P43296	Cysteine protease RD19A (EC 3.4.22.-) (Protein RESPONSIVE TO DEHYDRATION 19) (RD19)	RD19A	Arabidopsis thaliana (Mouse-ear cress)	1.7799	0.0166398	0.0	7.9	8.06	8.41	23.7	22.0	23.3	9.0	7.0	7.0
TCONS_00086393	P32068	Anthranilate synthase alpha subunit 1, chloroplastic (EC 4.1.3.27) (Anthranilate synthase component 1-1) (Anthranilate synthase component I-1) (Protein A-METHYL TRYPTOPHAN RESISTANT 1) (Protein JASMONATE-INDUCED DEFECTIVE LATERAL ROOT 1) (Protein TRYPTOPHAN BIOSYNTHESIS 5) (Protein WEAK ETHYLENE INSENSITIVE 2)	ASA1	Arabidopsis thaliana (Mouse-ear cress)	0.646133333	0.00425181	0.0	6.69	8.0	7.13	22.8	18.4	25.6	5.0	4.0	4.0
TCONS_00068532	Q05758	Ketol-acid reductoisomerase, chloroplastic (EC 1.1.1.86) (Acetohydroxy-acid reductoisomerase) (Alpha-keto-beta-hydroxylacyl reductoisomerase)	At3g58610	Arabidopsis thaliana (Mouse-ear cress)	0.631866667	0.000114938	0.0	18.56	17.62	15.7	25.2	30.4	30.4	15.0	13.0	11.0
TCONS_00069828	Q9SJ05	Shikimate kinase 1, chloroplastic (AtSK1) (EC 2.7.1.71)	SK1	Arabidopsis thaliana (Mouse-ear cress)	0.636533333	0.0206656	4.0E-18	4.35	10.02	5.36	18.5	22.9	19.8	5.0	6.0	5.0
TCONS_00038866	Q56WD9	3-ketoacyl-CoA thiolase 2, peroxisomal (EC 2.3.1.16) (Acetyl-CoA acyltransferase 2) (Beta-ketothiolase 2) (Peroxisomal 3-oxoacyl-CoA thiolase 2) (Peroxisome defective protein 1)	PED1	Arabidopsis thaliana (Mouse-ear cress)	0.5233	0.00130333	0.0	23.76	23.26	19.72	54.2	59.8	47.1	17.0	19.0	13.0
TCONS_00042755	Q9FUP0	12-oxophytodienoate reductase 3 (EC 1.3.1.42) (12-oxophytodienoate-10,11-reductase 3) (AtOPR3) (OPDA-reductase 3) (Delayed dehiscence 1) [Cleaved into: 12-oxophytodienoate reductase 3, N-terminally processed]	OPR3	Arabidopsis thaliana (Mouse-ear cress)	0.656533333	0.0361232	8.0E-167	2.0	2.0	2.0	9.6	22.9	10.5	1.0	1.0	1.0
TCONS_00064294	P31265	Translationally-controlled tumor protein 1 (TCTP1)	TCTP1	Arabidopsis thaliana (Mouse-ear cress)	1.523166667	1.36173e-05	3.0E-88	7.69	7.57	8.3	31.3	31.3	27.1	4.0	3.0	4.0
TCONS_00039447	Q9SZE1	Probable 3-hydroxyisobutyrate dehydrogenase-like 1, mitochondrial (HIBADH-like) (EC 1.1.1.31)	At4g29120	Arabidopsis thaliana (Mouse-ear cress)	0.495766667	1.10082e-05	6.0E-145	6.37	5.24	4.06	17.1	16.1	17.3	4.0	3.0	2.0
TCONS_00057669	Q9S7H4	Chorismate mutase 2 (AtCM2) (EC 5.4.99.5) (CM-2)	CM2	Arabidopsis thaliana (Mouse-ear cress)	0.545166667	0.0122709	2.0E-82	12.0	9.31	10.06	33.4	27.4	31.2	6.0	6.0	7.0
Lipid metabolism
TCONS_00098811	P83291	NADH-cytochrome b5 reductase-like protein (B5R) (EC 1.6.2.2)	CBR2	Arabidopsis thaliana (Mouse-ear cress)	1.696233333	2.55738e-05	2.0E-157	19.25	17.05	16.8	23.2	27.0	31.0	11.0	11.0	9.0
TCONS_00100601	O82399	Malate dehydrogenase 1, peroxisomal (EC 1.1.1.37) (Peroxisomal NAD-dependent malate dehydrogenase 1) (pxNAD-MDH1) (Peroxisomal malate dehydrogenase 1) (Peroxisomal MDH1)	PMDH1	Arabidopsis thaliana (Mouse-ear cress)	0.6141	1.31115e-05	0.0	4.05	5.53	6.06	35.9	34.1	33.8	25.0	27.0	24.0
TCONS_00026831	Q42533	Biotin carboxyl carrier protein of acetyl-CoA carboxylase 1, chloroplastic (AtBCCP1) (BCCP-1)	BCCP1	Arabidopsis thaliana (Mouse-ear cress)	1.5379	0.0215782	2.0E-45	4.76	6.69	5.22	27.1	23.3	19.8	4.0	6.0	5.0
TCONS_00101202	Q9FMN0	Sterol carrier protein 2 (Uncharacterized protein At5g42890)	SCP2	Arabidopsis thaliana (Mouse-ear cress)	1.506133333	0.0280692	3.0E-57	8.99	4.49	4.37	30.7	31.9	35.4	5.0	2.0	4.0
TCONS_00034835	Q93W03	AT3g56130/F18O21_90 (Biotin/lipoyl attachment domain-containing protein)	At3g56130	Arabidopsis thaliana (Mouse-ear cress)	1.592	0.00541782	7.0E-64	2.18	3.6	2.54	13.8	7.8	12.4	2.0	2.0	2.0
TCONS_00085973	Q9LJQ3	AT3g18280/MIE15_7 (Bifunctional inhibitor/lipid-transfer protein/seed storage 2S albumin superfamily protein) (Lipid transfer protein)	At3g18280	Arabidopsis thaliana (Mouse-ear cress)	2.103533333	0.00286288	1.0E-28	2.0	2.02	2.03	30.8	26.4	26.4	4.0	3.0	4.0
TCONS_00000392	P13114	Chalcone synthase (EC 2.3.1.74) (Naringenin-chalcone synthase) (Protein TRANSPARENT TESTA 4)	CHS	Arabidopsis thaliana (Mouse-ear cress)	1.8106	0.036095	0.0	21.97	20.64	7.55	37.1	37.9	41.0	20.0	16.0	19.0
TCONS_00057278	Q96330	Flavonol synthase/flavanone 3-hydroxylase (EC 1.14.11.23) (EC 1.14.11.9) (FLS 1)	FLS1	Arabidopsis thaliana (Mouse-ear cress)	7.612833333	0.0262898	3.0E-112	13.81	12.46	12.51	35.0	28.9	32.8	11.0	9.0	9.0
TCONS_00074020	Q9S818	Naringenin,2-oxoglutarate 3-dioxygenase (Naringenin 3-dioxygenase) (EC 1.14.11.9) (F3H) (Flavanone 3-hydroxylase) (Protein TRANSPARENT TESTA 6)	F3H	Arabidopsis thaliana (Mouse-ear cress)	4.6338	2.98125e-05	0.0	30.7	29.09	25.77	44.9	51.9	46.7	17.0	16.0	15.0
TCONS_00097187	Q9SEV0	Anthocyanidin reductase (AtANR) (EC 1.3.1.77) (Anthocyanin spotted testa) (ast) (Protein BANYULS)	BAN	Arabidopsis thaliana (Mouse-ear cress)	6.223666667	3.35651e-05	2.0E-128	12.11	14.65	11.85	31.9	30.9	34.2	6.0	7.0	6.0
TCONS_00078466	P41088	Chalcone--flavonone isomerase 1 (Chalcone isomerase 1) (EC 5.5.1.6) (Protein TRANSPARENT TESTA 5)	CHI1	Arabidopsis thaliana (Mouse-ear cress)	3.875333333	6.22591e-05	1.0E-95	15.7	4.24	16.04	38.8	40.5	40.8	12.0	10.0	13.0
TCONS_00014728	Q9C7Z9	Serine carboxypeptidase-like 18 (EC 3.4.16.-)	SCPL18	Arabidopsis thaliana (Mouse-ear cress)	1.587233333	0.0144097	9.0E-137	8.17	12.14	13.56	26.1	23.8	20.6	7.0	6.0	8.0
Carbohydrate transport and metabolism
TCONS_00099836	O23569	L-lactate dehydrogenase (EC 1.1.1.27)	dl4665w	Arabidopsis thaliana (Mouse-ear cress)	0.665	1.11181e-05	0.0	2.01	4.0	2.01	11.5	16.6	10.9	1.0	2.0	2.0
TCONS_00042650	Q944G9	Fructose-bisphosphate aldolase 2, chloroplastic (AtFBA2) (EC 4.1.2.13)	FBA2	Arabidopsis thaliana (Mouse-ear cress)	0.5069	3.308e-05	0.0	49.8	55.95	54.88	20.9	23.4	21.8	69.0	81.0	75.0
TCONS_00060023	F4IW47	Transketolase-2, chloroplastic (TK) (EC 2.2.1.1)	TKL-2	Arabidopsis thaliana (Mouse-ear cress)	0.5441	6.42782e-05	0.0	35.11	34.78	32.4	39.5	32.7	35.9	19.0	21.0	19.0
TCONS_00128457	F4J270	Probable glucan endo-1,3-beta-glucosidase BG3 (EC 3.2.1.39) (Beta-1,3-glucanase 3) (AtBG3)	BG3	Arabidopsis thaliana (Mouse-ear cress)	0.618633333	0.00249729	2.0E-134	9.52	7.2	9.89	33.7	41.5	26.8	6.0	4.0	9.0
TCONS_00093030	P25857	Glyceraldehyde-3-phosphate dehydrogenase GAPB, chloroplastic (EC 1.2.1.13) (NADP-dependent glyceraldehydephosphate dehydrogenase B)	GAPB	Arabidopsis thaliana (Mouse-ear cress)	0.6558	0.000242888	5.0E-48	4.0	4.0	4.0	9.5	14.6	12.0	5.0	5.0	5.0
TCONS_00056905	Q9MA79	Fructose-1,6-bisphosphatase, cytosolic (FBPase) (EC 3.1.3.11) (D-fructose-1,6-bisphosphate 1-phosphohydrolase) (Protein FRUCTOSE INSENSITIVE 1)	CYFBP	Arabidopsis thaliana (Mouse-ear cress)	0.5536	1.94555e-05	0.0	11.94	11.49	11.17	27.9	27.1	25.7	9.0	6.0	7.0
TCONS_00037273	O22149	Probable pectinesterase/pectinesterase inhibitor 17 [Includes: Pectinesterase inhibitor 17 (Pectin methylesterase inhibitor 17); Pectinesterase 17 (PE 17) (EC 3.1.1.11) (Pectin methylesterase 17) (AtPME17)]	PME17	Arabidopsis thaliana (Mouse-ear cress)	0.639566667	0.0227651	2.0E-179	8.04	6.08	4.1	16.8	22.6	16.2	4.0	4.0	3.0
TCONS_00061719	Q9M111	Sucrose synthase 3 (AtSUS3) (EC 2.4.1.13) (Sucrose-UDP glucosyltransferase 3)	SUS3	Arabidopsis thaliana (Mouse-ear cress)	0.4844	0.0215392	0.0	4.62	6.27	4.05	16.5	18.0	10.2	3.0	3.0	2.0
TCONS_00088407	Q8L7S6	Beta-hexosaminidase 3 (EC 3.2.1.52) (Beta-GlcNAcase 3) (Beta-N-acetylhexosaminidase 3) (Beta-hexosaminidase 1) (AtHEX1) (N-acetyl-beta-glucosaminidase 3)	HEXO3	Arabidopsis thaliana (Mouse-ear cress)	0.615033333	0.000938015	0.0	8.66	8.12	6.06	21.4	20.9	18.2	6.0	5.0	5.0
TCONS_00021719	O81884	L-galactose dehydrogenase (At-GalDH) (L-GalDH) (EC 1.1.1.316)	LGALDH	Arabidopsis thaliana (Mouse-ear cress)	0.482366667	0.00587219	1.0E-14	3.85	6.41	6.09	32.9	24.1	24.5	2.0	3.0	4.0
TCONS_00012208	Q9MAC8	Starch synthase 2, chloroplastic/amyloplastic (AtSS2) (EC 2.4.1.21) (Soluble starch synthase II)	SS2	Arabidopsis thaliana (Mouse-ear cress)	2.945266667	0.000205425	5.0E-106	22.98	18.82	20.7	33.6	25.0	28.6	15.0	10.0	11.0
TCONS_00113516	Q9SCV4	Beta-galactosidase 8 (Lactase 8) (EC 3.2.1.23) (Protein AR782)	BGAL8	Arabidopsis thaliana (Mouse-ear cress)	1.817933333	0.00321547	2.0E-118	6.0	6.0	6.0	30.7	34.5	29.2	4.0	3.0	3.0
TCONS_00110428	Q9LSY8	UDP-glycosyltransferase 71B2 (EC 2.4.1.-) (Protein HYPOSTATIN RESISTANCE 1)	UGT71B2	Arabidopsis thaliana (Mouse-ear cress)	0.583466667	0.00049516	2.0E-160	2.0	2.16	2.03	24.2	11.7	16.3	1.0	1.0	1.0
TCONS_00053470	Q9SAU2	D-ribulose-5-phosphate-3-epimerase (Putative ribulose-5-phosphate-3-epimerase) (Ribulose-5-phosphate-3-epimerase) (EC 5.1.3.1)	RPE	Arabidopsis thaliana (Mouse-ear cress)	0.609233333	0.000101395	1.0E-166	15.42	13.59	12.69	24.0	21.9	24.7	13.0	11.0	10.0
TCONS_00117199	P57751	UTP--glucose-1-phosphate uridylyltransferase 1 (EC 2.7.7.9) (UDP-glucose pyrophosphorylase 1) (AtUGP1) (UDPGP 1) (UGPase 1)	UGP1	Arabidopsis thaliana (Mouse-ear cress)	0.518433333	7.70271e-05	0.0	24.48	28.1	27.99	49.6	43.8	45.4	18.0	14.0	16.0
TCONS_00066856	Q9SEU6	Thioredoxin M4, chloroplastic (AtTrxm4)	At3g15360	Arabidopsis thaliana (Mouse-ear cress)	1.9416	1.41328e-05	5.0E-62	2.71	12.96	4.0	22.8	19.0	23.8	8.0	8.0	7.0
TCONS_00044846	F4IC59	Aldolase superfamily protein	At1g12230	Arabidopsis thaliana (Mouse-ear cress)	0.6342	0.00344568	5.0E-23	2.0	2.0	2.02	19.4	21.5	23.3	1.0	1.0	1.0
TCONS_00047378	O24457	Pyruvate dehydrogenase E1 component subunit alpha-3, chloroplastic (EC 1.2.4.1)	PDH-E1 ALPHA	Arabidopsis thaliana (Mouse-ear cress)	0.628	0.0340168	2.0E-180	4.58	2.04	2.45	22.5	29.4	16.9	2.0	1.0	1.0
TCONS_00088016	Q9LE54	Protein SPIRAL1-like 2	SP1L2	Arabidopsis thaliana (Mouse-ear cress)	2.250566667	0.0448643	1.0E-15	5.68	5.68	6.06	27.3	30.8	33.1	4.0	5.0	4.0
TCONS_00110712	Q9ZU52	Fructose-bisphosphate aldolase 3, chloroplastic (AtFBA3) (EC 4.1.2.13) (Protein PIGMENT DEFECTIVE 345)	FBA3	Arabidopsis thaliana (Mouse-ear cress)	1.737866667	0.0203097	0.0	18.07	15.72	16.81	30.1	31.9	32.3	21.0	25.0	23.0
Inorganic ion transport and metabolism
TCONS_00043713	Q94AZ4	Probable calcium-binding protein CML13 (Calmodulin-like protein 13)	CML13	Arabidopsis thaliana (Mouse-ear cress)	1.654966667	1.71165e-05	5.0E-91	17.64	17.14	15.84	62.0	62.9	59.9	8.0	9.0	8.0
TCONS_00076005	O64866	Calcium-binding EF-hand family protein (Expressed protein) (Uncharacterized protein At2g44310)	At2g44310	Arabidopsis thaliana (Mouse-ear cress)	1.567766667	0.0006349	1.0E-65	15.79	15.86	17.45	71.2	71.9	74.8	9.0	11.0	11.0
TCONS_00060365	O80889	Alpha/beta-Hydrolases superfamily protein (At2g32520) (Putative carboxymethylenebutenolidase)	At2g32520	Arabidopsis thaliana (Mouse-ear cress)	1.671566667	0.000236942	2.0E-137	15.72	12.35	15.22	29.1	29.3	30.6	11.0	9.0	8.0
Antioxdant and stress defence
TCONS_00100127	P36212	50S ribosomal protein L12-3, chloroplastic (CL12-C)	RPL12C	Arabidopsis thaliana (Mouse-ear cress)	2.7208	1.61154e-07	6.0E-39	21.75	25.0	23.91	43.3	38.2	47.1	15.0	17.0	15.0
TCONS_00054705	P50700	Osmotin-like protein OSM34	OSM34	Arabidopsis thaliana (Mouse-ear cress)	0.465	0.0179978	3.0E-102	10.0	12.0	3.32	46.9	56.2	40.7	10.0	8.0	8.0
TCONS_00097618	Q9XEX2	Peroxiredoxin-2B (EC 1.11.1.15) (Peroxiredoxin IIB) (Peroxiredoxin TPx1) (Thioredoxin peroxidase 2B) (Thioredoxin-dependent peroxidase 1)	PRXIIB	Arabidopsis thaliana (Mouse-ear cress)	2.974966667	0.00268376	3.0E-28	2.01	2.03	2.0	40.9	31.8	33.3	1.0	1.0	1.0
TCONS_00025286	Q94BR2	Aluminum induced protein with YGL and LRDR motifs (Putative aluminium-induced protein)	AILP1	Arabidopsis thaliana (Mouse-ear cress)	0.500933333	3.85355e-05	2.0E-93	8.07	8.0	9.0	19.8	17.6	17.1	5.0	6.0	6.0
TCONS_00104737	Q93VR4	MLP-like protein 423	MLP423	Arabidopsis thaliana (Mouse-ear cress)	1.886733333	0.0105274	9.0E-11	8.68	5.17	5.96	59.8	47.2	61.6	4.0	3.0	4.0
TCONS_00115043	O78310	Superoxide dismutase [Cu-Zn] 2, chloroplastic (EC 1.15.1.1) (Copper/zinc superoxide dismutase 2)	CSD2	Arabidopsis thaliana (Mouse-ear cress)	2.422333333	0.000577045	1.0E-82	21.32	20.63	25.97	37.7	38.2	40.6	21.0	23.0	24.0
TCONS_00011656	Q9STS7	Chloroplastic lipocalin (AtCHL)	CHL	Arabidopsis thaliana (Mouse-ear cress)	0.623666667	0.00544807	4.0E-4	14.82	14.9	13.5	26.2	25.9	24.2	9.0	8.0	6.0
TCONS_00003627	O80852	Glutathione S-transferase F9 (AtGSTF9) (EC 2.5.1.18) (AtGSTF7) (GST class-phi member 9)	GSTF9	Arabidopsis thaliana (Mouse-ear cress)	0.4371	0.00190492	1.0E-84	8.74	9.45	10.0	43.0	35.5	44.5	6.0	6.0	6.0
TCONS_00075866	Q8H0V3	Lactoylglutathione lyase (EC 4.4.1.5) (Aldoketomutase) (Glyoxalase I) (Glx I) (Ketone-aldehyde mutase) (Methylglyoxalase) (S-D-lactoylglutathione methylglyoxal lyase)	At1g08110	Arabidopsis thaliana (Mouse-ear cress)	1.548533333	0.00584192	2.0E-99	15.63	18.18	14.86	27.6	28.7	24.6	8.0	10.0	7.0
TCONS_00056775	Q9FUS8	Glutathione S-transferase U17 (AtGSTU17) (EC 2.5.1.18) (GST class-tau member 17) (Glutathione S-transferase 30) (Protein EARLY RESPONSIVE TO DEHYDRATION 9)	GSTU17	Arabidopsis thaliana (Mouse-ear cress)	2.279233333	0.00283222	3.0E-92	6.75	8.42	9.42	32.3	39.6	40.4	4.0	6.0	5.0
TCONS_00065930	P42761	Glutathione S-transferase F10 (AtGSTF10) (EC 2.5.1.18) (AtGSTF4) (GST class-phi member 10) (Protein EARLY RESPONSE TO DEHYDRATION 13)	GSTF10	Arabidopsis thaliana (Mouse-ear cress)	0.500666667	0.00136024	1.0E-10	5.15	6.34	2.34	20.4	20.4	23.8	3.0	3.0	2.0
TCONS_00127436	Q9SZ54	Putative glutathione peroxidase 7, chloroplastic (EC 1.11.1.9)	GPX7	Arabidopsis thaliana (Mouse-ear cress)	1.501166667	0.00672598	1.0E-60	4.4	6.48	6.14	44.7	41.5	44.7	7.0	9.0	6.0
TCONS_00100986	Q8LE52	Glutathione S-transferase DHAR3, chloroplastic (EC 2.5.1.18) (Chloride intracellular channel homolog 3) (CLIC homolog 3) (Glutathione-dependent dehydroascorbate reductase 3) (AtDHAR3) (ChlDHAR) (GSH-dependent dehydroascorbate reductase 3) (EC 1.8.5.1)	DHAR3	Arabidopsis thaliana (Mouse-ear cress)	1.563133333	0.013465	3.0E-124	22.33	22.54	19.54	59.4	56.5	54.2	14.0	14.0	12.0
TCONS_00088914	Q9SIB9	Aconitate hydratase 3, mitochondrial (Aconitase 3) (mACO1) (EC 4.2.1.3) (Citrate hydro-lyase 3)	ACO3	Arabidopsis thaliana (Mouse-ear cress)	0.595966667	0.00104331	0.0	2.0	2.0	2.06	11.5	14.5	13.8	4.0	3.0	4.0
TCONS_00105335	Q96520	Peroxidase 12 (Atperox P12) (EC 1.11.1.7) (ATP4a) (PRXR6)	PER12	Arabidopsis thaliana (Mouse-ear cress)	1.5888	0.000627509	4.0E-148	24.16	23.12	24.14	44.6	43.5	44.9	18.0	17.0	15.0
TCONS_00102866	P29448	Thioredoxin H1 (AtTrxh1) (Thioredoxin 1) (AtTRX1)	TRX1	Arabidopsis thaliana (Mouse-ear cress)	0.541866667	0.00312055	2.0E-43	4.02	4.07	1.63	26.5	24.3	24.3	3.0	3.0	1.0
TCONS_00112946	Q9ASZ9	Probable aldo-keto reductase 5 (EC 1.1.1.-)	At1g60730	Arabidopsis thaliana (Mouse-ear cress)	0.523433333	1.89139e-06	1.0E-178	27.74	26.97	27.73	41.5	43.1	41.1	23.0	21.0	20.0
TCONS_00051825	Q9M7T0	Peroxiredoxin-2F, mitochondrial (EC 1.11.1.15) (Peroxiredoxin IIF) (Thioredoxin peroxidase 2F)	PRXIIF	Arabidopsis thaliana (Mouse-ear cress)	1.623666667	0.0242051	6.0E-93	14.36	14.38	11.6	38.7	42.2	25.7	9.0	8.0	7.0
TCONS_00041532	Q9LVL1	Peroxidase 68 (Atperox P68) (EC 1.11.1.7)	PER68	Arabidopsis thaliana (Mouse-ear cress)	0.595666667	0.00924791	2.0E-119	16.23	16.61	16.18	50.9	47.0	51.8	27.0	29.0	27.0
TCONS_00128637	P92947	Monodehydroascorbate reductase, chloroplastic/mitochondrial (EC 1.6.5.4) (Monodehydroascorbate reductase 5, mitochondrial) (AtMDAR5) (Monodehydroascorbate reductase 6, chloroplastic) (AtMDAR6)	MDAR5	Arabidopsis thaliana (Mouse-ear cress)	0.632166667	0.000171348	0.0	39.89	30.06	34.36	45.9	42.7	41.2	22.0	18.0	19.0
TCONS_00032905	Q9ZVF3	MLP-like protein 328	MLP328	Arabidopsis thaliana (Mouse-ear cress)	1.6969	0.00793473	3.0E-30	11.77	6.74	9.49	28.2	31.9	28.2	9.0	8.0	6.0
TCONS_00098098	P19171	Basic endochitinase B (EC 3.2.1.14) (Pathogenesis-related protein 3) (AtChiB) (PR-3)	CHI-B	Arabidopsis thaliana (Mouse-ear cress)	0.634433333	0.00647236	1.0E-118	15.67	13.34	15.18	64.3	60.5	60.8	12.0	9.0	10.0
TCONS_00017143	Q9LXC9	Soluble inorganic pyrophosphatase 6, chloroplastic (EC 3.6.1.1) (Inorganic pyrophosphatase 6) (Pyrophosphate phospho-hydrolase 6) (PPase 6)	PPA6	Arabidopsis thaliana (Mouse-ear cress)	1.844133333	0.00509469	2.0E-48	12.22	12.32	11.6	21.2	27.2	27.5	9.0	10.0	8.0
TCONS_00002535	Q94BZ0	At1g50450/F11F12_20 (Saccharopine dehydrogenase)	At1g50450	Arabidopsis thaliana (Mouse-ear cress)	0.407	0.00292354	2.0E-38	2.0	2.0	2.0	23.3	30.1	30.1	1.0	1.0	1.0
TCONS_00124639	Q9LRR9	(S)-2-hydroxy-acid oxidase GLO1 (EC 1.1.3.15) (Glycolate oxidase 1) (AtGLO1) (GOX 1) (Short chain alpha-hydroxy acid oxidase GLO1)	GLO1	Arabidopsis thaliana (Mouse-ear cress)	0.573266667	3.77871e-07	0.0	7.87	8.07	8.72	49.9	43.6	49.7	21.0	20.0	21.0
TCONS_00127771	P52577	Isoflavone reductase homolog P3 (EC 1.3.1.-)	At1g75280	Arabidopsis thaliana (Mouse-ear cress)	3.621966667	8.98265e-06	1.0E-161	9.1	21.76	9.37	35.6	38.9	31.8	14.0	15.0	16.0
TCONS_00126955	Q9SRH5	Mitochondrial outer membrane protein porin 1 (Voltage-dependent anion-selective channel protein 1) (AtVDAC1) (VDAC-1)	VDAC1	Arabidopsis thaliana (Mouse-ear cress)	1.635866667	0.000237387	5.0E-148	23.22	24.3	27.44	27.4	27.4	28.4	14.0	17.0	19.0
TCONS_00110526	Q9SSK9	MLP-like protein 28	MLP28	Arabidopsis thaliana (Mouse-ear cress)	2.241633333	0.000472098	2.0E-33	4.0	4.0	4.0	25.2	17.4	27.0	5.0	5.0	5.0
TCONS_00074987	O23523	RGG repeats nuclear RNA binding protein A (AtRGGA)	RGGA	Arabidopsis thaliana (Mouse-ear cress)	1.6418	0.00459932	1.0E-32	11.28	12.02	4.39	46.9	41.4	38.4	8.0	6.0	7.0
