# Supplementary material for: Physiological and iTRAQ-based proteomic analyses reveal the function of exogenous γ-aminobutyric acid (GABA) in improving tea plant (Camellia sinensis L.) tolerance at cold temperature
Source: BMC Plant Biol. 2019 Jan 30;19:43. doi: 10.1186/s12870-019-1646-9 (PMC6354415; doi:10.1186/s12870-019-1646-9)
Supplement: Supplementary file 4 — Table S4: Functional classifications of identified proteins significantly expressed in leaves of tea plants exposed to the treatments T4/T1 for 7 days (25 °C and 4 °C + GABA for T1 and T4, respectively). Each value represents the average of three biological replicates. The average is significant at a p < 0.01 level. At-test value < 0.05 is considered to be significant between treatment T4 and T1. (XLSX 40 kb) [file 12870_2019_1646_MOESM4_ESM.xlsx]

## Sheet: Table S4
ID	Entry	Protein names	Genename	Organism	T4-T1-Fc	pvalue	Evaule	Score(Unused)			Coverage(%)			Distinct Peptides
								repeat 1	repeat 2	repeat 3	repeat 1	repeat 2	repeat 3	repeat 1	repeat 2	repeat 3
Protein metabolism and nucleotide metaboliam
TCONS_00101039	Q9STW6	Heat shock 70 kDa protein 6, chloroplastic (Chloroplast heat shock protein 70-1) (cpHsc70-1) (Heat shock protein 70-6) (AtHsp70-6)	HSP70-6	Arabidopsis thaliana (Mouse-ear cress)	0.5592	6.30323e-05	2.0E-70	3.15	3.92	3.7	18.6	19.1	18.6	3.0	2.0	2.0
TCONS_00015538	O03986	Heat shock protein 90-4 (AtHSP90.4) (AtHsp90-4) (Heat shock protein 81-4) (Hsp81-4)	HSP90-4	Arabidopsis thaliana (Mouse-ear cress)	1.916466667	0.0399648	0.0	23.98	18.66	20.15	28.4	32.4	30.9	13.0	11.0	11.0
TCONS_00079970	P42730	Chaperone protein ClpB1 (ATP-dependent Clp protease ATP-binding subunit ClpB homolog 1) (Casein lytic proteinase B1) (Heat shock protein 101) (Protein DEFECTIVE IN LONG-TERM ACQUIRED THERMOTOLERANCE)	CLPB1	Arabidopsis thaliana (Mouse-ear cress)	0.5938	0.00901269	0.0	42.57	48.58	47.94	40.0	46.6	44.9	26.0	27.0	24.0
TCONS_00080466	P29197	Chaperonin CPN60, mitochondrial (HSP60)	CPN60	Arabidopsis thaliana (Mouse-ear cress)	0.593833333	1.55524e-05	0.0	31.21	57.67	29.78	58.4	57.6	57.3	33.0	39.0	31.0
TCONS_00127766	P29830	17.6 kDa class II heat shock protein (17.6 kDa heat shock protein) (AtHsp17.6)	HSP17.6	Arabidopsis thaliana (Mouse-ear cress)	0.163033333	4.15788e-06	9.0E-53	6.06	6.05	6.4	38.8	51.5	53.9	4.0	7.0	5.0
TCONS_00120928	P19037	18.1 kDa class I heat shock protein (18.1 kDa heat shock protein) (AtHsp18.1)	HSP18.1	Arabidopsis thaliana (Mouse-ear cress)	0.1009	4.15893e-05	5.0E-60	3.33	2.18	5.06	46.5	36.1	46.5	5.0	4.0	4.0
TCONS_00050439	Q9ZW31	17.6 kDa class I heat shock protein 2 (17.6 kDa heat shock protein 2) (AtHsp17.6B)	HSP17.6B	Arabidopsis thaliana (Mouse-ear cress)	0.062666667	1.21246e-07	1.0E-63	12.32	10.45	11.2	80.0	72.7	78.0	8.0	6.0	7.0
TCONS_00028033	Q9LLR7	Non-specific lipid-transfer protein 3 (LTP 3)	LTP3	Arabidopsis thaliana (Mouse-ear cress)	1.7978	4.87289e-06	3.0E-33	2.0	2.0	2.0	20.8	8.2	11.3	1.0	1.0	1.0
TCONS_00072876	Q9ASV6	30S ribosomal protein S20, chloroplastic	RPS20	Arabidopsis thaliana (Mouse-ear cress)	0.358366667	0.00161995	2.0E-39	2.0	2.0	2.0	14.7	7.4	5.6	1.0	1.0	2.0
TCONS_00013464	Q9SX68	50S ribosomal protein L18, chloroplastic (CL18)	RPL18	Arabidopsis thaliana (Mouse-ear cress)	0.6254	0.000549173	4.0E-75	2.68	4.01	3.0	22.4	18.7	26.3	2.0	2.0	2.0
TCONS_00070788	Q9SUN5	Small nuclear ribonucleoprotein-associated protein	smB	Arabidopsis thaliana (Mouse-ear cress)	0.564333333	0.000987346	5.0E-39	2.96	3.52	2.83	18.6	27.0	28.7	2.0	2.0	2.0
TCONS_00025635	Q9XQC7	GrpE protein homolog	grpE	Arabidopsis thaliana (Mouse-ear cress)	1.7335	6.99083e-05	1.0E-96	12.52	12.2	13.76	26.7	22.5	22.9	9.0	8.0	9.0
TCONS_00123558	Q96300	14-3-3-like protein GF14 nu (General regulatory factor 7)	GRF7	Arabidopsis thaliana (Mouse-ear cress)	2.186633333	0.0327409	5.0E-170	19.41	18.99	18.62	46.5	45.4	48.8	12.0	11.0	11.0
TCONS_00006455	Q9FI56	Chaperone protein ClpC1, chloroplastic (ATP-dependent Clp protease ATP-binding subunit ClpC homolog 1) (Casein lytic proteinase C1) (Protein DE-REGULATED CAO ACCUMULATION 1) (Protein IRON-RESCUED MUTANT 1)	CLPC1	Arabidopsis thaliana (Mouse-ear cress)	1.584066667	0.00756678	0.0	70.2	71.61	68.72	49.5	49.3	48.6	38.0	38.0	36.0
TCONS_00106481	Q9ZU25	Probable mitochondrial-processing peptidase subunit alpha-1, mitochondrial (EC 3.4.24.64) (Alpha-MPP 1)	At1g51980	Arabidopsis thaliana (Mouse-ear cress)	0.611033333	0.02517	6.0E-49	2.95	3.13	3.8	11.4	10.3	10.0	3.0	2.0	3.0
TCONS_00085193	P34791	Peptidyl-prolyl cis-trans isomerase CYP20-3, chloroplastic (PPIase CYP20-3) (EC 5.2.1.8) (Cyclophilin of 20 kDa 3) (Cyclosporin A-binding protein) (Rotamase CYP20-3) (Rotamase cyclophilin-4)	CYP20-3	Arabidopsis thaliana (Mouse-ear cress)	0.657466667	0.00128926	1.0E-76	10.11	9.5	7.58	37.0	29.2	33.2	11.0	11.0	10.0
TCONS_00015143	Q9M352	60S ribosomal protein L36-2	RPL36B	Arabidopsis thaliana (Mouse-ear cress)	0.398133333	3.89104e-05	1.0E-55	3.23	2.8	3.02	18.9	21.7	20.1	3.0	3.0	3.0
TCONS_00064932	Q93VA8	Alba DNA/RNA-binding protein (At1g76010/T4O12_22)	At1g76010	Arabidopsis thaliana (Mouse-ear cress)	0.440333333	0.00721011	2.0E-59	4.23	4.23	4.34	22.5	24.9	21.7	2.0	2.0	2.0
TCONS_00011219	P41127	60S ribosomal protein L13-1 (Protein BBC1 homolog)	RPL13B	Arabidopsis thaliana (Mouse-ear cress)	0.434666667	0.00216508	6.0E-111	6.65	6.46	6.86	23.4	24.6	21.3	3.0	3.0	4.0
TCONS_00085784	Q9SW09	40S ribosomal protein S10-1	RPS10A	Arabidopsis thaliana (Mouse-ear cress)	0.4467	5.68068e-05	5.0E-56	4.05	4.39	2.23	19.6	19.9	18.1	3.0	2.0	2.0
TCONS_00115344	P49690	60S ribosomal protein L23 (Protein EMBRYO DEFECTIVE 2171)	RPL23A	Arabidopsis thaliana (Mouse-ear cress)	0.483933333	1.55583e-05	1.0E-94	11.43	12.29	11.66	46.8	36.6	38.0	6.0	6.0	7.0
TCONS_00059974	Q0WNX3	RNA-binding KH domain-containing protein (Uncharacterized protein At5g15270)	At5g15270	Arabidopsis thaliana (Mouse-ear cress)	0.656633333	0.0354596	5.0E-14	4.05	2.14	1.71	13.3	17.5	12.9	2.0	1.0	1.0
TCONS_00040348	Q9SIM4	60S ribosomal protein L14-1	RPL14A	Arabidopsis thaliana (Mouse-ear cress)	0.612066667	0.0277977	4.0E-76	10.96	2.0	1.82	40.4	44.6	38.0	6.0	4.0	4.0
TCONS_00063888	P34789	40S ribosomal protein S28-2	RPS28C	Arabidopsis thaliana (Mouse-ear cress)	1.639666667	0.00869297	3.0E-24	2.6	2.15	2.1	11.5	14.8	11.6	2.0	1.0	1.0
TCONS_00001642	Q9SEI3	26S proteasome regulatory subunit 10B homolog A (26S proteasome AAA-ATPase subunit RPT4a) (26S proteasome subunit 10B homolog A) (Regulatory particle triple-A ATPase subunit 4a)	RPT4A	Arabidopsis thaliana (Mouse-ear cress)	0.277666667	0.000182947	2.0E-6	20.2	22.36	21.95	40.7	39.7	41.2	120.0	124.0	106.0
TCONS_00038923	Q9SR70	Peptidyl-prolyl cis-trans isomerase FKBP16-4, chloroplastic (PPIase FKBP16-4) (EC 5.2.1.8) (FK506-binding protein 16-4) (AtFKBP16-4) (Immunophilin FKBP16-4) (Rotamase)	FKBP16-4	Arabidopsis thaliana (Mouse-ear cress)	2.3786	0.000686782	2.0E-69	9.74	9.92	13.08	16.8	15.7	17.2	7.0	7.0	9.0
TCONS_00038945	Q84WM9	Elongation factor 1-beta 1 (EF-1-beta 1) (Elongation factor 1-beta' 1) (EF-1-beta' 1) (Elongation factor 1B-alpha 1) (eEF-1B alpha 1)	At5g12110	Arabidopsis thaliana (Mouse-ear cress)	1.970633333	0.000777177	2.0E-79	12.03	10.54	11.56	30.3	25.1	26.7	7.0	6.0	7.0
TCONS_00127923	Q96299	14-3-3-like protein GF14 mu (General regulatory factor 9)	GRF9	Arabidopsis thaliana (Mouse-ear cress)	1.785133333	0.00419839	1.0E-82	3.4	2.69	3.65	30.5	37.6	37.6	5.0	5.0	6.0
TCONS_00120011	Q9LQQ4	Histone H2B.1 (HTB1)	At1g07790	Arabidopsis thaliana (Mouse-ear cress)	0.3194	1.72954e-07	5.0E-61	6.7	8.93	6.38	52.0	54.1	38.5	9.0	12.0	7.0
TCONS_00083282	Q67YI9	Clathrin interactor EPSIN 2 (EPSIN-related 2)	EPSIN2	Arabidopsis thaliana (Mouse-ear cress)	0.484166667	0.0113671	4.0E-15	5.78	2.31	3.12	11.7	8.1	11.0	3.0	2.0	3.0
TCONS_00112649	Q9C944	Probable histone H2A variant 3 (H2A.F/Z 3) (HTA9)	At1g52740	Arabidopsis thaliana (Mouse-ear cress)	0.354233333	0.000463868	4.0E-72	6.04	4.21	6.03	19.9	22.1	32.0	3.0	3.0	4.0
TCONS_00099010	Q9MAU3	Transcription initiation factor TFIID subunit 6 (Protein EMBRYO DEFECTIVE 2781) (TATA box associated factor II 59) (TBP-associated factor 6) (AtTAF6) (Transcription initiation factor TFIID subunit D5)	TAF6	Arabidopsis thaliana (Mouse-ear cress)	0.390766667	0.000188109	1.2	9.49	8.59	8.43	41.6	42.6	47.0	6.0	5.0	5.0
TCONS_00012211	Q9SS03	Dirigent protein 21 (AtDIR21)	DIR21	Arabidopsis thaliana (Mouse-ear cress)	0.4349	0.00071108	3.0E-66	2.0	2.0	2.03	14.1	15.2	13.6	1.0	1.0	1.0
TCONS_00049552	P42795	60S ribosomal protein L11-1 (L16A)	RPL11A	Arabidopsis thaliana (Mouse-ear cress)	0.517466667	1.17676e-05	8.0E-110	8.21	6.54	7.99	24.2	23.1	26.9	5.0	4.0	7.0
TCONS_00070466	Q9FNX5	Dynamin-related protein 1E (Dynamin-like protein 4) (Dynamin-like protein DLP2) (Dynamin-like protein E)	DRP1E	Arabidopsis thaliana (Mouse-ear cress)	0.567366667	2.52817e-05	5.0E-131	9.65	9.94	2.92	30.0	34.4	20.9	7.0	6.0	2.0
TCONS_00095692	Q9M385	50S ribosomal protein L17, chloroplastic (CL17)	RPL17	Arabidopsis thaliana (Mouse-ear cress)	0.623133333	0.00682244	2.1	2.37	2.03	1.83	22.8	22.0	15.6	2.0	2.0	2.0
TCONS_00104658	O04603	50S ribosomal protein L5, chloroplastic	RPL5	Arabidopsis thaliana (Mouse-ear cress)	0.635066667	0.000590367	7.0E-122	14.73	18.11	15.51	31.4	37.2	30.0	8.0	9.0	8.0
TCONS_00005895	Q9FIF3	40S ribosomal protein S8-2	RPS8B	Arabidopsis thaliana (Mouse-ear cress)	0.643	0.00535874	3.0E-97	2.25	2.14	2.79	29.7	29.0	26.1	2.0	1.0	2.0
TCONS_00004173	Q9STE8	Protein TOC75-3, chloroplastic (75 kDa translocon at the outer-envelope-membrane of chloroplasts 3) (AtTOC75-III)	TOC75-3	Arabidopsis thaliana (Mouse-ear cress)	0.662133333	0.0161203	0.0	24.63	23.49	21.14	29.9	28.8	32.0	13.0	12.0	13.0
TCONS_00095093	Q9FJN9	Polyadenylate-binding protein 2 (AtPabN2) (AtPabN3) (Poly(A)-binding protein 2) (Nuclear poly(A)-binding protein 2) (Poly(A)-binding protein II) (PABII)	PABN2	Arabidopsis thaliana (Mouse-ear cress)	1.504066667	0.0118372	1.0E-79	6.68	6.03	2.82	20.1	20.8	18.0	5.0	4.0	2.0
TCONS_00020697	Q04836	31 kDa ribonucleoprotein, chloroplastic (RNA-binding protein 1/2/3) (AtRBP33) (RNA-binding protein CP31A) (RNA-binding protein RNP-T) (RNA-binding protein cp31)	CP31A	Arabidopsis thaliana (Mouse-ear cress)	1.584066667	0.00185573	7.0E-14	4.02	6.0	6.0	34.9	24.7	34.0	4.0	5.0	5.0
TCONS_00075966	O81097	DNA-directed RNA polymerases II and V subunit 8A (RNA polymerase I, II and III 16.5 kDa subunit) (AtRPABC16.5)	NRPB8A	Arabidopsis thaliana (Mouse-ear cress)	1.5918	0.00518265	0.54	15.45	12.93	10.2	21.2	19.3	26.2	11.0	8.0	6.0
TCONS_00085970	Q9LF68	Protein BOLA4, chloroplastic/mitochondrial	BOLA4	Arabidopsis thaliana (Mouse-ear cress)	1.5939	0.0415898	2.0E-44	4.76	4.68	3.12	18.0	18.9	21.8	4.0	2.0	3.0
TCONS_00024376	Q8VY91	30S ribosomal protein S6 alpha, chloroplastic	RPS6	Arabidopsis thaliana (Mouse-ear cress)	1.638266667	0.0124601	2.0E-29	2.13	4.0	2.06	8.1	8.1	8.1	2.0	2.0	2.0
TCONS_00067399	Q9SI20	Elongation factor 1-delta 2 (EF-1-delta 2) (Elongation factor 1B-beta 2) (eEF-1B beta 2)	At2g18110	Arabidopsis thaliana (Mouse-ear cress)	1.640366667	9.5943e-05	7.0E-93	10.77	13.39	11.92	48.3	36.8	38.3	7.0	8.0	6.0
TCONS_00028384	Q9C505	Eukaryotic translation initiation factor 5A-3 (AtELF5A-3) (eIF-5A-3)	ELF5A-3	Arabidopsis thaliana (Mouse-ear cress)	1.656866667	0.0406602	5.0E-73	2.24	2.01	2.2	40.4	55.2	35.5	5.0	3.0	5.0
TCONS_00082108	Q9SLF7	60S acidic ribosomal protein P2-2	RPP2B	Arabidopsis thaliana (Mouse-ear cress)	1.676833333	0.000275186	2.0E-22	10.0	8.47	8.38	28.8	33.3	32.0	5.0	5.0	5.0
TCONS_00115937	Q8VZ19	60S ribosomal protein L30-2	RPL30B	Arabidopsis thaliana (Mouse-ear cress)	0.6371	0.0113094	8.0E-66	10.77	8.61	11.8	34.3	32.5	35.4	9.0	10.0	10.0
TCONS_00059859	Q03250	Glycine-rich RNA-binding protein 7 (AtGR-RBP7) (AtRBG7) (Glycine-rich protein 7) (AtGRP7) (Protein COLD, CIRCADIAN RHYTHM, AND RNA BINDING 2) (Protein CCR2)	RBG7	Arabidopsis thaliana (Mouse-ear cress)	1.778766667	0.00297016	4.0E-44	6.0	6.0	6.0	35.5	41.4	40.0	15.0	17.0	17.0
Energy
TCONS_00054202	P10797	Ribulose bisphosphate carboxylase small chain 2B, chloroplastic (RuBisCO small subunit 2B) (EC 4.1.1.39)	RBCS-2B	Arabidopsis thaliana (Mouse-ear cress)	0.421366667	0.000165442	4.0E-42	6.0	6.0	6.0	13.0	22.5	11.7	6.0	5.0	5.0
TCONS_00055277	P93735	Early light-induced protein 1, chloroplastic	ELIP1	Arabidopsis thaliana (Mouse-ear cress)	2.284766667	0.000688655	2.0E-70	2.0	2.0	2.0	6.1	12.3	14.5	1.0	1.0	1.0
TCONS_00087251	Q9LR75	Coproporphyrinogen-III oxidase 1, chloroplastic (AtCPO-I) (Coprogen oxidase) (Coproporphyrinogenase) (EC 1.3.3.3) (Protein LESION INITIATION 2)	CPX1	Arabidopsis thaliana (Mouse-ear cress)	0.602866667	6.46635e-06	5.0E-57	2.52	5.2	2.0	20.2	21.1	13.5	5.0	5.0	5.0
TCONS_00051889	Q94K71	CBBY-like protein (AtCbby) (EC 3.1.3.-)	CBBY	Arabidopsis thaliana (Mouse-ear cress)	0.458966667	0.000268775	7.0E-153	14.03	14.05	14.84	33.5	31.4	26.5	7.0	9.0	8.0
TCONS_00076805	Q9LU21	Photosynthetic NDH subunit of subcomplex B 3, chloroplastic (Protein PnsB3) (NDH-DEPENDENT CYCLIC ELECTRON FLOW 4)	PNSB3	Arabidopsis thaliana (Mouse-ear cress)	0.403533333	1.87989e-06	2.0E-24	3.8	2.69	4.0	28.7	33.9	36.8	2.0	2.0	2.0
TCONS_00116467	B9DHG0	Tetratricopeptide repeat domain-containing protein PYG7, chloroplastic (Protein PALE YELLOW GREEN 7)	At1g22700	Arabidopsis thaliana (Mouse-ear cress)	0.528066667	0.0236015	3.0E-95	3.01	4.0	2.0	12.7	14.5	15.1	2.0	2.0	1.0
TCONS_00127478	Q9LVM3	YCF54	EMB3143	Arabidopsis thaliana (Mouse-ear cress)	1.886366667	0.00630584	4.0E-36	7.63	5.8	9.38	25.5	23.1	19.1	7.0	5.0	6.0
TCONS_00069312	Q9LR64	Photosystem II repair protein PSB27-H1, chloroplastic (Psb27-H1) (Thylakoid lumenal protein PSB27-H1)	PSB27-1	Arabidopsis thaliana (Mouse-ear cress)	1.761933333	0.00083836	2.0E-7	4.58	3.69	5.3	35.7	30.6	35.3	3.0	2.0	4.0
TCONS_00133418	Q42536	Protochlorophyllide reductase A, chloroplastic (PCR A) (EC 1.3.1.33) (NADPH-protochlorophyllide oxidoreductase A) (POR A)	PORA	Arabidopsis thaliana (Mouse-ear cress)	1.7021	6.98631e-05	0.0	23.29	21.87	13.54	43.2	47.2	40.7	11.0	13.0	10.0
TCONS_00123758	Q9M158	Rhodanese-like domain-containing protein 4, chloroplastic (Protein THYLAKOID RHODANESE-LIKE) (Sulfurtransferase 4) (AtStr4)	STR4	Arabidopsis thaliana (Mouse-ear cress)	1.6964	0.00210899	1.0E-106	21.94	23.58	25.68	30.2	30.0	30.6	14.0	15.0	17.0
TCONS_00029400	P49107	Photosystem I reaction center subunit N, chloroplastic (PSI-N)	PSAN	Arabidopsis thaliana (Mouse-ear cress)	2.4596	9.80651e-06	5.0E-61	18.46	17.03	16.37	31.2	29.6	27.5	20.0	17.0	17.0
TCONS_00005109	Q9FIJ2	NADH dehydrogenase [ubiquinone] 1 alpha subcomplex subunit 2	At5g47890	Arabidopsis thaliana (Mouse-ear cress)	1.657766667	0.00080647	4.0E-44	4.05	4.96	3.48	25.8	20.3	24.7	3.0	3.0	4.0
TCONS_00040598	Q8W585	ATP-dependent zinc metalloprotease FTSH 8, chloroplastic (AtFTSH8) (EC 3.4.24.-)	FTSH8	Arabidopsis thaliana (Mouse-ear cress)	1.845533333	0.00301808	9.0E-167	24.6	25.61	23.63	44.0	57.9	57.2	17.0	17.0	18.0
TCONS_00121673	Q9LHI0	NADH dehydrogenase [ubiquinone] 1 alpha subcomplex subunit 6	At3g12260	Arabidopsis thaliana (Mouse-ear cress)	1.7174	4.20068e-05	7.0E-63	9.8	10.15	10.27	22.1	22.0	18.1	7.0	7.0	7.0
TCONS_00062845	P82658	Thylakoid lumenal 19 kDa protein, chloroplastic (P19)	At3g63540	Arabidopsis thaliana (Mouse-ear cress)	1.881233333	0.000792345	2.0E-86	12.01	10.89	10.3	22.5	21.6	22.3	8.0	6.0	5.0
TCONS_00092742	Q9STF2	Protein plastid transcriptionally active 16, chloroplastic (pTAC16)	PTAC16	Arabidopsis thaliana (Mouse-ear cress)	1.6286	0.0228243	1.0E-109	12.25	12.08	10.03	22.9	25.5	23.3	9.0	8.0	7.0
TCONS_00011604	Q9FH02	ATP-dependent zinc metalloprotease FTSH 5, chloroplastic (AtFTSH5) (EC 3.4.24.-) (Protein VARIEGATED 1)	FTSH5	Arabidopsis thaliana (Mouse-ear cress)	2.101166667	0.00230239	0.0	28.51	24.0	23.32	22.5	17.6	19.3	16.0	13.0	16.0
TCONS_00092315	Q9FWR5	Gamma carbonic anhydrase 1, mitochondrial (AtCA1) (GAMMA CA1) (EC 4.2.1.-)	GAMMACA1	Arabidopsis thaliana (Mouse-ear cress)	1.5991	0.00841984	7.0E-44	8.24	9.79	7.06	22.0	26.9	24.7	5.0	5.0	6.0
TCONS_00085309	Q39101	Ferritin-1, chloroplastic (AtFer1) (EC 1.16.3.1)	FER1	Arabidopsis thaliana (Mouse-ear cress)	5.3409	0.00077496	2.0E-114	4.42	4.61	6.81	34.0	28.3	31.5	3.0	2.0	5.0
TCONS_00056019	P56761	Photosystem II D2 protein (PSII D2 protein) (EC 1.10.3.9) (Photosystem Q(A) protein)	psbD	Arabidopsis thaliana (Mouse-ear cress)	1.5122	0.0210255	1.0E-64	6.0	6.0	6.0	42.9	59.8	39.3	5.0	4.0	5.0
TCONS_00055785	Q9SUI6	Photosystem I reaction center subunit VI-2, chloroplastic (PSI-H1)	PSAH2	Arabidopsis thaliana (Mouse-ear cress)	2.7105	0.00473447	1.0E-59	6.35	3.44	4.25	24.2	24.2	21.9	4.0	3.0	3.0
TCONS_00107046	Q9C5A9	ATP synthase subunit beta-3, mitochondrial (EC 3.6.3.14)	At5g08680	Arabidopsis thaliana (Mouse-ear cress)	1.546566667	0.000514041	0.0	4.01	6.0	4.0	27.4	30.8	36.2	19.0	22.0	16.0
TCONS_00013684	Q9SSS9	ATP synthase subunit delta, chloroplastic (ATP synthase F(1) sector subunit delta) (F-type ATPase subunit delta)	ATPD	Arabidopsis thaliana (Mouse-ear cress)	1.965666667	1.61067e-05	1.0E-92	25.18	26.4	26.25	61.6	59.2	59.2	27.0	25.0	22.0
TCONS_00088059	Q01667	Chlorophyll a-b binding protein 6, chloroplastic (LHCI-730) (LHCII type III CAB-6) (Light-harvesting complex protein Lhca1)	LHCA1	Arabidopsis thaliana (Mouse-ear cress)	3.664866667	0.000201736	4.0E-128	7.19	8.51	8.51	13.8	11.9	13.2	4.0	5.0	4.0
TCONS_00131469	Q9S714	Photosystem I reaction center subunit IV B, chloroplastic (PSI-E B)	PSAE2	Arabidopsis thaliana (Mouse-ear cress)	2.880466667	0.00010791	3.0E-34	18.97	19.3	17.44	34.4	35.1	34.0	24.0	25.0	27.0
TCONS_00017398	Q42139	AT4g32260/F10M6_100 (ATP synthase beta chain (Subunit II)) (EC 3.6.1.34) (ATPase, F0 complex, subunit B/B', bacterial/chloroplast) (H+-transporting ATP synthase chain 9-like protein) (H+-transporting ATP synthase chain9 - like protein)	PDE334	Arabidopsis thaliana (Mouse-ear cress)	1.998133333	0.00178368	2.0E-49	16.33	16.15	16.07	38.5	49.1	51.4	13.0	14.0	12.0
TCONS_00066781	Q9LMQ2	Chlorophyll a-b binding protein, chloroplastic	CHLOROPHYLL PROTEIN 24	Arabidopsis thaliana (Mouse-ear cress)	3.0618	0.00053342	4.0E-129	5.23	2.17	4.56	12.1	14.5	20.3	4.0	3.0	3.0
TCONS_00056377	Q9XF91	Photosystem II 22 kDa protein, chloroplastic (CP22) (Protein NONPHOTOCHEMICAL QUENCHING 4) (Protein PHOTOSYSTEM II SUBUNIT S)	PSBS	Arabidopsis thaliana (Mouse-ear cress)	3.186233333	0.00444863	1.0E-88	10.34	10.05	10.55	23.0	21.3	22.3	6.0	5.0	5.0
TCONS_00086986	Q9XF89	Chlorophyll a-b binding protein CP26, chloroplastic (LHCB5) (LHCIIc) (Light-harvesting complex II protein 5)	LHCB5	Arabidopsis thaliana (Mouse-ear cress)	3.890133333	0.00292419	3.0E-142	21.53	22.61	22.48	50.2	56.5	55.3	13.0	13.0	13.0
TCONS_00056841	Q9S7M0	Chlorophyll a-b binding protein 3, chloroplastic (Light-harvesting chlorophyll B-binding protein 3) (LHCB3*1) (Lhcb3)	LHCB3	Arabidopsis thaliana (Mouse-ear cress)	3.132433333	0.000223057	6.0E-170	5.21	6.0	4.11	21.9	21.3	23.6	5.0	5.0	3.0
TCONS_00128983	P04778	Chlorophyll a-b binding protein 1, chloroplastic (Chlorophyll a-b protein 140) (CAB-140) (LHCII type I CAB-1)	LHCB1.3	Arabidopsis thaliana (Mouse-ear cress)	3.013633333	0.00887954	5.0E-160	10.53	12.66	9.65	34.5	34.8	28.2	9.0	13.0	13.0
TCONS_00031346	P11490	Plastocyanin minor isoform, chloroplastic	PETE	Arabidopsis thaliana (Mouse-ear cress)	2.742733333	0.00223083	4.0E-46	47.27	42.24	46.09	23.8	26.0	23.8	68.0	78.0	72.0
TCONS_00115785	Q9XF88	Chlorophyll a-b binding protein CP29.2, chloroplastic (LHCB4.2) (LHCII protein 4.2)	LHCB4.2	Arabidopsis thaliana (Mouse-ear cress)	4.953833333	0.000617428	5.0E-170	15.09	17.92	14.15	32.7	46.2	40.5	11.0	11.0	10.0
TCONS_00068020	Q9LW57	Plastid-lipid-associated protein 6, chloroplastic (Fibrillin-4) (Fibrillin-6) (Harpin-binding protein 1) (HrBP1) (Plastoglobulin 30.4) (AtPGL30.4)	PAP6	Arabidopsis thaliana (Mouse-ear cress)	0.401	0.000185355	5.0E-102	32.93	31.09	32.46	45.4	46.1	43.0	23.0	23.0	23.0
TCONS_00022921	Q9ZR03	Cytochrome b6-f complex iron-sulfur subunit, chloroplastic (EC 1.10.9.1) (Plastohydroquinone:plastocyanin oxidoreductase iron-sulfur protein) (Proton gradient regulation protein 1) (Rieske iron-sulfur protein) (ISP) (RISP)	petC	Arabidopsis thaliana (Mouse-ear cress)	1.7183	0.00297571	7.0E-104	26.11	22.84	25.9	56.3	50.5	50.5	26.0	28.0	25.0
TCONS_00057897	O22160	Thylakoid lumenal 15 kDa protein 1, chloroplastic (p15)	At2g44920	Arabidopsis thaliana (Mouse-ear cress)	1.907666667	0.00176082	6.0E-45	10.05	10.09	11.24	40.9	35.1	35.1	11.0	9.0	12.0
TCONS_00118687	P25697	Phosphoribulokinase, chloroplastic (PRK) (PRKase) (EC 2.7.1.19) (Phosphopentokinase)	At1g32060	Arabidopsis thaliana (Mouse-ear cress)	2.052766667	5.07227e-05	0.0	27.74	27.06	29.67	25.6	22.9	23.4	24.0	24.0	24.0
TCONS_00116134	Q9ZUC1	NADPH-dependent alkenal/one oxidoreductase, chloroplastic (AtAOR) (EC 1.3.1.-)	AOR	Arabidopsis thaliana (Mouse-ear cress)	0.5909	0.00295189	5.0E-32	9.06	9.93	9.93	32.5	33.0	36.4	11.0	9.0	9.0
TCONS_00006546	Q1WIQ6	NADP-dependent glyceraldehyde-3-phosphate dehydrogenase (EC 1.2.1.9) (Aldehyde dehydrogenase family 11 member A3) (Glyceraldehyde-3-phosphate dehydrogenase [NADP(+)]) (Non-phosphorylating glyceraldehyde 3-phosphate dehydrogenase) (Triosephosphate dehydrogenase)	ALDH11A3	Arabidopsis thaliana (Mouse-ear cress)	0.5391	5.88986e-05	0.0	34.74	32.49	31.68	49.5	55.6	44.0	23.0	21.0	19.0
TCONS_00009377	Q9M1Q2	At3g62220 (Protein kinase superfamily protein) (Serine/threonine protein kinase-like protein)	T17J13.180	Arabidopsis thaliana (Mouse-ear cress)	0.645033333	0.0157872	0.0	8.22	6.29	5.23	22.4	21.7	20.6	5.0	5.0	4.0
TCONS_00008331	Q8W1X2	Pyridoxal kinase (EC 2.7.1.35) (Protein SALT OVERLY SENSITIVE 4) (Pyridoxal kinase-like protein SOS4) (Pyridoxine kinase) [Cleaved into: Pyridoxal kinase, N-terminally processed]	PK	Arabidopsis thaliana (Mouse-ear cress)	0.616033333	0.0406663	0.0	7.22	11.02	7.36	20.0	28.1	23.8	4.0	7.0	4.0
TCONS_00077806	Q9FT52	ATP synthase subunit d, mitochondrial (ATPase subunit d)	At3g52300	Arabidopsis thaliana (Mouse-ear cress)	1.533	0.000114699	1.0E-38	7.04	6.76	6.06	54.9	69.9	58.4	10.0	10.0	8.0
TCONS_00045577	O80983	ATP-dependent zinc metalloprotease FTSH 4, mitochondrial (AtFTSH4) (EC 3.4.24.-)	FTSH4	Arabidopsis thaliana (Mouse-ear cress)	1.902833333	0.00969808	0.0	4.29	4.15	4.14	19.9	20.9	16.5	2.0	2.0	3.0
TCONS_00051514	F4IMB5	ATPase, F1 complex, alpha subunit protein	At2g07698	Arabidopsis thaliana (Mouse-ear cress)	1.725433333	0.00385466	0.0	24.24	29.56	24.63	44.6	45.8	44.8	18.0	18.0	17.0
TCONS_00066282	Q9SJU9	Epimerase family protein SDR39U1 homolog, chloroplastic (EC 1.1.1.-) (Protein GIANT CHLOROPLAST 1) (Protein SulA homolog) (AtSulA)	GC1	Arabidopsis thaliana (Mouse-ear cress)	0.654566667	0.0045842	2.0E-42	11.55	13.04	13.07	38.6	35.7	33.8	8.0	9.0	8.0
TCONS_00022513	Q9FNJ9	Probable 2-carboxy-D-arabinitol-1-phosphatase (EC 3.1.3.63)	At5g22620	Arabidopsis thaliana (Mouse-ear cress)	0.665433333	0.00368667	0.1	10.67	10.28	8.26	17.9	18.2	12.3	6.0	6.0	4.0
TCONS_00097515	Q94B60	ATP-dependent Clp protease proteolytic subunit 4, chloroplastic (EC 3.4.21.92) (Endopeptidase ClpP4) (nClpP4) (nClpP3)	CLPP4	Arabidopsis thaliana (Mouse-ear cress)	1.5059	0.0321731	2.0E-132	11.62	11.58	10.77	26.6	23.6	22.8	9.0	8.0	8.0
TCONS_00089434	A8MPR5	Probable inactive ATP-dependent zinc metalloprotease FTSHI 2, chloroplastic (AtFTSHI2) (Protein EMBRYO DEFECTIVE 2083) (Protein FTSH INACTIVE PROTEASE 2)	FTSHI2	Arabidopsis thaliana (Mouse-ear cress)	1.582233333	0.000604469	0.0	6.0	8.0	8.0	24.3	19.4	15.5	4.0	4.0	5.0
TCONS_00030767	O82628	V-type proton ATPase subunit G1 (V-ATPase subunit G1) (Vacuolar H(+)-ATPase subunit G isoform 1) (Vacuolar proton pump subunit G1)	VHA-G1	Arabidopsis thaliana (Mouse-ear cress)	1.7012	0.00660878	3.0E-39	5.85	6.17	6.48	16.1	14.6	18.1	5.0	4.0	4.0
TCONS_00017144	Q9ZP05	Malate dehydrogenase 2, peroxisomal (EC 1.1.1.37) (Microbody NAD-dependent malate dehydrogenase) (mbNAD-MDH) (Peroxisomal NAD-dependent malate dehydrogenase 2) (pxNAD-MDH2) (Peroxisomal malate dehydrogenase 2) (Peroxisomal MDH2)	PMDH2	Arabidopsis thaliana (Mouse-ear cress)	0.6351	0.000608634	0.0	29.72	38.22	31.84	50.2	44.3	48.3	31.0	34.0	30.0
TCONS_00041675	A1A6H3	Ribokinase (RK) (EC 2.7.1.15)	At1g17160	Arabidopsis thaliana (Mouse-ear cress)	0.1397	5.15695e-05	9.0E-167	7.23	7.87	2.75	30.7	26.5	21.5	4.0	5.0	3.0
amino acid transport and metabolism other biological processes
TCONS_00033105	Q9FMD9	Glutamine synthetase cytosolic isozyme 1-4 (EC 6.3.1.2) (Glutamate--ammonia ligase GLN1;4) (GLN1;4)	GLN1-4	Arabidopsis thaliana (Mouse-ear cress)	0.448933333	0.000211723	6.0E-43	2.0	2.0	2.0	10.7	18.0	12.8	5.0	4.0	4.0
TCONS_00060044	P46637	Arginase 1, mitochondrial (EC 3.5.3.1) (Arginine amidohydrolase 1)	ARGAH1	Arabidopsis thaliana (Mouse-ear cress)	1.7298	0.000395292	0.0	38.12	35.13	38.09	57.5	58.7	59.7	32.0	31.0	35.0
TCONS_00017118	Q9C5C8	Peptide methionine sulfoxide reductase B2, chloroplastic (AtMSRB2) (EC 1.8.4.12) (Peptide-methionine (R)-S-oxide reductase)	MSRB2	Arabidopsis thaliana (Mouse-ear cress)	0.5591	0.0377136	7.0E-23	2.0	4.0	3.5	16.2	7.8	9.4	2.0	3.0	2.0
TCONS_00049717	P23686	S-adenosylmethionine synthase 1 (AdoMet synthase 1) (EC 2.5.1.6) (Methionine adenosyltransferase 1) (MAT 1)	SAM1	Arabidopsis thaliana (Mouse-ear cress)	0.606633333	0.00285378	0.0	2.0	2.01	2.0	25.6	36.5	37.9	9.0	8.0	9.0
TCONS_00072101	Q9M5K3	Dihydrolipoyl dehydrogenase 1, mitochondrial (AtmLPD1) (mtLPD1) (EC 1.8.1.4) (Dihydrolipoamide dehydrogenase 1) (Glycine cleavage system L protein 1) (Pyruvate dehydrogenase complex E3 subunit 1) (E3-1) (PDC-E3 1)	LPD1	Arabidopsis thaliana (Mouse-ear cress)	1.513866667	1.79733e-05	0.0	38.14	41.24	37.44	62.1	55.4	56.0	25.0	24.0	22.0
TCONS_00128711	Q9LQL0	Glycine cleavage system H protein 3, mitochondrial	GDH3	Arabidopsis thaliana (Mouse-ear cress)	2.380533333	0.00110055	1.0E-89	16.17	16.79	15.67	67.2	64.5	65.1	12.0	13.0	10.0
TCONS_00118253	P25855	Glycine cleavage system H protein 1, mitochondrial	GDH1	Arabidopsis thaliana (Mouse-ear cress)	2.2364	0.0187999	4.0E-74	9.92	10.83	7.42	50.6	38.6	48.6	12.0	10.0	11.0
TCONS_00012171	Q94JQ4	Reactive Intermediate Deaminase A, chloroplastic (EC 3.5.99.10) (2-iminobutanoate/2-iminopropanoate deaminase)	RIDA	Arabidopsis thaliana (Mouse-ear cress)	1.509666667	0.00511278	1.0E-33	4.58	4.61	5.1	11.3	9.7	19.7	2.0	3.0	3.0
TCONS_00083202	Q9LFX8	Glycine-rich protein (T7N9.15) (Uncharacterized protein At1g27090)	At1g27090	Arabidopsis thaliana (Mouse-ear cress)	1.529133333	0.000410264	1.0E-97	8.12	9.06	2.89	20.9	22.1	22.4	4.0	5.0	3.0
TCONS_00081919	O65390	Aspartic proteinase A1 (EC 3.4.23.-)	APA1	Arabidopsis thaliana (Mouse-ear cress)	1.5519	0.00373209	0.0	26.04	30.42	26.94	34.8	37.7	41.0	23.0	23.0	26.0
TCONS_00105970	Q9FZ47	ACT domain-containing protein ACR11 (Protein ACT DOMAIN REPEATS 11)	ACR11	Arabidopsis thaliana (Mouse-ear cress)	2.319666667	0.00464985	1.0E-123	13.78	11.72	13.36	23.4	19.4	19.2	11.0	7.0	9.0
TCONS_00016264	Q9LZ23	ACT domain-containing protein ACR12 (Protein ACT DOMAIN REPEATS 12)	ACR12	Arabidopsis thaliana (Mouse-ear cress)	1.567566667	0.0122485	2.0E-129	12.09	8.71	8.6	29.0	30.0	27.7	9.0	7.0	7.0
TCONS_00086393	P32068	Anthranilate synthase alpha subunit 1, chloroplastic (EC 4.1.3.27) (Anthranilate synthase component 1-1) (Anthranilate synthase component I-1) (Protein A-METHYL TRYPTOPHAN RESISTANT 1) (Protein JASMONATE-INDUCED DEFECTIVE LATERAL ROOT 1) (Protein TRYPTOPHAN BIOSYNTHESIS 5) (Protein WEAK ETHYLENE INSENSITIVE 2)	ASA1	Arabidopsis thaliana (Mouse-ear cress)	0.639433333	6.00521e-05	0.0	6.69	8.0	7.13	22.8	18.4	25.6	5.0	4.0	4.0
TCONS_00041852	P38418	Lipoxygenase 2, chloroplastic (AtLOX2) (EC 1.13.11.12)	LOX2	Arabidopsis thaliana (Mouse-ear cress)	3.396066667	0.0033241	0.0	15.81	19.96	11.65	31.8	30.4	24.2	9.0	9.0	7.0
TCONS_00109143	Q9FLN0	GDSL esterase/lipase 1 (EC 3.1.1.-) (Extracellular lipase 1)	GLIP1	Arabidopsis thaliana (Mouse-ear cress)	0.392166667	0.0167779	4.0E-13	2.65	6.04	2.01	6.2	10.0	7.5	2.0	3.0	1.0
TCONS_00064294	P31265	Translationally-controlled tumor protein 1 (TCTP1)	TCTP1	Arabidopsis thaliana (Mouse-ear cress)	2.5691	4.38656e-05	3.0E-88	7.69	7.57	8.3	31.3	31.3	27.1	4.0	3.0	4.0
TCONS_00028280	Q9C7Z1	Gibberellin 2-beta-dioxygenase 4 (EC 1.14.11.13) (GA 2-oxidase 4) (Gibberellin 2-beta-hydroxylase 4) (Gibberellin 2-oxidase 4)	GA2OX4	Arabidopsis thaliana (Mouse-ear cress)	0.657866667	0.0192016	0.7	4.0	2.0	4.0	12.0	21.7	17.3	2.0	1.0	2.0
TCONS_00039447	Q9SZE1	Probable 3-hydroxyisobutyrate dehydrogenase-like 1, mitochondrial (HIBADH-like) (EC 1.1.1.31)	At4g29120	Arabidopsis thaliana (Mouse-ear cress)	0.540866667	0.0023143	6.0E-145	6.37	5.24	4.06	17.1	16.1	17.3	4.0	3.0	2.0
TCONS_00107815	O22832	Stearoyl-[acyl-carrier-protein] 9-desaturase 7, chloroplastic (Stearoyl-ACP desaturase 7) (EC 1.14.19.2) (Acyl-[acyl-carrier-protein] desaturase 7) (Protein FATTY ACID BIOSYNTHESIS 2) (Protein SUPPRESSOR OF SA INSENSITIVITY 2) (AtSSI2)	FAB2	Arabidopsis thaliana (Mouse-ear cress)	0.602766667	0.0036622	0.0	2.0	2.0	2.0	18.1	8.2	15.4	1.0	1.0	2.0
TCONS_00101834	O50008	5-methyltetrahydropteroyltriglutamate--homocysteine methyltransferase 1 (EC 2.1.1.14) (Cobalamin-independent methionine synthase 1) (AtMS1) (Vitamin-B12-independent methionine synthase 1)	MS1	Arabidopsis thaliana (Mouse-ear cress)	2.242333333	0.0153208	0.0	11.7	7.43	8.14	21.0	21.3	17.0	7.0	3.0	4.0
Lipid metabolism
TCONS_00085973	Q9LJQ3	AT3g18280/MIE15_7 (Bifunctional inhibitor/lipid-transfer protein/seed storage 2S albumin superfamily protein) (Lipid transfer protein)	At3g18280	Arabidopsis thaliana (Mouse-ear cress)	0.256733333	0.000478314	3.0E-26	2.66	4.31	2.0	38.1	38.1	33.0	3.0	3.0	1.0
TCONS_00012816	Q9LX12	Probable inositol 3-phosphate synthase isozyme 3 (AtIPS3) (MIP synthase 3) (EC 5.5.1.4) (Myo-inositol 1-phosphate synthase 3) (AtMIPS 3) (MI-1-P synthase 3)	IPS3	Arabidopsis thaliana (Mouse-ear cress)	1.6003	6.07032e-05	0.0	9.41	11.02	9.45	16.5	14.0	18.0	4.0	5.0	5.0
TCONS_00099836	O23569	L-lactate dehydrogenase (EC 1.1.1.27)	dl4665w	Arabidopsis thaliana (Mouse-ear cress)	0.538266667	0.00157235	0.0	2.01	4.0	2.01	11.5	16.6	10.9	1.0	2.0	2.0
TCONS_00100671	Q43866	Beta-fructofuranosidase, insoluble isoenzyme CWINV1 (EC 3.2.1.26) (Cell wall beta-fructosidase 1) (AtbetaFRUCT1) (Cell wall invertase 1) (AtcwINV1) (Sucrose hydrolase 1)	CWINV1	Arabidopsis thaliana (Mouse-ear cress)	0.629266667	8.37839e-06	0.0	14.41	13.91	11.72	26.8	24.4	20.9	7.0	8.0	7.0
TCONS_00060023	F4IW47	Transketolase-2, chloroplastic (TK) (EC 2.2.1.1)	TKL-2	Arabidopsis thaliana (Mouse-ear cress)	1.740866667	0.000505631	0.0	35.11	34.78	32.4	39.5	32.7	35.9	19.0	21.0	19.0
TCONS_00126253	Q8RX86	Alpha-galactosidase 2 (AtAGAL2) (EC 3.2.1.22) (Alpha-D-galactoside galactohydrolase 2) (Melibiase)	AGAL2	Arabidopsis thaliana (Mouse-ear cress)	0.467933333	1.52931e-05	2.0E-76	2.23	2.06	2.44	17.0	17.9	24.6	1.0	1.0	1.0
TCONS_00128457	F4J270	Probable glucan endo-1,3-beta-glucosidase BG3 (EC 3.2.1.39) (Beta-1,3-glucanase 3) (AtBG3)	BG3	Arabidopsis thaliana (Mouse-ear cress)	0.420533333	0.0012407	2.0E-134	9.52	7.2	9.89	33.7	41.5	26.8	6.0	4.0	9.0
TCONS_00090894	P55228	Glucose-1-phosphate adenylyltransferase small subunit, chloroplastic (EC 2.7.7.27) (ADP-glucose pyrophosphorylase) (ADP-glucose synthase) (AGPase B) (Alpha-D-glucose-1-phosphate adenyl transferase)	APS1	Arabidopsis thaliana (Mouse-ear cress)	1.724266667	0.00777384	7.0E-60	4.68	4.52	3.32	11.8	16.8	12.7	2.0	3.0	2.0
TCONS_00047394	Q8H1E2	Malate dehydrogenase [NADP], chloroplastic (EC 1.1.1.82) (NADP-MDH)	At5g58330	Arabidopsis thaliana (Mouse-ear cress)	1.845466667	0.00254375	0.0	16.55	17.58	16.59	22.9	23.3	22.6	10.0	11.0	10.0
TCONS_00021719	O81884	L-galactose dehydrogenase (At-GalDH) (L-GalDH) (EC 1.1.1.316)	LGALDH	Arabidopsis thaliana (Mouse-ear cress)	0.448433333	0.000820384	1.0E-14	3.85	6.41	6.09	32.9	24.1	24.5	2.0	3.0	4.0
TCONS_00121189	Q6NPM8	Bifunctional phosphatase IMPL2, chloroplastic (Histidinol-phosphatase) (Histidinol-phosphate phosphatase) (HPP) (EC 3.1.3.15) (Inositol-phosphate phosphatase) (EC 3.1.3.25) (L-galactose 1-phosphate phosphatase) (EC 3.1.3.93) (Protein HISTIDINE BIOSYNTHESIS 7) (Protein MYO-INOSITOL MONOPHOSPHATASE-LIKE 2)	HISN7	Arabidopsis thaliana (Mouse-ear cress)	0.450833333	0.0398344	3.0E-30	2.0	2.0	2.0	12.3	8.0	12.3	1.0	1.0	1.0
TCONS_00128362	Q9SJQ9	Fructose-bisphosphate aldolase 6, cytosolic (AtFBA6) (EC 4.1.2.13) (Cytosolic aldolase 2) (cAld2)	FBA6	Arabidopsis thaliana (Mouse-ear cress)	1.912233333	0.0354645	0.0	4.0	4.0	4.0	21.1	27.0	24.7	4.0	4.0	5.0
TCONS_00012208	Q9MAC8	Starch synthase 2, chloroplastic/amyloplastic (AtSS2) (EC 2.4.1.21) (Soluble starch synthase II)	SS2	Arabidopsis thaliana (Mouse-ear cress)	3.824166667	0.01029	5.0E-106	22.98	18.82	20.7	33.6	25.0	28.6	15.0	10.0	11.0
TCONS_00030659	Q9SCV3	Beta-galactosidase 9 (Lactase 9) (EC 3.2.1.23)	BGAL9	Arabidopsis thaliana (Mouse-ear cress)	0.663666667	0.0115081	3.0E-85	18.4	19.4	20.2	26.4	22.6	24.1	14.0	11.0	13.0
TCONS_00106346	O82662	Succinate--CoA ligase [ADP-forming] subunit beta, mitochondrial (EC 6.2.1.5) (Succinyl-CoA synthetase beta chain) (SCS-beta)	At2g20420	Arabidopsis thaliana (Mouse-ear cress)	1.7864	0.00124313	0.0	9.87	6.46	4.58	42.0	35.4	46.7	5.0	5.0	2.0
TCONS_00032045	Q8VZE9	UDP-glycosyltransferase 73B1 (EC 2.4.1.-)	UGT73B1	Arabidopsis thaliana (Mouse-ear cress)	0.648366667	0.00490256	6.0E-44	19.26	22.97	19.74	30.4	30.2	31.4	12.0	14.0	13.0
TCONS_00047814	Q9S7E4	Formate dehydrogenase, chloroplastic/mitochondrial (FDH) (EC 1.2.1.2) (NAD-dependent formate dehydrogenase)	FDH1	Arabidopsis thaliana (Mouse-ear cress)	0.6542	0.000381656	0.0	33.65	34.22	33.67	33.0	29.9	32.7	23.0	26.0	25.0
TCONS_00066856	Q9SEU6	Thioredoxin M4, chloroplastic (AtTrxm4)	At3g15360	Arabidopsis thaliana (Mouse-ear cress)	1.563266667	0.000895797	5.0E-62	2.71	12.96	4.0	22.8	19.0	23.8	8.0	8.0	7.0
Inorganic ion transport and metabolism
TCONS_00076005	O64866	Calcium-binding EF-hand family protein (Expressed protein) (Uncharacterized protein At2g44310)	At2g44310	Arabidopsis thaliana (Mouse-ear cress)	1.8891	4.12138e-05	1.0E-65	15.79	15.86	17.45	71.2	71.9	74.8	9.0	11.0	11.0
Antioxdant and stress defence
TCONS_00102231	Q93WF6	Protein SENESCENCE-ASSOCIATED GENE 21, mitochondrial (Late embryogenesis abundant like 5) (AtLEA5) (Late embryogenis abundant protein 38)	SAG21	Arabidopsis thaliana (Mouse-ear cress)	3.435366667	0.000215575	3.0E-20	5.77	3.07	4.03	22.6	21.1	18.0	3.0	2.0	2.0
TCONS_00098087	O80576	At2g44060 (Late embryogenesis abundant protein, group 2) (Similar to late embryogenesis abundant proteins)	late embryogenesis abundant 26	Arabidopsis thaliana (Mouse-ear cress)	2.429933333	0.00359614	4.0E-141	15.73	17.92	14.13	59.7	62.3	44.6	9.0	9.0	7.0
TCONS_00100127	P36212	50S ribosomal protein L12-3, chloroplastic (CL12-C)	RPL12C	Arabidopsis thaliana (Mouse-ear cress)	1.5931	0.00119559	6.0E-39	21.75	25.0	23.91	43.3	38.2	47.1	15.0	17.0	15.0
TCONS_00054705	P50700	Osmotin-like protein OSM34	OSM34	Arabidopsis thaliana (Mouse-ear cress)	0.226433333	0.00499052	3.0E-102	10.0	12.0	3.32	46.9	56.2	40.7	10.0	8.0	8.0
TCONS_00097618	Q9XEX2	Peroxiredoxin-2B (EC 1.11.1.15) (Peroxiredoxin IIB) (Peroxiredoxin TPx1) (Thioredoxin peroxidase 2B) (Thioredoxin-dependent peroxidase 1)	PRXIIB	Arabidopsis thaliana (Mouse-ear cress)	1.884066667	0.0017886	3.0E-28	2.01	2.03	2.0	40.9	31.8	33.3	1.0	1.0	1.0
TCONS_00018228	Q9LUG8	AT3g23600/MDB19_9 (Alpha/beta-Hydrolases superfamily protein) (Contains similarity to endo-1,3-1,4-beta-D-glucanase)	At3g23600	Arabidopsis thaliana (Mouse-ear cress)	1.576566667	0.000238362	5.0E-92	4.32	2.77	4.06	20.3	24.1	25.8	2.0	2.0	3.0
TCONS_00115043	O78310	Superoxide dismutase [Cu-Zn] 2, chloroplastic (EC 1.15.1.1) (Copper/zinc superoxide dismutase 2)	CSD2	Arabidopsis thaliana (Mouse-ear cress)	3.045866667	0.000153813	1.0E-82	21.32	20.63	25.97	37.7	38.2	40.6	21.0	23.0	24.0
TCONS_00075866	Q8H0V3	Lactoylglutathione lyase (EC 4.4.1.5) (Aldoketomutase) (Glyoxalase I) (Glx I) (Ketone-aldehyde mutase) (Methylglyoxalase) (S-D-lactoylglutathione methylglyoxal lyase)	At1g08110	Arabidopsis thaliana (Mouse-ear cress)	1.506133333	0.0473096	2.0E-99	15.63	18.18	14.86	27.6	28.7	24.6	8.0	10.0	7.0
TCONS_00106766	Q9ZRT5	Glutathione S-transferase T1 (AtGSTT1) (EC 2.5.1.18) (GST class-theta member 1) (Glutathione S-transferase 10)	GSTT1	Arabidopsis thaliana (Mouse-ear cress)	1.917666667	0.0037506	2.0E-108	19.11	20.28	20.82	42.2	42.2	44.9	14.0	14.0	13.0
TCONS_00111104	O48646	Probable phospholipid hydroperoxide glutathione peroxidase 6, mitochondrial (AtGPX1) (PHGPx) (EC 1.11.1.12)	GPX6	Arabidopsis thaliana (Mouse-ear cress)	1.6752	0.0306331	1.0E-93	11.75	12.3	12.86	28.7	27.4	29.5	6.0	7.0	6.0
TCONS_00023199	Q8W593	Probable lactoylglutathione lyase, chloroplastic (EC 4.4.1.5) (Glyoxalase I)	At1g67280	Arabidopsis thaliana (Mouse-ear cress)	0.578033333	4.33348e-05	8.0E-173	13.59	15.3	11.56	18.6	19.6	17.4	20.0	22.0	25.0
TCONS_00023060	Q42593	L-ascorbate peroxidase T, chloroplastic (EC 1.11.1.11) (Thylakoid-bound ascorbate peroxidase) (AtAPx06) (tAPX)	APXT	Arabidopsis thaliana (Mouse-ear cress)	1.5612	2.42546e-05	2.0E-176	35.16	38.88	33.81	59.2	59.8	59.2	24.0	30.0	26.0
TCONS_00080233	Q1PER6	L-ascorbate peroxidase 2, cytosolic (EC 1.11.1.11) (L-ascorbate peroxidase 1b) (APX1b) (AtAPx02)	APX2	Arabidopsis thaliana (Mouse-ear cress)	1.621066667	0.000305903	2.6	4.4	4.68	3.65	26.9	29.3	26.9	5.0	5.0	4.0
TCONS_00029436	Q05431	L-ascorbate peroxidase 1, cytosolic (AP) (AtAPx01) (EC 1.11.1.11)	APX1	Arabidopsis thaliana (Mouse-ear cress)	1.618866667	0.00199919	5.0E-125	30.56	31.18	27.84	21.7	23.0	22.2	25.0	25.0	19.0
TCONS_00105335	Q96520	Peroxidase 12 (Atperox P12) (EC 1.11.1.7) (ATP4a) (PRXR6)	PER12	Arabidopsis thaliana (Mouse-ear cress)	2.619733333	0.00102526	4.0E-99	5.41	6.0	4.07	17.9	15.8	19.2	3.0	3.0	3.0
TCONS_00112946	Q9ASZ9	Probable aldo-keto reductase 5 (EC 1.1.1.-)	At1g60730	Arabidopsis thaliana (Mouse-ear cress)	0.611133333	0.000110641	1.0E-178	27.74	26.97	27.73	41.5	43.1	41.1	23.0	21.0	20.0
TCONS_00041532	Q9LVL1	Peroxidase 68 (Atperox P68) (EC 1.11.1.7)	PER68	Arabidopsis thaliana (Mouse-ear cress)	0.518766667	0.000659625	2.0E-119	16.23	16.61	16.18	50.9	47.0	51.8	27.0	29.0	27.0
TCONS_00128637	P92947	Monodehydroascorbate reductase, chloroplastic/mitochondrial (EC 1.6.5.4) (Monodehydroascorbate reductase 5, mitochondrial) (AtMDAR5) (Monodehydroascorbate reductase 6, chloroplastic) (AtMDAR6)	MDAR5	Arabidopsis thaliana (Mouse-ear cress)	0.6417	0.000149598	0.0	39.89	30.06	34.36	45.9	42.7	41.2	22.0	18.0	19.0
TCONS_00032905	Q9ZVF3	MLP-like protein 328	MLP328	Arabidopsis thaliana (Mouse-ear cress)	2.647866667	0.00878976	3.0E-30	11.77	6.74	9.49	28.2	31.9	28.2	9.0	8.0	6.0
TCONS_00039089	O04005	1-Cys peroxiredoxin PER1 (EC 1.11.1.15) (Rehydrin homolog) (Thioredoxin peroxidase)	PER1	Arabidopsis thaliana (Mouse-ear cress)	1.8882	1.56576e-06	1.0E-23	17.16	15.24	20.08	41.9	45.6	44.0	17.0	12.0	17.0
TCONS_00098098	P19171	Basic endochitinase B (EC 3.2.1.14) (Pathogenesis-related protein 3) (AtChiB) (PR-3)	CHI-B	Arabidopsis thaliana (Mouse-ear cress)	0.3827	0.00122935	1.0E-118	15.67	13.34	15.18	64.3	60.5	60.8	12.0	9.0	10.0
TCONS_00017143	Q9LXC9	Soluble inorganic pyrophosphatase 6, chloroplastic (EC 3.6.1.1) (Inorganic pyrophosphatase 6) (Pyrophosphate phospho-hydrolase 6) (PPase 6)	PPA6	Arabidopsis thaliana (Mouse-ear cress)	1.522633333	0.0102416	2.0E-48	12.22	12.32	11.6	21.2	27.2	27.5	9.0	10.0	8.0
TCONS_00002535	Q94BZ0	At1g50450/F11F12_20 (Saccharopine dehydrogenase)	At1g50450	Arabidopsis thaliana (Mouse-ear cress)	0.311766667	0.000108075	2.0E-38	2.0	2.0	2.0	23.3	30.1	30.1	1.0	1.0	1.0
TCONS_00124639	Q9LRR9	(S)-2-hydroxy-acid oxidase GLO1 (EC 1.1.3.15) (Glycolate oxidase 1) (AtGLO1) (GOX 1) (Short chain alpha-hydroxy acid oxidase GLO1)	GLO1	Arabidopsis thaliana (Mouse-ear cress)	0.558266667	2.61168e-06	0.0	32.84	32.36	30.93	42.8	35.9	38.9	23.0	23.0	23.0
TCONS_00124464	Q9M2E2	(+)-neomenthol dehydrogenase (EC 1.1.1.-) (EC 1.1.1.208) (Menthone:neomenthol reductase) (Short-chain dehydrogenase/reductase 1) (AtSDR1)	SDR1	Arabidopsis thaliana (Mouse-ear cress)	2.060766667	0.00150948	4.0E-39	2.0	2.0	2.0	32.2	37.2	37.2	4.0	5.0	5.0
TCONS_00127771	P52577	Isoflavone reductase homolog P3 (EC 1.3.1.-)	At1g75280	Arabidopsis thaliana (Mouse-ear cress)	1.986266667	0.000245542	1.0E-161	9.1	21.76	9.37	35.6	38.9	31.8	14.0	15.0	16.0
TCONS_00110526	Q9SSK9	MLP-like protein 28	MLP28	Arabidopsis thaliana (Mouse-ear cress)	1.527633333	3.34661e-07	2.0E-33	4.0	4.0	4.0	25.2	17.4	27.0	5.0	5.0	5.0
