# Supplementary material for: Physiological and iTRAQ-based proteomic analyses reveal the function of exogenous γ-aminobutyric acid (GABA) in improving tea plant (Camellia sinensis L.) tolerance at cold temperature
Source: BMC Plant Biol. 2019 Jan 30;19:43. doi: 10.1186/s12870-019-1646-9 (PMC6354415; doi:10.1186/s12870-019-1646-9)
Supplement: Supplementary file 5 — Table S5: Functional classifications of identified proteins significantly expressed in leaves of tea plants exposed to the treatments T3/T1 for 7 days (25 °C and 4 °C for T1 and T3, respectively). Each value represents the average of three biological replicates. The average is significant at a p < 0.01 level. A t-test value < 0.05 is considered to be significant between treatment T3 and T1. (XLSX 32 kb) [file 12870_2019_1646_MOESM5_ESM.xlsx]

## Sheet: Table S5
ID	Entry	Genename	Organism	T3-T1 FC	pvalue	Evalue	Score(Unused)			Coverage(%)			Distinct Peptides
							repeat 1	repeat 2	repeat 3	repeat 1	repeat 2	repeat 3	repeat 1	repeat 2	repeat 3
Protein metabolism and nucleotide metaboliam
TCONS_00021924	Q9LJL3	PREP1		1.813233333	0.0235521	0.0	15.8	17.25	16.95	29.5	31.1	21.1	8.0	9.0	9.0
TCONS_00090656	Q9M1X0	RRF	Arabidopsis thaliana (Mouse-ear cress)	0.614466667	0.00173055	4.0E-111	13.71	14.15	12.73	35.8	31.3	32.9	12.0	11.0	11.0
TCONS_00090312	Q9FWS4	RPL31	Arabidopsis thaliana (Mouse-ear cress)	0.6228	0.0117073	3.0E-49	5.59	6.17	5.98	15.5	11.7	17.4	5.0	5.0	4.0
TCONS_00017101	Q8H173	RPSaB	Arabidopsis thaliana (Mouse-ear cress)	2.2052	0.00390171	2.0E-131	9.7	8.1	8.74	30.7	31.9	38.7	6.0	5.0	4.0
TCONS_00006455	Q9FI56	CLPC1	Arabidopsis thaliana (Mouse-ear cress)	2.4888	0.00162103	0.0	70.2	71.61	68.72	49.5	49.3	48.6	38.0	38.0	36.0
TCONS_00000752	Q93VC7	RPS1	Arabidopsis thaliana (Mouse-ear cress)	0.6244	0.000148906	0.0	30.45	30.83	26.54	37.6	39.3	36.2	20.0	21.0	19.0
TCONS_00101440	P51412	RPL21	Arabidopsis thaliana (Mouse-ear cress)	0.5851	0.000384611	1.0E-49	3.05	6.47	5.63	16.9	19.3	13.7	3.0	3.0	4.0
TCONS_00078833	Q9FY50	RPL10	Arabidopsis thaliana (Mouse-ear cress)	0.568233333	0.000127747	1.0E-94	15.24	13.96	19.14	31.8	26.4	32.6	10.0	9.0	12.0
TCONS_00115440	Q56WH1	TUBA3	Arabidopsis thaliana (Mouse-ear cress)	2.320633333	0.0294649	0.0	6.31	8.06	6.25	32.7	24.5	22.4	6.0	7.0	6.0
TCONS_00079970	P42730	CLPB1	Arabidopsis thaliana (Mouse-ear cress)	2.0032	0.00367495	0.0	42.57	48.58	47.94	40.0	46.6	44.9	26.0	27.0	24.0
TCONS_00126538	Q9SI75	CPEFG	Arabidopsis thaliana (Mouse-ear cress)	2.262366667	0.000458801	0.0	22.32	18.43	16.41	42.0	37.3	39.2	14.0	10.0	8.0
TCONS_00085947	Q8VXY9	UAH	Arabidopsis thaliana (Mouse-ear cress)	1.756333333	0.000318179	3.0E-38	4.0	4.0	4.0	30.9	24.2	34.2	4.0	3.0	3.0
TCONS_00112649	Q9C944	At1g52740	Arabidopsis thaliana (Mouse-ear cress)	0.6336	0.00246833	4.0E-72	6.04	4.21	6.03	19.9	22.1	32.0	3.0	3.0	4.0
TCONS_00120011	Q9LQQ4	At1g07790	Arabidopsis thaliana (Mouse-ear cress)	0.549866667	0.000177785	5.0E-61	6.7	8.93	6.38	52.0	54.1	38.5	9.0	12.0	7.0
TCONS_00023286	O80504	CPN10-2	Arabidopsis thaliana (Mouse-ear cress)	0.487466667	0.000371467	4.0E-31	5.55	6.0	6.0	57.0	41.1	54.2	3.0	3.0	3.0
TCONS_00031014	Q9SIF2	HSP90-5	Arabidopsis thaliana (Mouse-ear cress)	1.695633333	1.92123e-08	0.0	35.58	28.69	28.04	25.4	21.0	22.8	21.0	20.0	19.0
TCONS_00083282	Q67YI9	EPSIN2	Arabidopsis thaliana (Mouse-ear cress)	0.598533333	0.0104147	4.0E-15	5.78	2.31	3.12	11.7	8.1	11.0	3.0	2.0	3.0
TCONS_00025302	Q9LV28	RACK1C	Arabidopsis thaliana (Mouse-ear cress)	1.5683	0.016502	0.0	9.29	9.58	11.4	32.6	33.5	27.1	5.0	6.0	8.0
TCONS_00096122	O65155	KELP	Arabidopsis thaliana (Mouse-ear cress)	0.6185	0.0194419	7.0E-49	8.0	5.88	8.09	15.8	12.0	20.8	4.0	3.0	4.0
TCONS_00037960	P05466	At2g45300	Arabidopsis thaliana (Mouse-ear cress)	0.595633333	1.49712e-05	0.0	12.98	12.67	11.77	26.5	26.7	27.5	8.0	7.0	6.0
TCONS_00022976	Q944P7	LAP2	Arabidopsis thaliana (Mouse-ear cress)	1.560866667	1.57491e-06	0	43.0	42.63	45.84	70.3	72.4	68.1	30.0	28.0	32.0
TCONS_00047114	Q9SJZ7	DJA6	Arabidopsis thaliana (Mouse-ear cress)	0.6655	0.00406618	0.0	13.7	11.52	16.1	27.9	31.3	32.7	7.0	8.0	8.0
TCONS_00017807	P21240	CPN60B1	Arabidopsis thaliana (Mouse-ear cress)	1.798	1.26605e-05	7.0E-175	61.31	64.28	62.25	48.5	50.4	50.8	57.0	54.0	47.0
TCONS_00015538	O03986	HSP90-4	Arabidopsis thaliana (Mouse-ear cress)	2.615233333	0.0017311	0.0	23.98	18.66	20.15	28.4	32.4	30.9	13.0	11.0	11.0
TCONS_00127766	P29830	HSP17.6	Arabidopsis thaliana (Mouse-ear cress)	0.308633333	9.20463e-06	9.0E-53	6.06	6.05	6.4	38.8	51.5	53.9	4.0	7.0	5.0
TCONS_00120928	P19037	HSP18.1	Arabidopsis thaliana (Mouse-ear cress)	0.2383	0.000363539	5.0E-60	3.33	2.18	5.06	46.5	36.1	46.5	5.0	4.0	4.0
TCONS_00050439	Q9ZW31	HSP17.6B	Arabidopsis thaliana (Mouse-ear cress)	0.324366667	3.58484e-05	1.0E-63	12.32	10.45	11.2	80.0	72.7	78.0	8.0	6.0	7.0
TCONS_00110567	P22953	MED37E	Arabidopsis thaliana (Mouse-ear cress)	1.604133333	0.0286912	2.0E-141	3.59	4.02	4.0	33.9	43.6	38.6	17.0	17.0	18.0
TCONS_00072876	Q9ASV6	RPS20	Arabidopsis thaliana (Mouse-ear cress)	0.414066667	0.0022008	2.0E-39	2.0	2.0	2.0	14.7	7.4	5.6	1.0	1.0	2.0
TCONS_00013464	Q9SX68	RPL18	Arabidopsis thaliana (Mouse-ear cress)	0.536433333	0.000118797	4.0E-75	2.68	4.01	3.0	22.4	18.7	26.3	2.0	2.0	2.0
TCONS_00095392	Q9LJE4	CPN60B2	Arabidopsis thaliana (Mouse-ear cress)	2.170666667	0.000123121	5.0E-56	59.06	50.08	54.43	57.8	54.1	55.4	48.0	43.0	40.0
TCONS_00123558	Q96300	GRF7	Arabidopsis thaliana (Mouse-ear cress)	3.113766667	0.0203591	5.0E-170	19.41	18.99	18.62	46.5	45.4	48.8	12.0	11.0	11.0
TCONS_00087871	Q9SVM8	RBG2	Arabidopsis thaliana (Mouse-ear cress)	0.637566667	8.07717e-05	2.0E-39	6.0	6.0	8.0	28.3	20.1	17.6	4.0	3.0	5.0
TCONS_00015143	Q9M352	RPL36B	Arabidopsis thaliana (Mouse-ear cress)	0.577833333	0.000361458	1.0E-55	3.23	2.8	3.02	18.9	21.7	20.1	3.0	3.0	3.0
TCONS_00092611	Q9M0E2	RPL28C	Arabidopsis thaliana (Mouse-ear cress)	0.623866667	0.000686493	5.0E-67	7.87	3.24	4.86	47.4	43.0	55.1	4.0	5.0	6.0
TCONS_00011219	P41127	RPL13B	Arabidopsis thaliana (Mouse-ear cress)	0.601466667	0.0415826	6.0E-111	6.65	6.46	6.86	23.4	24.6	21.3	3.0	3.0	4.0
TCONS_00116113	Q9XJ35	CLPR1	Arabidopsis thaliana (Mouse-ear cress)	0.578033333	4.33348e-05	2.0E-167	14.96	13.5	13.07	32.9	30.8	28.9	8.0	9.0	9.0
TCONS_00127923	Q96299	GRF9	Arabidopsis thaliana (Mouse-ear cress)	1.8021	0.00890026	1.0E-82	3.4	2.69	3.65	30.5	37.6	37.6	5.0	5.0	6.0
TCONS_00059859	Q03250	RBG7	Arabidopsis thaliana (Mouse-ear cress)	1.9353	0.00341315	1.0E-43	16.03	20.05	18.09	51.5	45.3	49.6	20.0	22.0	24.0
TCONS_00064536	Q9LU63	MWD22.5	Arabidopsis thaliana (Mouse-ear cress)	0.574533333	0.0135593	4.0E-55	4.06	2.88	4.22	20.2	26.4	16.6	2.0	2.0	2.0
TCONS_00038548	Q8L7S8	RH3	Arabidopsis thaliana (Mouse-ear cress)	2.046033333	0.0231538	0.0	15.97	19.31	20.47	31.6	30.2	35.5	8.0	9.0	10.0
TCONS_00060766	Q8GX45	At4g24380	Arabidopsis thaliana (Mouse-ear cress)	0.5205	0.01151	3.0E-19	2.06	2.1	2.27	23.6	25.6	26.1	1.0	1.0	1.0
TCONS_00028033	Q9LLR7	LTP3	Arabidopsis thaliana (Mouse-ear cress)	0.365166667	0.000401227	3.0E-33	2.0	2.0	2.0	20.8	8.2	11.3	1.0	1.0	1.0
TCONS_00131935	P25858	GAPC1	Arabidopsis thaliana (Mouse-ear cress)	1.5887	0.00168068	6.0E-151	15.49	17.85	17.29	63.2	63.8	61.8	29.0	31.0	29.0
TCONS_00090961	F4I354	At1g29850	Arabidopsis thaliana (Mouse-ear cress)	0.661666667	0.00150988	3.0E-18	7.35	7.72	6.56	32.9	18.9	18.5	4.0	4.0	3.0
TCONS_00036418	Q9M3C3	RPL23AB	Arabidopsis thaliana (Mouse-ear cress)	0.5694	0.000388208	8.0E-60	5.44	5.45	6.25	39.4	37.7	47.7	3.0	3.0	3.0
Energy
TCONS_00007447	Q8H124	At2g34460	Arabidopsis thaliana (Mouse-ear cress)	1.6512	0.00946178	2.0E-135	10.42	11.83	12.19	44.2	41.9	49.8	5.0	7.0	7.0
TCONS_00123401	Q9ASS6	PNSL5	Arabidopsis thaliana (Mouse-ear cress)	0.533766667	0.000548284	1.0E-93	21.74	19.73	20.4	37.4	39.7	36.5	18.0	17.0	12.0
TCONS_00056150	Q9CA83	NADP-ME4	Arabidopsis thaliana (Mouse-ear cress)	2.4234	0.00200539	0.0	26.61	28.38	27.95	36.6	32.4	39.3	15.0	15.0	18.0
TCONS_00097419	O82663	SDH1-1	Arabidopsis thaliana (Mouse-ear cress)	1.565266667	0.0208304	0.0	22.99	16.31	17.41	27.9	34.1	38.8	13.0	10.0	11.0
TCONS_00118656	Q9C9C4	ENO1	Arabidopsis thaliana (Mouse-ear cress)	0.496066667	2.14217e-05	0.0	12.28	12.0	12.21	29.2	29.0	32.0	10.0	11.0	8.0
TCONS_00116134	Q9ZUC1	AOR	Arabidopsis thaliana (Mouse-ear cress)	0.645133333	0.00889479	5.0E-32	9.06	9.93	9.93	32.5	33.0	36.4	11.0	9.0	9.0
TCONS_00055277	P93735	ELIP1	Arabidopsis thaliana (Mouse-ear cress)	3.8342	0.000101809	2.0E-70	2.0	2.0	2.0	6.1	12.3	14.5	1.0	1.0	1.0
TCONS_00087251	Q9LR75	CPX1	Arabidopsis thaliana (Mouse-ear cress)	0.5793	0.00160723	5.0E-57	2.52	5.2	2.0	20.2	21.1	13.5	5.0	5.0	5.0
TCONS_00109071	Q9SV68	CEQORH	Arabidopsis thaliana (Mouse-ear cress)	1.5099	0.0145009	2.0E-34	5.55	4.76	4.84	53.3	53.3	69.3	4.0	4.0	4.0
TCONS_00133418	Q42536	PORA	Arabidopsis thaliana (Mouse-ear cress)	2.058366667	0.00328907	0.0	9.55	12.36	20.42	36.2	38.6	33.6	7.0	9.0	9.0
TCONS_00052795	O65581	FBA5	Arabidopsis thaliana (Mouse-ear cress)	1.844033333	0.0339195	0.0	37.32	37.12	38.76	57.1	61.5	59.3	27.0	25.0	26.0
TCONS_00040598	Q8W585	FTSH8	Arabidopsis thaliana (Mouse-ear cress)	2.533033333	0.00118953	9.0E-167	24.6	25.61	23.63	44.0	57.9	57.2	17.0	17.0	18.0
TCONS_00092742	Q9STF2	PTAC16	Arabidopsis thaliana (Mouse-ear cress)	1.536266667	0.00229278	1.0E-109	12.25	12.08	10.03	22.9	25.5	23.3	9.0	8.0	7.0
TCONS_00120224	P92549	ATPA	Arabidopsis thaliana (Mouse-ear cress)	1.8911	0.00220285	0.0	2.1	2.14	4.0	16.5	20.6	7.2	4.0	3.0	4.0
TCONS_00032819	Q01908	ATPC1	Arabidopsis thaliana (Mouse-ear cress)	1.6686	0.00118393	0.0	25.01	22.21	21.48	47.7	42.9	44.3	13.0	13.0	12.0
TCONS_00033329	Q9FNX8	LOX4	Arabidopsis thaliana (Mouse-ear cress)	2.343766667	0.0029131	2.0E-47	10.07	10.06	8.76	16.3	12.3	12.5	6.0	6.0	5.0
TCONS_00061016	Q9LF37	CLPB3	Arabidopsis thaliana (Mouse-ear cress)	1.702833333	0.0259701	0.0	49.09	45.84	44.86	50.8	49.0	46.3	27.0	25.0	24.0
TCONS_00076897	Q8L9E3	MAF19.16	Arabidopsis thaliana (Mouse-ear cress)	0.641966667	0.00151119		6.07	4.14	2.09	43.0	29.5	28.2	4.0	3.0	3.0
TCONS_00009656	Q9LMU2	KTI2		0.431566667	1.7377e-06	7.0E-70	12.59	9.73	10.37	48.8	49.3	49.3	8.0	8.0	10.0
TCONS_00011604	Q9FH02	FTSH5	Arabidopsis thaliana (Mouse-ear cress)	3.5719	9.48795e-05	0.0	28.51	24.0	23.32	22.5	17.6	19.3	16.0	13.0	16.0
TCONS_00085309	Q39101	FER1	Arabidopsis thaliana (Mouse-ear cress)	3.474533333	0.00134033	2.0E-114	4.42	4.61	6.81	34.0	28.3	31.5	3.0	2.0	5.0
TCONS_00056019	P56761	psbD	Arabidopsis thaliana (Mouse-ear cress)	2.402033333	0.000914903	1.0E-64	6.0	6.0	6.0	42.9	59.8	39.3	5.0	4.0	5.0
TCONS_00107046	Q9C5A9	At5g08680	Arabidopsis thaliana (Mouse-ear cress)	2.5365		0.0	4.01	6.0	4.0	27.4	30.8	36.2	19.0	22.0	16.0
TCONS_00057969	Q9SHE8	PSAF		3.386166667	1.78264e-05	4.0E-81	11.58	12.81	13.92	41.3	41.7	43.0	14.0	13.0	15.0
TCONS_00088059	Q01667	LHCA1	Arabidopsis thaliana (Mouse-ear cress)	1.9851	9.95997e-05	4.0E-128	7.19	8.51	8.51	13.8	11.9	13.2	4.0	5.0	4.0
TCONS_00092534	O03042	rbcL	Arabidopsis thaliana (Mouse-ear cress)	1.5483	0.0402297	5.0E-18	17.88	21.51	20.84	21.0	22.9	24.5	14.0	19.0	17.0
TCONS_00017398	Q42139	PDE334	Arabidopsis thaliana (Mouse-ear cress)	1.5936	0.00154986	2.0E-49	16.33	16.15	16.07	38.5	49.1	51.4	13.0	14.0	12.0
TCONS_00066781	Q9LMQ2	CHLOROPHYLL PROTEIN 24	Arabidopsis thaliana (Mouse-ear cress)	4.3895	0.00900014	4.0E-129	5.23	2.17	4.56	12.1	14.5	20.3	4.0	3.0	3.0
TCONS_00056377	Q9XF91	PSBS	Arabidopsis thaliana (Mouse-ear cress)	4.8637	0.00680856	1.0E-88	10.34	10.05	10.55	23.0	21.3	22.3	6.0	5.0	5.0
TCONS_00086986	Q9XF89	LHCB5	Arabidopsis thaliana (Mouse-ear cress)	5.7224	0.00104757	3.0E-142	21.53	22.61	22.48	50.2	56.5	55.3	13.0	13.0	13.0
TCONS_00056841	Q9S7M0	LHCB3	Arabidopsis thaliana (Mouse-ear cress)	3.963133333	0.00184778	6.0E-170	5.21	6.0	4.11	21.9	21.3	23.6	5.0	5.0	3.0
TCONS_00128983	P04778	LHCB1.3	Arabidopsis thaliana (Mouse-ear cress)	5.5542	0.0114861	5.0E-160	10.53	12.66	9.65	34.5	34.8	28.2	9.0	13.0	13.0
TCONS_00031346	P11490	PETE	Arabidopsis thaliana (Mouse-ear cress)	1.899366667	0.00800656	4.0E-46	47.27	42.24	46.09	23.8	26.0	23.8	68.0	78.0	72.0
TCONS_00115785	Q9XF88	LHCB4.2	Arabidopsis thaliana (Mouse-ear cress)	8.682066667	0.00223396	5.0E-170	15.09	17.92	14.15	32.7	46.2	40.5	11.0	11.0	10.0
TCONS_00100775	P56759	atpF	Arabidopsis thaliana (Mouse-ear cress)	2.313333333	1.71667e-05	6.0E-44	10.0	7.58	7.06	52.6	59.0	49.5	8.0	6.0	5.0
TCONS_00103358	Q56YA5	AGT1	Arabidopsis thaliana (Mouse-ear cress)	2.7627	3.24374e-09	0.0	14.15	15.41	15.18	17.5	19.6	18.8	7.0	11.0	10.0
TCONS_00045577	O80983	FTSH4	Arabidopsis thaliana (Mouse-ear cress)	2.089866667	0.00273621	0.0	4.29	4.15	4.14	19.9	20.9	16.5	2.0	2.0	3.0
TCONS_00051514	F4IMB5	At2g07698	Arabidopsis thaliana (Mouse-ear cress)	1.775233333	0.0178503	0.0	24.24	29.56	24.63	44.6	45.8	44.8	18.0	18.0	17.0
TCONS_00041675	A1A6H3	At1g17160	Arabidopsis thaliana (Mouse-ear cress)	0.246	3.19149e-06	9.0E-167	7.23	7.87	2.75	30.7	26.5	21.5	4.0	5.0	3.0
TCONS_00017144	Q9ZP05	PMDH2	Arabidopsis thaliana (Mouse-ear cress)	1.622233333	0.000799196	0.0	29.72	38.22	31.84	50.2	44.3	48.3	31.0	34.0	30.0
TCONS_00017695	Q9SAJ4	PGK3	Arabidopsis thaliana (Mouse-ear cress)	1.6726	0.0184589	0.0	6.23	7.33	9.52	56.9	51.9	51.7	13.0	13.0	14.0
amino acid transport and metabolism other biological processes
TCONS_00125834	Q9FXA1	At1g49750	Arabidopsis thaliana (Mouse-ear cress)	0.400966667	2.0692e-05	2.0E-92	7.08	8.01	8.09	19.1	18.1	17.0	8.0	6.0	7.0
TCONS_00038866	Q56WD9	PED1	Arabidopsis thaliana (Mouse-ear cress)	1.602233333	0.00507019	0.0	23.76	23.26	19.72	54.2	59.8	47.1	17.0	19.0	13.0
TCONS_00048195	Q8L940	PDX13	Arabidopsis thaliana (Mouse-ear cress)	1.597066667	0.000672702	7.0E-179	21.96	17.48	18.34	37.8	39.1	37.3	17.0	15.0	15.0
TCONS_00040668	P57720	EMB1144	Arabidopsis thaliana (Mouse-ear cress)	0.626733333	0.00293382	0.0	21.75	16.33	18.86	31.6	32.8	25.4	13.0	10.0	12.0
TCONS_00060339	Q9ZNS4	PRB1		1.5763	0.0109826	1.0E-58	2.0	2.0	2.0	11.1	7.9	9.5	2.0	3.0	4.0
TCONS_00119347	Q93ZC5	AOC4	Arabidopsis thaliana (Mouse-ear cress)	1.656166667	0.0269222	4.0E-75	9.67	10.27	7.26	37.8	33.7	38.6	8.0	8.0	4.0
TCONS_00074601	F4IAH9	GLX1	Arabidopsis thaliana (Mouse-ear cress)	1.828833333	0.0110552	9.0E-174	27.27	31.83	25.53	33.5	35.0	32.7	27.0	27.0	26.0
TCONS_00098661	P25864	RPL9	Arabidopsis thaliana (Mouse-ear cress)	0.5525	0.00150586	2.0E-65	10.96	7.32	9.6	35.4	22.9	24.8	6.0	3.0	4.0
TCONS_00061958	Q9LK64	ABCC3	Arabidopsis thaliana (Mouse-ear cress)	1.738866667	0.0363798	6.0E-5	36.12	36.75	35.77	20.7	21.2	16.4	27.0	25.0	24.0
TCONS_00021107	P93832	IMDH2	Arabidopsis thaliana (Mouse-ear cress)	0.530566667	0.00148257	0.0	17.15	19.51	19.88	39.1	34.7	34.7	9.0	9.0	10.0
TCONS_00067022	Q8RWQ9	At3g45310	Arabidopsis thaliana (Mouse-ear cress)	0.449	7.94378e-07	0.0	14.32	15.65	10.82	27.9	31.6	29.2	12.0	11.0	10.0
TCONS_00071991	Q8S9J6	At5g10770	Arabidopsis thaliana (Mouse-ear cress)	1.656033333		3.0E-90	3.46	5.36	7.07	21.9	27.4	27.7	3.0	4.0	4.0
TCONS_00105970	Q9FZ47	ACR11	Arabidopsis thaliana (Mouse-ear cress)	1.946066667	0.0122099	1.0E-123	13.78	11.72	13.36	23.4	19.4	19.2	11.0	7.0	9.0
TCONS_00041852	P38418	LOX2	Arabidopsis thaliana (Mouse-ear cress)	3.493233333	0.00447495	0.0	15.81	19.96	11.65	31.8	30.4	24.2	9.0	9.0	7.0
TCONS_00064294	P31265	TCTP1	Arabidopsis thaliana (Mouse-ear cress)	1.693933333	0.000813229	3.0E-88	7.69	7.57	8.3	31.3	31.3	27.1	4.0	3.0	4.0
TCONS_00101834	O50008	MS1	Arabidopsis thaliana (Mouse-ear cress)	2.997933333	0.0397024	0.0	11.7	7.43	8.14	21.0	21.3	17.0	7.0	3.0	4.0
TCONS_00061951	O80988	GLDP2	Arabidopsis thaliana (Mouse-ear cress)	1.542933333	0.00513958	0.0	15.29	13.64	14.42	18.2	18.8	18.0	17.0	14.0	12.0
TCONS_00109143	Q9FLN0	GLIP1	Arabidopsis thaliana (Mouse-ear cress)	0.342033333	0.00574287	4.0E-13	2.65	6.04	2.01	6.2	10.0	7.5	2.0	3.0	1.0
TCONS_00049717	P23686	SAM1	Arabidopsis thaliana (Mouse-ear cress)	0.576666667	0.00426956	0.0	2.0	2.01	2.0	25.6	36.5	37.9	9.0	8.0	9.0
Lipid metabolism
TCONS_00126253	Q8RX86	AGAL2	Arabidopsis thaliana (Mouse-ear cress)	0.586533333	0.00112339	2.0E-76	2.23	2.06	2.44	17.0	17.9	24.6	1.0	1.0	1.0
TCONS_00098811	P83291	CBR2	Arabidopsis thaliana (Mouse-ear cress)	0.6351	0.000608634	2.0E-157	19.25	17.05	16.8	23.2	27.0	31.0	11.0	11.0	9.0
TCONS_00046908	F4J7G5	At3g11780	Arabidopsis thaliana (Mouse-ear cress)	0.529633333	0.00390064	1.0E-42	6.91	6.99	9.68	26.2	30.5	28.2	7.0	7.0	5.0
TCONS_00077688	Q9ZQ87	At2g03510	Arabidopsis thaliana (Mouse-ear cress)	2.156066667	0.00302314	3.0E-43	2.27	2.53	4.01	39.6	35.2	40.6	1.0	1.0	2.0
TCONS_00042940	Q9LU14	APG	Arabidopsis thaliana (Mouse-ear cress)	1.889033333	0.0151645	2.0E-179	11.0	4.07	4.39	18.6	18.1	11.5	6.0	4.0	2.0
TCONS_00128457	F4J270	BG3	Arabidopsis thaliana (Mouse-ear cress)	0.6425	0.00434784	2.0E-134	9.52	7.2	9.89	33.7	41.5	26.8	6.0	4.0	9.0
TCONS_00014728	Q9C7Z9	SCPL18	Arabidopsis thaliana (Mouse-ear cress)	0.659	0.0165048	9.0E-137	8.17	12.14	13.56	26.1	23.8	20.6	7.0	6.0	8.0
TCONS_00085973	Q9LJQ3	At3g18280	Arabidopsis thaliana (Mouse-ear cress)	0.515433333	0.00327053	3.0E-26	2.66	4.31	2.0	38.1	38.1	33.0	3.0	3.0	1.0
TCONS_00076601	Q9SK84	At1g22410	Arabidopsis thaliana (Mouse-ear cress)	0.6035	0.00299985	0.0	6.76	8.4	6.49	23.8	24.0	23.6	5.0	5.0	4.0
TCONS_00000392	P13114	CHS	Arabidopsis thaliana (Mouse-ear cress)	0.4659	0.000278661	0.0	21.97	20.64	7.55	37.1	37.9	41.0	20.0	16.0	19.0
TCONS_00057278	Q96330	FLS1	Arabidopsis thaliana (Mouse-ear cress)	0.169966667	0.000122917	3.0E-112	13.81	12.46	12.51	35.0	28.9	32.8	11.0	9.0	9.0
TCONS_00074020	Q9S818	F3H	Arabidopsis thaliana (Mouse-ear cress)	0.2798	3.17547e-08	0.0	30.7	29.09	25.77	44.9	51.9	46.7	17.0	16.0	15.0
TCONS_00097187	Q9SEV0	BAN	Arabidopsis thaliana (Mouse-ear cress)	0.212266667	1.19853e-08	2.0E-128	12.11	14.65	11.85	31.9	30.9	34.2	6.0	7.0	6.0
TCONS_00090894	P55228	APS1	Arabidopsis thaliana (Mouse-ear cress)	1.524666667	0.000580113	7.0E-60	4.68	4.52	3.32	11.8	16.8	12.7	2.0	3.0	2.0
TCONS_00078466	P41088	CHI1	Arabidopsis thaliana (Mouse-ear cress)	0.355466667	0.000299807	6.0E-60	2.38	12.62	5.29	38.9	41.0	42.7	10.0	9.0	12.0
Carbohydrate transport and metabolism
TCONS_00110712	Q9ZU52	FBA3	Arabidopsis thaliana (Mouse-ear cress)	0.497466667	0.00180175	0.0	18.07	15.72	16.81	30.1	31.9	32.3	21.0	25.0	23.0
TCONS_00093030	P25857	GAPB	Arabidopsis thaliana (Mouse-ear cress)	1.5672	0.000356882	5.0E-48	4.0	4.0	4.0	9.5	14.6	12.0	5.0	5.0	5.0
TCONS_00092060	P27140	BCA1	Arabidopsis thaliana (Mouse-ear cress)	1.507266667	0.00842267	3.0E-62	7.3	7.18	6.05	23.8	20.0	22.5	4.0	4.0	4.0
TCONS_00125430	P50318	At1g56190	Arabidopsis thaliana (Mouse-ear cress)	1.5661	0.00342948	8.0E-108	25.14	21.67	26.73	76.1	71.6	71.6	22.0	21.0	24.0
TCONS_00078879	P46283	At3g55800	Arabidopsis thaliana (Mouse-ear cress)	1.7998	0.000238677	0.0	27.66	28.61	25.45	41.7	49.3	48.5	21.0	18.0	19.0
TCONS_00088407	Q8L7S6	HEXO3	Arabidopsis thaliana (Mouse-ear cress)	2.645966667	0.0398208	0.0	8.66	8.12	6.06	21.4	20.9	18.2	6.0	5.0	5.0
TCONS_00056905	Q9MA79	CYFBP	Arabidopsis thaliana (Mouse-ear cress)	1.666633333	0.000286596	0.0	11.94	11.49	11.17	27.9	27.1	25.7	9.0	6.0	7.0
TCONS_00117199	P57751	UGP1	Arabidopsis thaliana (Mouse-ear cress)	2.345166667	0.00019137	0.0	24.48	28.1	27.99	49.6	43.8	45.4	18.0	14.0	16.0
TCONS_00061719	Q9M111	SUS3	Arabidopsis thaliana (Mouse-ear cress)	2.545033333	0.00610549	0.0	4.62	6.27	4.05	16.5	18.0	10.2	3.0	3.0	2.0
TCONS_00037273	O22149	PME17	Arabidopsis thaliana (Mouse-ear cress)	2.118433333	0.00368355	2.0E-179	8.04	6.08	4.1	16.8	22.6	16.2	4.0	4.0	3.0
TCONS_00047394	Q8H1E2	At5g58330	Arabidopsis thaliana (Mouse-ear cress)	1.805433333	0.000247755	0.0	16.55	17.58	16.59	22.9	23.3	22.6	10.0	11.0	10.0
TCONS_00012816	Q9LX12	IPS3	Arabidopsis thaliana (Mouse-ear cress)	1.839766667	0.000385923	0.0	9.41	11.02	9.45	16.5	14.0	18.0	4.0	5.0	5.0
TCONS_00100671	Q43866	CWINV1		0.6612	5.58665e-05	0.0	14.41	13.91	11.72	26.8	24.4	20.9	7.0	8.0	7.0
TCONS_00042650	Q944G9	FBA2	Arabidopsis thaliana (Mouse-ear cress)	1.5931	0.00119559	0.0	49.8	55.95	54.88	20.9	23.4	21.8	69.0	81.0	75.0
TCONS_00043222	Q9LYR4	TRA2	Arabidopsis thaliana (Mouse-ear cress)	1.513333333	0.00304291	0.0	22.03	18.96	22.52	28.9	26.7	26.8	12.0	10.0	12.0
TCONS_00060023	F4IW47	TKL-2	Arabidopsis thaliana (Mouse-ear cress)	3.1734	0.00111954	0.0	35.11	34.78	32.4	39.5	32.7	35.9	19.0	21.0	19.0
TCONS_00106346	O82662	At2g20420	Arabidopsis thaliana (Mouse-ear cress)	1.925033333	0.0199387	0.0	9.87	6.46	4.58	42.0	35.4	46.7	5.0	5.0	2.0
TCONS_00072613	Q9M5J9	PGIP1	Arabidopsis thaliana (Mouse-ear cress)	0.5236	0.0119893	7.0E-141	9.8	9.54	9.4	20.8	28.0	25.3	5.0	5.0	5.0
Antioxdant and stress defence
TCONS_00102231	Q93WF6	SAG21	Arabidopsis thaliana (Mouse-ear cress)	2.514733333	0.00376816	3.0E-20	5.77	3.07	4.03	22.6	21.1	18.0	3.0	2.0	2.0
TCONS_00098087	O80576	late embryogenesis abundant 26	Arabidopsis thaliana (Mouse-ear cress)	1.805333333	0.0161587	4.0E-141	15.73	17.92	14.13	59.7	62.3	44.6	9.0	9.0	7.0
TCONS_00100127	P36212	RPL12C	Arabidopsis thaliana (Mouse-ear cress)	0.576266667	4.11517e-05	6.0E-39	21.75	25.0	23.91	43.3	38.2	47.1	15.0	17.0	15.0
TCONS_00054705	P50700	OSM34	Arabidopsis thaliana (Mouse-ear cress)	0.401733333	0.0285887	3.0E-102	10.0	12.0	3.32	46.9	56.2	40.7	10.0	8.0	8.0
TCONS_00056291	Q9SRY5	GSTF7	Arabidopsis thaliana (Mouse-ear cress)	0.354633333	0.0023503	4.0E-37	2.0	2.0	2.0	15.0	17.6	12.5	1.0	1.0	1.0
TCONS_00105335	Q96520	PER12	Arabidopsis thaliana (Mouse-ear cress)	1.648933333	0.00617234	4.0E-99	5.41	6.0	4.07	17.9	15.8	19.2	3.0	3.0	3.0
TCONS_00102866	P29448	TRX1	Arabidopsis thaliana (Mouse-ear cress)	1.863033333	0.0132388	2.0E-43	4.02	4.07	1.63	26.5	24.3	24.3	3.0	3.0	1.0
TCONS_00032905	Q9ZVF3	MLP328	Arabidopsis thaliana (Mouse-ear cress)	1.5529	0.0137352	3.0E-30	11.77	6.74	9.49	28.2	31.9	28.2	9.0	8.0	6.0
TCONS_00056775	Q9FUS8	GSTU17	Arabidopsis thaliana (Mouse-ear cress)	0.5287	0.000157013	3.0E-92	6.75	8.42	9.42	32.3	39.6	40.4	4.0	6.0	5.0
TCONS_00098098	P19171	CHI-B	Arabidopsis thaliana (Mouse-ear cress)	0.577766667	0.00286909	1.0E-118	15.67	13.34	15.18	64.3	60.5	60.8	12.0	9.0	10.0
TCONS_00106766	Q9ZRT5	GSTT1	Arabidopsis thaliana (Mouse-ear cress)	1.675433333	0.00208687	2.0E-108	19.11	20.28	20.82	42.2	42.2	44.9	14.0	14.0	13.0
TCONS_00065930	P42761	GSTF10	Arabidopsis thaliana (Mouse-ear cress)	2.626666667	0.0158823	1.0E-10	5.15	6.34	2.34	20.4	20.4	23.8	3.0	3.0	2.0
TCONS_00097618	Q9XEX2	PRXIIB	Arabidopsis thaliana (Mouse-ear cress)	0.6318	0.011124	3.0E-28	2.01	2.03	2.0	40.9	31.8	33.3	1.0	1.0	1.0
TCONS_00124639	Q9LRR9	GLO1	Arabidopsis thaliana (Mouse-ear cress)	1.6305	0.000142797	0.0	32.84	32.36	30.93	42.8	35.9	38.9	23.0	23.0	23.0
TCONS_00003627	O80852	GSTF9	Arabidopsis thaliana (Mouse-ear cress)	2.0507	0.0282941	1.0E-84	8.74	9.45	10.0	43.0	35.5	44.5	6.0	6.0	6.0
TCONS_00127771	P52577	At1g75280	Arabidopsis thaliana (Mouse-ear cress)	0.5373	4.81343e-05	1.0E-161	9.1	21.76	9.37	35.6	38.9	31.8	14.0	15.0	16.0
TCONS_00088442	Q93VR3	At5g28840	Arabidopsis thaliana (Mouse-ear cress)	1.700733333	0.00176554	2.0E-166	23.32	22.63	18.26	53.4	57.8	47.0	13.0	12.0	11.0
