# Supplementary material for: Physiological and iTRAQ-based proteomic analyses reveal the function of exogenous γ-aminobutyric acid (GABA) in improving tea plant (Camellia sinensis L.) tolerance at cold temperature
Source: BMC Plant Biol. 2019 Jan 30;19:43. doi: 10.1186/s12870-019-1646-9 (PMC6354415; doi:10.1186/s12870-019-1646-9)
Supplement: Supplementary file 6 — Table S6: Functional classifications of identified proteins significantly expressed in leaves of tea plants exposed to the treatments T4/T2 for 7 days (25 °C + GABA and 4 °C + GABA for T2 and T4, respectively). Each value represents the average of three biological replicates. The average is significant at a p < 0.01 level. At-test value < 0.05 is considered to be significant between treatment T4 and T2. (XLSX 27 kb) [file 12870_2019_1646_MOESM6_ESM.xlsx]

## Sheet: Table S6
ID	Entry	Genename	Organism	T4-T2 FC	pvalue	Evalue	Score(Unused)			Coverage(%)			Distinct Peptides
							repeat 1	repeat 2	repeat 3	repeat 1	repeat 2	repeat 3	repeat 1	repeat 2	repeat 3
Protein metabolism and nucleotide metaboliam
TCONS_00031014	Q9SIF2	HSP90-5		0.666433333	0.000576272	0.0	35.58	28.69	28.04	25.4	21.0	22.8	21.0	20.0	19.0
TCONS_00010655	Q9ZUU4	CP29B	Arabidopsis thaliana (Mouse-ear cress)	1.7505	0.00287663	5.0E-96	20.44	14.23	13.41	27.9	31.5	27.9	16.0	11.0	11.0
TCONS_00112649	Q9C944	At1g52740	Arabidopsis thaliana (Mouse-ear cress)	0.447	0.000181156	4.0E-72	6.04	4.21	6.03	19.9	22.1	32.0	3.0	3.0	4.0
TCONS_00080466	P29197	CPN60	Arabidopsis thaliana (Mouse-ear cress)	0.507233333	5.33776e-05	0.0	31.21	57.67	29.78	58.4	57.6	57.3	33.0	39.0	31.0
TCONS_00115440	Q56WH1	TUBA3	Arabidopsis thaliana (Mouse-ear cress)	0.5285	0.0234878	0.0	6.31	8.06	6.25	32.7	24.5	22.4	6.0	7.0	6.0
TCONS_00120011	Q9LQQ4	At1g07790	Arabidopsis thaliana (Mouse-ear cress)	0.4669	0.000413007	5.0E-61	6.7	8.93	6.38	52.0	54.1	38.5	9.0	12.0	7.0
TCONS_00079970	P42730	CLPB1	Arabidopsis thaliana (Mouse-ear cress)	0.557466667	0.00166795	0.0	42.57	48.58	47.94	40.0	46.6	44.9	26.0	27.0	24.0
TCONS_00083282	Q67YI9	EPSIN2	Arabidopsis thaliana (Mouse-ear cress)	0.5808	0.0351386	4.0E-15	5.78	2.31	3.12	11.7	8.1	11.0	3.0	2.0	3.0
TCONS_00028033	Q9LLR7	LTP3	Arabidopsis thaliana (Mouse-ear cress)	2.090933333	4.87845e-05	3.0E-33	2.0	2.0	2.0	20.8	8.2	11.3	1.0	1.0	1.0
TCONS_00100678	F4K0J3	KIN4C	Arabidopsis thaliana (Mouse-ear cress)	1.594966667	9.74735e-06	3.9	5.68	6.09	3.67	24.5	21.2	10.2	4.0	4.0	2.0
TCONS_00012211	Q9SS03	DIR21	Arabidopsis thaliana (Mouse-ear cress)	0.537833333	0.00127163	3.0E-66	2.0	2.0	2.03	14.1	15.2	13.6	1.0	1.0	1.0
TCONS_00085970	Q9LF68	BOLA4	Arabidopsis thaliana (Mouse-ear cress)	1.640366667	0.0375619	2.0E-44	4.76	4.68	3.12	18.0	18.9	21.8	4.0	2.0	3.0
TCONS_00017807	P21240	CPN60B1	Arabidopsis thaliana (Mouse-ear cress)	0.595333333	1.62065e-06	7.0E-175	61.31	64.28	62.25	48.5	50.4	50.8	57.0	54.0	47.0
TCONS_00127766	P29830	HSP17.6	Arabidopsis thaliana (Mouse-ear cress)	0.547133333	0.0267426	4.0E-44	4.0	3.77	2.0	28.1	28.7	20.1	5.0	5.0	4.0
TCONS_00120928	P19037	HSP18.1	Arabidopsis thaliana (Mouse-ear cress)	0.368433333	0.0400419	5.0E-60	3.33	2.18	5.06	46.5	36.1	46.5	5.0	4.0	4.0
TCONS_00050439	Q9ZW31	HSP17.6B	Arabidopsis thaliana (Mouse-ear cress)	0.230833333	0.000286941	1.0E-63	12.32	10.45	11.2	80.0	72.7	78.0	8.0	6.0	7.0
TCONS_00110567	P22953	MED37E	Arabidopsis thaliana (Mouse-ear cress)	0.4213	3.18632e-05	2.0E-141	3.59	4.02	4.0	33.9	43.6	38.6	17.0	17.0	18.0
TCONS_00039293	Q9ZP55	DRP4C	Arabidopsis thaliana (Mouse-ear cress)	0.294633333	0.00259445	6.6	2.0	2.0	1.36	17.3	22.8	20.1	1.0	1.0	1.0
TCONS_00087871	Q9SVM8	RBG2	Arabidopsis thaliana (Mouse-ear cress)	1.974266667	0.00199564	2.0E-39	6.0	6.0	8.0	28.3	20.1	17.6	4.0	3.0	5.0
TCONS_00015143	Q9M352	RPL36B	Arabidopsis thaliana (Mouse-ear cress)	1.632666667	0.00607217	1.0E-55	3.23	2.8	3.02	18.9	21.7	20.1	3.0	3.0	3.0
TCONS_00128685	Q945Q5	At2g30695	Arabidopsis thaliana (Mouse-ear cress)	1.7696	0.0167727	8.0E-27	7.96	8.75	6.11	23.7	22.3	24.4	4.0	4.0	3.0
TCONS_00001642	Q9SEI3	RPT4A	Arabidopsis thaliana (Mouse-ear cress)	0.2717	2.52499e-05	5.0E-7	130.97	132.49	118.27	43.5	43.1	44.7	222.0	231.0	195.0
TCONS_00038923	Q9SR70	FKBP16-4	Arabidopsis thaliana (Mouse-ear cress)	1.507266667	0.00960932	2.0E-69	9.74	9.92	13.08	16.8	15.7	17.2	7.0	7.0	9.0
TCONS_00059859	Q03250	RBG7	Arabidopsis thaliana (Mouse-ear cress)	2.2005	0.000966233	4.0E-44	6.0	6.0	6.0	35.5	41.4	40.0	15.0	17.0	17.0
TCONS_00060766	Q8GX45	At4g24380	Arabidopsis thaliana (Mouse-ear cress)	3.116333333	0.00418924	3.0E-19	2.06	2.1	2.27	23.6	25.6	26.1	1.0	1.0	1.0
TCONS_00038400	P25819	CAT2	Arabidopsis thaliana (Mouse-ear cress)	0.651033333	0.034785	0.0	4.0	4.0	2.0	36.9	35.8	34.4	28.0	30.0	23.0
TCONS_00009656	Q9LMU2	KTI2	Arabidopsis thaliana (Mouse-ear cress)	0.635733333	0.000970265	7.0E-70	12.59	9.73	10.37	48.8	49.3	49.3	8.0	8.0	10.0
TCONS_00037819	Q38900	CYP19-1	Arabidopsis thaliana (Mouse-ear cress)	1.566133333	4.15873e-05	3.0E-96	22.52	24.95	23.05	78.5	83.7	78.5	27.0	26.0	29.0
TCONS_00086377	O04496	AED3	Arabidopsis thaliana (Mouse-ear cress)	0.478633333	0.000302589	2.0E-169	2.53	2.02	2.79	20.3	12.4	15.5	3.0	3.0	4.0
TCONS_00084554	Q38858	CRT2	Arabidopsis thaliana (Mouse-ear cress)	1.687966667	0.000496711	0.0	3.54	3.86	4.98	21.5	24.0	23.5	2.0	4.0	5.0
Energy
TCONS_00085947	Q8VXY9	UAH	Arabidopsis thaliana (Mouse-ear cress)	1.6619	0.000444334	3.0E-38	4.0	4.0	4.0	30.9	24.2	34.2	4.0	3.0	3.0
TCONS_00017695	Q9SAJ4	PGK3	Arabidopsis thaliana (Mouse-ear cress)	0.6126	0.000578948	0.0	6.23	7.33	9.52	56.9	51.9	51.7	13.0	13.0	14.0
TCONS_00099010	Q9MAU3	TAF6	Arabidopsis thaliana (Mouse-ear cress)	0.3417	6.97496e-05	1.2	9.49	8.59	8.43	41.6	42.6	47.0	6.0	5.0	5.0
TCONS_00057897	O22160	At2g44920	Arabidopsis thaliana (Mouse-ear cress)	1.517366667	0.0102994	6.0E-45	10.05	10.09	11.24	40.9	35.1	35.1	11.0	9.0	12.0
TCONS_00089434	A8MPR5	FTSHI2	Arabidopsis thaliana (Mouse-ear cress)	1.5568	9.8711e-05	0.0	6.0	8.0	8.0	24.3	19.4	15.5	4.0	4.0	5.0
TCONS_00017144	Q9ZP05	PMDH2	Arabidopsis thaliana (Mouse-ear cress)	0.541566667	0.000173968	0.0	29.72	38.22	31.84	50.2	44.3	48.3	31.0	34.0	30.0
TCONS_00068020	Q9LW57	PAP6	Arabidopsis thaliana (Mouse-ear cress)	0.356433333	2.16455e-05	5.0E-102	32.93	31.09	32.46	45.4	46.1	43.0	23.0	23.0	23.0
TCONS_00054202	P10797	RBCS-2B	Arabidopsis thaliana (Mouse-ear cress)	1.637966667	0.0141317	4.0E-42	6.0	6.0	6.0	13.0	22.5	11.7	6.0	5.0	5.0
TCONS_00055277	P93735	ELIP1	Arabidopsis thaliana (Mouse-ear cress)	7.317666667	0.00185821	2.0E-70	2.0	2.0	2.0	6.1	12.3	14.5	1.0	1.0	1.0
TCONS_00076805	Q9LU21	PNSB3	Arabidopsis thaliana (Mouse-ear cress)	0.663733333	0.000192863	2.0E-24	3.8	2.69	4.0	28.7	33.9	36.8	2.0	2.0	2.0
TCONS_00133418	Q42536	PORA	Arabidopsis thaliana (Mouse-ear cress)	1.786666667	0.00454793	0.0	9.55	12.36	20.42	36.2	38.6	33.6	7.0	9.0	9.0
TCONS_00094920	O81439	PAP1	Arabidopsis thaliana (Mouse-ear cress)	0.503033333	2.08132e-06	1.0E-83	6.93	7.38	8.22	13.2	12.3	14.7	3.0	5.0	4.0
TCONS_00032819	Q01908	ATPC1	Arabidopsis thaliana (Mouse-ear cress)	0.6067	0.000450559	0.0	25.01	22.21	21.48	47.7	42.9	44.3	13.0	13.0	12.0
TCONS_00092534	O03042	rbcL	Arabidopsis thaliana (Mouse-ear cress)	0.549666667	0.000361424	5.0E-18	17.88	21.51	20.84	21.0	22.9	24.5	14.0	19.0	17.0
TCONS_00031346	P11490	PETE	Arabidopsis thaliana (Mouse-ear cress)	0.6316	5.26636e-05	4.0E-46	47.27	42.24	46.09	23.8	26.0	23.8	68.0	78.0	72.0
TCONS_00100775	P56759	atpF	Arabidopsis thaliana (Mouse-ear cress)	0.554466667	0.000432154	6.0E-44	10.0	7.58	7.06	52.6	59.0	49.5	8.0	6.0	5.0
TCONS_00103358	Q56YA5	AGT1	Arabidopsis thaliana (Mouse-ear cress)	0.5594	8.89394e-05	0.0	14.15	15.41	15.18	17.5	19.6	18.8	7.0	11.0	10.0
TCONS_00108577	Q9LMC9	At1g18980	Arabidopsis thaliana (Mouse-ear cress)	0.634166667	0.000223058	7.0E-62	6.23	6.68	7.11	32.4	32.4	30.9	4.0	4.0	5.0
TCONS_00089762	Q9SIJ7	At2g21630	Arabidopsis thaliana (Mouse-ear cress)	2.245066667	0.00115581	2.7	4.0	4.0	4.0	10.4	10.0	7.5	4.0	2.0	2.0
TCONS_00005841	Q8LAH8	NDK4	Arabidopsis thaliana (Mouse-ear cress)	1.636566667	0.00437159	7.0E-110	2.0	2.0	2.01	24.9	22.1	28.8	4.0	3.0	5.0
TCONS_00042477	O49344	PSBP2	Arabidopsis thaliana (Mouse-ear cress)	1.632733333	0.033523	1.0E-4	12.97	10.03	7.88	31.9	37.0	33.4	7.0	5.0	5.0
TCONS_00067896	Q8S4Y1	AAT1		0.622933333	0.0384072	0.0	2.61	2.23	2.47	10.3	17.1	12.0	4.0	2.0	2.0
TCONS_00042212	F4IRX7	SOUL-1	Arabidopsis thaliana (Mouse-ear cress)	0.650366667	0.00189202	4.0E-22	18.3	20.59	17.4	38.7	42.4	43.1	14.0	14.0	12.0
amino acid transport and metabolism other biological processes
TCONS_00033105	Q9FMD9	GLN1-4	Arabidopsis thaliana (Mouse-ear cress)	0.377833333	0.000511423	6.0E-43	2.0	2.0	2.0	10.7	18.0	12.8	5.0	4.0	4.0
TCONS_00054660	Q8RUF8	NLP3	Arabidopsis thaliana (Mouse-ear cress)	0.499833333	1.02144e-06	1.0E-83	5.94	8.31	6.96	38.5	30.4	36.1	3.0	5.0	5.0
TCONS_00101316	Q43314	GDH1	Arabidopsis thaliana (Mouse-ear cress)	0.565	1.22404e-07	0.0	26.67	22.82	26.04	51.2	46.6	52.2	16.0	14.0	13.0
TCONS_00061951	O80988	GLDP2	Arabidopsis thaliana (Mouse-ear cress)	0.612233333	2.45031e-05	1.0E-157	3.27	5.32	2.07	12.0	14.4	11.7	11.0	11.0	10.0
TCONS_00048195	Q8L940	PDX13	Arabidopsis thaliana (Mouse-ear cress)	1.71	0.00096732	7.0E-179	21.96	17.48	18.34	37.8	39.1	37.3	17.0	15.0	15.0
TCONS_00040668	P57720	EMB1144	Arabidopsis thaliana (Mouse-ear cress)	1.629633333	1.06498e-05	0.0	21.75	16.33	18.86	31.6	32.8	25.4	13.0	10.0	12.0
TCONS_00010811	P47999	OASB	Arabidopsis thaliana (Mouse-ear cress)	1.5095	0.00469634	6.0E-180	12.23	12.08	8.42	32.1	40.2	31.8	8.0	9.0	7.0
TCONS_00071991	Q8S9J6	At5g10770	Arabidopsis thaliana (Mouse-ear cress)	1.5919	0.0136299	1.0E-132	4.02	2.84	3.08	18.0	16.2	13.6	2.0	2.0	2.0
TCONS_00056759	P43296	RD19A	Arabidopsis thaliana (Mouse-ear cress)	1.955166667	0.00155928	0.0	7.9	8.06	8.41	23.7	22.0	23.3	9.0	7.0	7.0
TCONS_00047373	O82291	PAP3	Arabidopsis thaliana (Mouse-ear cress)	0.462766667	3.40231e-05	6.0E-21	4.29	2.02	2.01	19.5	23.6	19.8	3.0	2.0	1.0
TCONS_00041852	P38418	LOX2	Arabidopsis thaliana (Mouse-ear cress)	1.639433333	0.00807617	0.0	15.81	19.96	11.65	31.8	30.4	24.2	9.0	9.0	7.0
TCONS_00086844	Q06588	ACO4	Arabidopsis thaliana (Mouse-ear cress)	0.5612	0.0197039	2.0E-160	5.44	1.44	5.5	31.7	25.2	22.1	4.0	1.0	3.0
TCONS_00065377	P47924	RIBA1	Arabidopsis thaliana (Mouse-ear cress)	1.968633333	0.0464487	0.0	6.21	8.01	4.06	14.0	19.9	12.4	3.0	4.0	2.0
TCONS_00064294	P31265	TCTP1	Arabidopsis thaliana (Mouse-ear cress)	1.696666667	7.12525e-05	3.0E-88	7.69	7.57	8.3	31.3	31.3	27.1	4.0	3.0	4.0
TCONS_00026831	Q42533	BCCP1	Arabidopsis thaliana (Mouse-ear cress)	1.796566667	0.000934772	2.0E-45	4.76	6.69	5.22	27.1	23.3	19.8	4.0	6.0	5.0
TCONS_00096675	Q9SZJ5	SHM1	Arabidopsis thaliana (Mouse-ear cress)	0.632966667	0.000521809	0.0	44.0	45.44	43.47	56.2	55.7	50.3	33.0	33.0	32.0
TCONS_00067022	Q8RWQ9	At3g45310	Arabidopsis thaliana (Mouse-ear cress)	1.858233333	0.00686618	0.0	14.32	15.65	10.82	27.9	31.6	29.2	12.0	11.0	10.0
TCONS_00042094	Q9ZRW8	GSTU19	Arabidopsis thaliana (Mouse-ear cress)	0.642233333	0.000347257	5.0E-109	5.87	8.76	4.58	34.8	33.6	26.8	8.0	8.0	8.0
TCONS_00017862	Q9FVR6	At1g32220	Arabidopsis thaliana (Mouse-ear cress)	0.377833333	0.0021414	1.0E-98	6.56	7.77	6.22	16.6	17.0	19.8	4.0	5.0	5.0
Aromatic amino acid family biosynthetic process
TCONS_00049098	Q8VYV7	DHQS	Arabidopsis thaliana (Mouse-ear cress)	1.6764	0.000163307	0.0	14.3	8.47	10.03	33.8	36.5	28.7	8.0	5.0	6.0
TCONS_00076601	Q9SK84	At1g22410	Arabidopsis thaliana (Mouse-ear cress)	2.814733333	0.00234475	0.0	6.76	8.4	6.49	23.8	24.0	23.6	5.0	5.0	4.0
TCONS_00036527	Q9SQT8	EMB3004		2.168133333	0.0329558	0.0	16.35	10.59	14.18	22.6	22.1	18.6	8.0	6.0	7.0
TCONS_00000392	P13114	CHS	Arabidopsis thaliana (Mouse-ear cress)	7.648833333	0.0402156	0.0	21.97	20.64	7.55	37.1	37.9	41.0	20.0	16.0	19.0
TCONS_00057278	Q96330	FLS1	Arabidopsis thaliana (Mouse-ear cress)	6.319266667	0.00453468	3.0E-112	13.81	12.46	12.51	35.0	28.9	32.8	11.0	9.0	9.0
TCONS_00074020	Q9S818	F3H	Arabidopsis thaliana (Mouse-ear cress)	4.188733333	0.00255848	0.0	30.7	29.09	25.77	44.9	51.9	46.7	17.0	16.0	15.0
TCONS_00097187	Q9SEV0	BAN	Arabidopsis thaliana (Mouse-ear cress)	2.9876	0.000620483	2.0E-128	12.11	14.65	11.85	31.9	30.9	34.2	6.0	7.0	6.0
TCONS_00078466	P41088	CHI1	Arabidopsis thaliana (Mouse-ear cress)	2.267666667	0.0144866	1.0E-95	15.7	4.24	16.04	38.8	40.5	40.8	12.0	10.0	13.0
Carbohydrate transport and metabolism
TCONS_00053470	Q9SAU2	RPE	Arabidopsis thaliana (Mouse-ear cress)	0.660933333	1.12886e-05	1.0E-166	15.42	13.59	12.69	24.0	21.9	24.7	13.0	11.0	10.0
TCONS_00088016	Q9LE54	SP1L2	Arabidopsis thaliana (Mouse-ear cress)	1.738133333	0.0106748	1.0E-15	5.68	5.68	6.06	27.3	30.8	33.1	4.0	5.0	4.0
TCONS_00047394	Q8H1E2	At5g58330	Arabidopsis thaliana (Mouse-ear cress)	1.526433333	0.00195193	0.0	16.55	17.58	16.59	22.9	23.3	22.6	10.0	11.0	10.0
TCONS_00128457	F4J270	BG3	Arabidopsis thaliana (Mouse-ear cress)	0.5013	0.00023227	2.0E-134	9.52	7.2	9.89	33.7	41.5	26.8	6.0	4.0	9.0
TCONS_00113516	Q9SCV4	BGAL8	Arabidopsis thaliana (Mouse-ear cress)	1.590866667	0.0036379	2.0E-118	6.0	6.0	6.0	30.7	34.5	29.2	4.0	3.0	3.0
TCONS_00030659	Q9SCV3	BGAL9	Arabidopsis thaliana (Mouse-ear cress)	0.620033333	0.0211252	3.0E-85	18.4	19.4	20.2	26.4	22.6	24.1	14.0	11.0	13.0
TCONS_00021719	O81884	LGALDH	Arabidopsis thaliana (Mouse-ear cress)	0.596333333	0.0295428	1.0E-14	3.85	6.41	6.09	32.9	24.1	24.5	2.0	3.0	4.0
TCONS_00012208	Q9MAC8	SS2	Arabidopsis thaliana (Mouse-ear cress)	6.225233333	0.00115148	5.0E-106	22.98	18.82	20.7	33.6	25.0	28.6	15.0	10.0	11.0
TCONS_00006618	Q9M8T2	At3g02900	Arabidopsis thaliana (Mouse-ear cress)	1.5405	0.00813926	4.0E-43	6.01	6.01	5.93	15.0	19.9	15.2	4.0	4.0	4.0
TCONS_00012816	Q9LX12	IPS3	Arabidopsis thaliana (Mouse-ear cress)	3.209666667	0.000167393	0.0	9.41	11.02	9.45	16.5	14.0	18.0	4.0	5.0	5.0
TCONS_00042650	Q944G9	FBA2	Arabidopsis thaliana (Mouse-ear cress)	0.528533333	7.83233e-06	0.0	49.8	55.95	54.88	20.9	23.4	21.8	69.0	81.0	75.0
TCONS_00041167	Q0WTF4	CYP81F3	Arabidopsis thaliana (Mouse-ear cress)	0.3866	0.000164773	0.83	5.38	4.27	6.0	23.2	23.5	21.9	3.0	3.0	3.0
TCONS_00110341	Q8H0Y1	OEP24B	Arabidopsis thaliana (Mouse-ear cress)	1.594333333	0.00821563	3.0E-72	12.05	10.33	12.26	26.6	32.1	33.8	8.0	6.0	7.0
TCONS_00061499	Q93ZN2	At1g60710	Arabidopsis thaliana (Mouse-ear cress)	0.664766667	8.11877e-09	0.0	22.38	22.69	20.88	44.6	40.1	53.1	16.0	17.0	15.0
TCONS_00054519	Q84MB3	At1g06620	Arabidopsis thaliana (Mouse-ear cress)	1.657033333	0.0103668	3.0E-160	8.14	4.19	5.18	30.9	22.0	32.6	4.0	2.0	3.0
TCONS_00118853	O49006	PME3	Arabidopsis thaliana (Mouse-ear cress)	1.674166667	0.0137105	3.0E-125	17.12	16.15	12.82	43.3	49.3	48.8	9.0	9.0	8.0
TCONS_00096302	O22683	CYN	Arabidopsis thaliana (Mouse-ear cress)	0.665633333	0.00168123	1.0E-8	10.93	11.41	9.68	25.2	31.3	23.5	9.0	12.0	8.0
Antioxdant and stress defence
TCONS_00098098	P19171	CHI-B	Arabidopsis thaliana (Mouse-ear cress)	0.523366667	0.00176951	9.0E-48	6.02	6.13	5.51	30.9	24.9	30.9	4.0	3.0	5.0
TCONS_00124639	Q9LRR9	GLO1	Arabidopsis thaliana (Mouse-ear cress)	0.483566667	7.91126e-05	0.0	32.84	32.36	30.93	42.8	35.9	38.9	23.0	23.0	23.0
TCONS_00106766	Q9ZRT5	GSTT1	Arabidopsis thaliana (Mouse-ear cress)	1.594466667	0.00783419	2.0E-108	19.11	20.28	20.82	42.2	42.2	44.9	14.0	14.0	13.0
TCONS_00127436	Q9SZ54	GPX7	Arabidopsis thaliana (Mouse-ear cress)	1.584433333	0.00889989	1.0E-60	4.4	6.48	6.14	44.7	41.5	44.7	7.0	9.0	6.0
TCONS_00025286	Q94BR2	AILP1	Arabidopsis thaliana (Mouse-ear cress)	0.4643	4.08266e-07	2.0E-93	8.07	8.0	9.0	19.8	17.6	17.1	5.0	6.0	6.0
TCONS_00112946	Q9ASZ9	At1g60730	Arabidopsis thaliana (Mouse-ear cress)	0.465066667	1.38653e-05	1.0E-178	27.74	26.97	27.73	41.5	43.1	41.1	23.0	21.0	20.0
TCONS_00102231	Q93WF6	SAG21	Arabidopsis thaliana (Mouse-ear cress)	5.507466667	0.00726255	3.0E-20	5.77	3.07	4.03	22.6	21.1	18.0	3.0	2.0	2.0
TCONS_00098087	O80576	late embryogenesis abundant 26	Arabidopsis thaliana (Mouse-ear cress)	1.5284	0.000122947	4.0E-141	15.73	17.92	14.13	59.7	62.3	44.6	9.0	9.0	7.0
TCONS_00054705	P50700	OSM34	Arabidopsis thaliana (Mouse-ear cress)	0.381466667	4.35353e-05	3.0E-103	4.0	4.0	8.32	49.6	44.3	50.0	6.0	5.0	6.0
TCONS_00104737	Q93VR4	MLP423	Arabidopsis thaliana (Mouse-ear cress)	5.3433	0.0247145	9.0E-11	8.68	5.17	5.96	59.8	47.2	61.6	4.0	3.0	4.0
TCONS_00011656	Q9STS7	CHL	Arabidopsis thaliana (Mouse-ear cress)	1.673366667	0.000965402	4.0E-4	14.82	14.9	13.5	26.2	25.9	24.2	9.0	8.0	6.0
TCONS_00056291	Q9SRY5	GSTF7	Arabidopsis thaliana (Mouse-ear cress)	0.100066667	4.12879e-08	4.0E-37	2.0	2.0	2.0	15.0	17.6	12.5	1.0	1.0	1.0
TCONS_00102866	P29448	TRX1	Arabidopsis thaliana (Mouse-ear cress)	0.429033333	0.0022168	2.0E-43	4.02	4.07	1.63	26.5	24.3	24.3	3.0	3.0	1.0
TCONS_00041532	Q9LVL1	PER68	Arabidopsis thaliana (Mouse-ear cress)	1.515133333	0.000438819	2.0E-119	16.23	16.61	16.18	50.9	47.0	51.8	27.0	29.0	27.0
TCONS_00036114	P92997	GLP6	Arabidopsis thaliana (Mouse-ear cress)	0.5688	0.000229889	8.0E-99	2.01	3.6	3.39	48.8	45.2	42.0	19.0	19.0	16.0
TCONS_00032905	Q9ZVF3	MLP328	Arabidopsis thaliana (Mouse-ear cress)	1.6327	0.0297221	3.0E-30	11.77	6.74	9.49	28.2	31.9	28.2	9.0	8.0	6.0
TCONS_00088442	Q93VR3	At5g28840	Arabidopsis thaliana (Mouse-ear cress)	2.070733333	0.0308379	2.0E-166	23.32	22.63	18.26	53.4	57.8	47.0	13.0	12.0	11.0
TCONS_00085546	Q9C637	AtRLP6	Arabidopsis thaliana (Mouse-ear cress)	1.732833333	0.00652887	6.0E-136	4.27	4.1	4.03	9.9	10.8	8.7	4.0	3.0	2.0
TCONS_00088914	Q9SIB9	ACO3	Arabidopsis thaliana (Mouse-ear cress)	0.664633333	0.0198613	0.0	26.54	33.99	33.71	39.4	39.5	42.1	16.0	18.0	16.0
TCONS_00115897	O23264	SBP1	Arabidopsis thaliana (Mouse-ear cress)	0.641433333	8.34331e-05	0.0	11.5	13.26	15.98	35.6	35.8	38.1	9.0	10.0	8.0
