# Supplementary material for: Physiological and iTRAQ-based proteomic analyses reveal the function of exogenous γ-aminobutyric acid (GABA) in improving tea plant (Camellia sinensis L.) tolerance at cold temperature
Source: BMC Plant Biol. 2019 Jan 30;19:43. doi: 10.1186/s12870-019-1646-9 (PMC6354415; doi:10.1186/s12870-019-1646-9)
Supplement: Supplementary file 8 — Table S8, S9 & S10: Sequences of all unique peptides matched to each identified proteins. (ZIP 1383 kb) [file 12870_2019_1646_MOESM8_ESM.zip]

Archive with 3 entries (3 files):
- Table S10.xlsx
- Table S8.xlsx
- Table S9.xlsx
