# Supplementary material for: Physiological and iTRAQ-based proteomic analyses reveal the function of exogenous γ-aminobutyric acid (GABA) in improving tea plant (Camellia sinensis L.) tolerance at cold temperature
Source: BMC Plant Biol. 2019 Jan 30;19:43. doi: 10.1186/s12870-019-1646-9 (PMC6354415; doi:10.1186/s12870-019-1646-9)
Supplement: Supplementary file 8 — Table S8, S9 & S10: Sequences of all unique peptides matched to each identified proteins. (ZIP 1383 kb) [file 12870_2019_1646_MOESM8_ESM.zip › Table S10.xlsx]

## Sheet: Table S10
N	Unused	Total	%Cov	%Cov(50)	%Cov(95)	Accessions	Names	Conf	Sequence
1	118.27	118.27	44.66	36.93	34.07	TCONS_00001642	[translate_table: standard]	99	ATLMNIADNPTSVQLPGMYNK
1	118.27	118.27	44.66	36.93	34.07	TCONS_00001642	[translate_table: standard]	99	CLFINDLDAGAGR
1	118.27	118.27	44.66	36.93	34.07	TCONS_00001642	[translate_table: standard]	99	DFSTLYAPLIR
1	118.27	118.27	44.66	36.93	34.07	TCONS_00001642	[translate_table: standard]	99	FINDLDAGAGR
1	118.27	118.27	44.66	36.93	34.07	TCONS_00001642	[translate_table: standard]	99	FYWAPNREDR
1	118.27	118.27	44.66	36.93	34.07	TCONS_00001642	[translate_table: standard]	99	GLAYDVSDDQQD
1	118.27	118.27	44.66	36.93	34.07	TCONS_00001642	[translate_table: standard]	99	GLAYDVSDDQQDITR
1	118.27	118.27	44.66	36.93	34.07	TCONS_00001642	[translate_table: standard]	99	GMVDSLFQAPM
1	118.27	118.27	44.66	36.93	34.07	TCONS_00001642	[translate_table: standard]	99	GMVDSLFQAPMGAGTHDPVMSSYEYISTGLR
1	118.27	118.27	44.66	36.93	34.07	TCONS_00001642	[translate_table: standard]	99	IGVCMGIFR
1	118.27	118.27	44.66	36.93	34.07	TCONS_00001642	[translate_table: standard]	99	INDLDAGAGR
1	118.27	118.27	44.66	36.93	34.07	TCONS_00001642	[translate_table: standard]	99	IVDTFPGQSIDFF
1	118.27	118.27	44.66	36.93	34.07	TCONS_00001642	[translate_table: standard]	99	IVDTFPGQSIDFFGA
1	118.27	118.27	44.66	36.93	34.07	TCONS_00001642	[translate_table: standard]	99	KWISGAGVDTIGK
1	118.27	118.27	44.66	36.93	34.07	TCONS_00001642	[translate_table: standard]	99	LLEYGYMLVQEQENVK
1	118.27	118.27	44.66	36.93	34.07	TCONS_00001642	[translate_table: standard]	99	MCCLFINDLDAGAGR
1	118.27	118.27	44.66	36.93	34.07	TCONS_00001642	[translate_table: standard]	99	MGGTTQYTVN
1	118.27	118.27	44.66	36.93	34.07	TCONS_00001642	[translate_table: standard]	99	MGGTTQYTVNN
1	118.27	118.27	44.66	36.93	34.07	TCONS_00001642	[translate_table: standard]	99	MGGTTQYTVNNQMVNATLMNIADNPTSVQLPGMYNK
1	118.27	118.27	44.66	36.93	34.07	TCONS_00001642	[translate_table: standard]	99	MGINPIMMSAGELESGN
1	118.27	118.27	44.66	36.93	34.07	TCONS_00001642	[translate_table: standard]	99	MGINPIMMSAGELESGNAGEPAK
1	118.27	118.27	44.66	36.93	34.07	TCONS_00001642	[translate_table: standard]	99	MLVQEQENVK
1	118.27	118.27	44.66	36.93	34.07	TCONS_00001642	[translate_table: standard]	99	NMDGFYIAPAFMDK
1	118.27	118.27	44.66	36.93	34.07	TCONS_00001642	[translate_table: standard]	99	SAGELESGNAGEPAK
1	118.27	118.27	44.66	36.93	34.07	TCONS_00001642	[translate_table: standard]	99	TDNVPDEDVVK
1	118.27	118.27	44.66	36.93	34.07	TCONS_00001642	[translate_table: standard]	99	VPIIVTGNDFSTL
1	118.27	118.27	44.66	36.93	34.07	TCONS_00001642	[translate_table: standard]	99	VPIIVTGNDFSTLY
1	118.27	118.27	44.66	36.93	34.07	TCONS_00001642	[translate_table: standard]	99	VQLADKYLSEAALGDANQDSIDR
1	118.27	118.27	44.66	36.93	34.07	TCONS_00001642	[translate_table: standard]	99	VQLADKYLSEAALGDANQDSIDRGTF
1	118.27	118.27	44.66	36.93	34.07	TCONS_00001642	[translate_table: standard]	99	WISGAGVDTIGK
1	118.27	118.27	44.66	36.93	34.07	TCONS_00001642	[translate_table: standard]	99	WISGAGVDTIGKK
1	118.27	118.27	44.66	36.93	34.07	TCONS_00001642	[translate_table: standard]	99	YLSEAALGD
1	118.27	118.27	44.66	36.93	34.07	TCONS_00001642	[translate_table: standard]	99	YLSEAALGDANQ
1	118.27	118.27	44.66	36.93	34.07	TCONS_00001642	[translate_table: standard]	99	YLSEAALGDANQD
1	118.27	118.27	44.66	36.93	34.07	TCONS_00001642	[translate_table: standard]	99	YLSEAALGDANQDSID
1	118.27	118.27	44.66	36.93	34.07	TCONS_00001642	[translate_table: standard]	99	YLSEAALGDANQDSIDR
1	118.27	118.27	44.66	36.93	34.07	TCONS_00001642	[translate_table: standard]	99	YLSEAALGDANQDSIDRGTF
1	118.27	118.27	44.66	36.93	34.07	TCONS_00001642	[translate_table: standard]	99	SEAALGDANQDSIDR
1	118.27	118.27	44.66	36.93	34.07	TCONS_00001642	[translate_table: standard]	99	PTSVQLPGMYNK
1	118.27	118.27	44.66	36.93	34.07	TCONS_00001642	[translate_table: standard]	99	LAYDVSDDQQDITR
1	118.27	118.27	44.66	36.93	34.07	TCONS_00001642	[translate_table: standard]	99	MLVQEQENVKR
1	118.27	118.27	44.66	36.93	34.07	TCONS_00001642	[translate_table: standard]	99	IADNPTSVQLPGMYNK
1	118.27	118.27	44.66	36.93	34.07	TCONS_00001642	[translate_table: standard]	99	RGLAYDVSDDQQDITR
1	118.27	118.27	44.66	36.93	34.07	TCONS_00001642	[translate_table: standard]	99	EAALGDANQDSIDR
1	118.27	118.27	44.66	36.93	34.07	TCONS_00001642	[translate_table: standard]	99	LFINDLDAGAGR
1	118.27	118.27	44.66	36.93	34.07	TCONS_00001642	[translate_table: standard]	99	LLEYGYML
1	118.27	118.27	44.66	36.93	34.07	TCONS_00001642	[translate_table: standard]	99	YDVSDDQQDITR
1	118.27	118.27	44.66	36.93	34.07	TCONS_00001642	[translate_table: standard]	99	LSEAALGDANQDSIDR
1	118.27	118.27	44.66	36.93	34.07	TCONS_00001642	[translate_table: standard]	99	LLEYGYMLVQE
1	118.27	118.27	44.66	36.93	34.07	TCONS_00001642	[translate_table: standard]	99	PDEDVVK
1	118.27	118.27	44.66	36.93	34.07	TCONS_00001642	[translate_table: standard]	99	AYDVSDDQQDITR
1	118.27	118.27	44.66	36.93	34.07	TCONS_00001642	[translate_table: standard]	99	YLSEAALGDANQDSIDRG
1	118.27	118.27	44.66	36.93	34.07	TCONS_00001642	[translate_table: standard]	99	EGPPTFEQPK
1	118.27	118.27	44.66	36.93	34.07	TCONS_00001642	[translate_table: standard]	99	IVDTFPGQSIDFFGALR
1	118.27	118.27	44.66	36.93	34.07	TCONS_00001642	[translate_table: standard]	99	LLEYGYMLVQEQENVKR
1	118.27	118.27	44.66	36.93	34.07	TCONS_00001642	[translate_table: standard]	99	QYNLDNNMDGFYIAPAFMDK
1	118.27	118.27	44.66	36.93	34.07	TCONS_00001642	[translate_table: standard]	99	SFQCELVFAK
1	118.27	118.27	44.66	36.93	34.07	TCONS_00001642	[translate_table: standard]	99	VPIIVTGNDFSTLYAPLIR
1	118.27	118.27	44.66	36.93	34.07	TCONS_00001642	[translate_table: standard]	98.81	WRGLAYDVSDDQQDITR
1	118.27	118.27	44.66	36.93	34.07	TCONS_00001642	[translate_table: standard]	98.65	FYWAPNR
1	118.27	118.27	44.66	36.93	34.07	TCONS_00001642	[translate_table: standard]	98.35	QCELVFAK
1	118.27	118.27	44.66	36.93	34.07	TCONS_00001642	[translate_table: standard]	97.04	MDGFYIAPAFMDK
1	118.27	118.27	44.66	36.93	34.07	TCONS_00001642	[translate_table: standard]	97.01	QYNLDNNMDGFYIAPA
1	118.27	118.27	44.66	36.93	34.07	TCONS_00001642	[translate_table: standard]	96.54	VPIIVTGN
1	118.27	118.27	44.66	36.93	34.07	TCONS_00001642	[translate_table: standard]	95.98	NFMTLPNIK
1	118.27	118.27	44.66	36.93	34.07	TCONS_00001642	[translate_table: standard]	95.19	VPIIVTGNDFSTLYAPL
2	71.54	71.54	72.16	66.17	66.17	TCONS_00028752	[translate_table: standard]	99	DGIDYAAVTVQLPGGER
2	71.54	71.54	72.16	66.17	66.17	TCONS_00028752	[translate_table: standard]	99	ENIKNTASSTGK
2	71.54	71.54	72.16	66.17	66.17	TCONS_00028752	[translate_table: standard]	99	FCLEPTSF
2	71.54	71.54	72.16	66.17	66.17	TCONS_00028752	[translate_table: standard]	99	FCLEPTSFTVK
2	71.54	71.54	72.16	66.17	66.17	TCONS_00028752	[translate_table: standard]	99	FEEKDGIDYAAVTVQLPGGER
2	71.54	71.54	72.16	66.17	66.17	TCONS_00028752	[translate_table: standard]	99	GDEEELVK
2	71.54	71.54	72.16	66.17	66.17	TCONS_00028752	[translate_table: standard]	99	GDEEELVKENIK
2	71.54	71.54	72.16	66.17	66.17	TCONS_00028752	[translate_table: standard]	99	GGSTGYDNAVALPAGGR
2	71.54	71.54	72.16	66.17	66.17	TCONS_00028752	[translate_table: standard]	99	GGSTGYDNAVALPAGGRGDEEELVK
2	71.54	71.54	72.16	66.17	66.17	TCONS_00028752	[translate_table: standard]	99	GSSFLDPK
2	71.54	71.54	72.16	66.17	66.17	TCONS_00028752	[translate_table: standard]	99	GTGTANQCPTIDGGVDK
2	71.54	71.54	72.16	66.17	66.17	TCONS_00028752	[translate_table: standard]	99	GTGTANQCPTIDGGVDKFTFKPGK
2	71.54	71.54	72.16	66.17	66.17	TCONS_00028752	[translate_table: standard]	99	IQGVWYAQL
2	71.54	71.54	72.16	66.17	66.17	TCONS_00028752	[translate_table: standard]	99	IQGVWYAQLE
2	71.54	71.54	72.16	66.17	66.17	TCONS_00028752	[translate_table: standard]	99	IQGVWYAQLES
2	71.54	71.54	72.16	66.17	66.17	TCONS_00028752	[translate_table: standard]	99	ITLSVTNSKPETGEVIGVFESIQPSDTDLGAK
2	71.54	71.54	72.16	66.17	66.17	TCONS_00028752	[translate_table: standard]	99	KFCLEPTSFTVK
2	71.54	71.54	72.16	66.17	66.17	TCONS_00028752	[translate_table: standard]	99	LTFDEIQSK
2	71.54	71.54	72.16	66.17	66.17	TCONS_00028752	[translate_table: standard]	99	LTYTLDEIE
2	71.54	71.54	72.16	66.17	66.17	TCONS_00028752	[translate_table: standard]	99	LTYTLDEIEGPF
2	71.54	71.54	72.16	66.17	66.17	TCONS_00028752	[translate_table: standard]	99	LTYTLDEIEGPFEVSPD
2	71.54	71.54	72.16	66.17	66.17	TCONS_00028752	[translate_table: standard]	99	LTYTLDEIEGPFEVSPDGTVK
2	71.54	71.54	72.16	66.17	66.17	TCONS_00028752	[translate_table: standard]	99	NAPSEFQNTK
2	71.54	71.54	72.16	66.17	66.17	TCONS_00028752	[translate_table: standard]	99	QLVASGKPESF
2	71.54	71.54	72.16	66.17	66.17	TCONS_00028752	[translate_table: standard]	99	QLVASGKPESFSGQFLVPSYR
2	71.54	71.54	72.16	66.17	66.17	TCONS_00028752	[translate_table: standard]	99	RLTFDEIQSK
2	71.54	71.54	72.16	66.17	66.17	TCONS_00028752	[translate_table: standard]	99	SKPETGEVIGVFESIQPSDTDLGAK
2	71.54	71.54	72.16	66.17	66.17	TCONS_00028752	[translate_table: standard]	99	TNSKPETGEVIGVFESIQPSDTDLGAK
2	71.54	71.54	72.16	66.17	66.17	TCONS_00028752	[translate_table: standard]	99	VPFLF
2	71.54	71.54	72.16	66.17	66.17	TCONS_00028752	[translate_table: standard]	99	VPFLFTIK
2	71.54	71.54	72.16	66.17	66.17	TCONS_00028752	[translate_table: standard]	99	IQGVWYAQ
2	71.54	71.54	72.16	66.17	66.17	TCONS_00028752	[translate_table: standard]	99	GGRGDEEELVKENIK
2	71.54	71.54	72.16	66.17	66.17	TCONS_00028752	[translate_table: standard]	99	RVPFLFTIK
2	71.54	71.54	72.16	66.17	66.17	TCONS_00028752	[translate_table: standard]	99	AAVTVQLPGGER
2	71.54	71.54	72.16	66.17	66.17	TCONS_00028752	[translate_table: standard]	99	EKDGIDYAAVTVQLPGGER
2	71.54	71.54	72.16	66.17	66.17	TCONS_00028752	[translate_table: standard]	98.65	ESIQPSDTDLGAK
2	71.54	71.54	72.16	66.17	66.17	TCONS_00028752	[translate_table: standard]	98.33	GGSTGYDNAVALPAGGRGDEEELVKENIK
2	71.54	71.54	72.16	66.17	66.17	TCONS_00028752	[translate_table: standard]	98.31	TYLEVK
2	71.54	71.54	72.16	66.17	66.17	TCONS_00028752	[translate_table: standard]	97.91	YAAVTVQLPGGER
2	71.54	71.54	72.16	66.17	66.17	TCONS_00028752	[translate_table: standard]	97.72	VPFLFT
3	68.72	68.81	48.58	35.46	30.23	TCONS_00006455	[translate_table: standard]	99	AIDLVDEAGSR
3	68.72	68.81	48.58	35.46	30.23	TCONS_00006455	[translate_table: standard]	99	ALAAYYFGSEEAMIR
3	68.72	68.81	48.58	35.46	30.23	TCONS_00006455	[translate_table: standard]	99	AQITALVDK
3	68.72	68.81	48.58	35.46	30.23	TCONS_00006455	[translate_table: standard]	99	DIELQVTER
3	68.72	68.81	48.58	35.46	30.23	TCONS_00006455	[translate_table: standard]	99	EIADIMLK
3	68.72	68.81	48.58	35.46	30.23	TCONS_00006455	[translate_table: standard]	99	GELQCIGATTLDEYR
3	68.72	68.81	48.58	35.46	30.23	TCONS_00006455	[translate_table: standard]	99	GELQCIGATTLDEYRK
3	68.72	68.81	48.58	35.46	30.23	TCONS_00006455	[translate_table: standard]	99	GSGFVAVEIPFTPR
3	68.72	68.81	48.58	35.46	30.23	TCONS_00006455	[translate_table: standard]	99	IANGDVPETIEGK
3	68.72	68.81	48.58	35.46	30.23	TCONS_00006455	[translate_table: standard]	99	IGFDLDYDEK
3	68.72	68.81	48.58	35.46	30.23	TCONS_00006455	[translate_table: standard]	99	LDEMIVFR
3	68.72	68.81	48.58	35.46	30.23	TCONS_00006455	[translate_table: standard]	99	LDMSEFMER
3	68.72	68.81	48.58	35.46	30.23	TCONS_00006455	[translate_table: standard]	99	LIGSPPGYVGYTEGGQLTEAVR
3	68.72	68.81	48.58	35.46	30.23	TCONS_00006455	[translate_table: standard]	99	MPTLEEYGTNLTK
3	68.72	68.81	48.58	35.46	30.23	TCONS_00006455	[translate_table: standard]	99	MVGESTEAVGAGVGGGSSGNK
3	68.72	68.81	48.58	35.46	30.23	TCONS_00006455	[translate_table: standard]	99	NNPCLIGEPGVGK
3	68.72	68.81	48.58	35.46	30.23	TCONS_00006455	[translate_table: standard]	99	NTLLIMTSNVGSSVIEK
3	68.72	68.81	48.58	35.46	30.23	TCONS_00006455	[translate_table: standard]	99	RVLELSLEEAR
3	68.72	68.81	48.58	35.46	30.23	TCONS_00006455	[translate_table: standard]	99	SLVTEELK
3	68.72	68.81	48.58	35.46	30.23	TCONS_00006455	[translate_table: standard]	99	TAIAEGLAQR
3	68.72	68.81	48.58	35.46	30.23	TCONS_00006455	[translate_table: standard]	99	TKDIELQVTER
3	68.72	68.81	48.58	35.46	30.23	TCONS_00006455	[translate_table: standard]	99	TVVLFDEIEK
3	68.72	68.81	48.58	35.46	30.23	TCONS_00006455	[translate_table: standard]	99	VLELSLEEAR
3	68.72	68.81	48.58	35.46	30.23	TCONS_00006455	[translate_table: standard]	99	VLENLGADPGNIR
3	68.72	68.81	48.58	35.46	30.23	TCONS_00006455	[translate_table: standard]	99	VPEPTVDETIQILK
3	68.72	68.81	48.58	35.46	30.23	TCONS_00006455	[translate_table: standard]	99	VVDEGYNPSYGAR
3	68.72	68.81	48.58	35.46	30.23	TCONS_00006455	[translate_table: standard]	99	VVGQDEAVK
3	68.72	68.81	48.58	35.46	30.23	TCONS_00006455	[translate_table: standard]	99	YTDEALVSAAQLSYQYISDR
3	68.72	68.81	48.58	35.46	30.23	TCONS_00006455	[translate_table: standard]	99	VTQILGR
3	68.72	68.81	48.58	35.46	30.23	TCONS_00006455	[translate_table: standard]	98.96	VIMLAQEEAR
3	68.72	68.81	48.58	35.46	30.23	TCONS_00006455	[translate_table: standard]	96.67	IGFDLDYDEKDSSYNR
4	62.93	63.02	60.86	50.52	46.68	TCONS_00045934	[translate_table: standard]	99	ARFEELNMDLFR
4	62.93	63.02	60.86	50.52	46.68	TCONS_00045934	[translate_table: standard]	99	ATAGDTHLGGEDFDNR
4	62.93	63.02	60.86	50.52	46.68	TCONS_00045934	[translate_table: standard]	99	AVVTVPAYFN
4	62.93	63.02	60.86	50.52	46.68	TCONS_00045934	[translate_table: standard]	99	AVVTVPAYFNDSQR
4	62.93	63.02	60.86	50.52	46.68	TCONS_00045934	[translate_table: standard]	99	DAGVIAGLNVMR
4	62.93	63.02	60.86	50.52	46.68	TCONS_00045934	[translate_table: standard]	99	EIAEAFLGSTVK
4	62.93	63.02	60.86	50.52	46.68	TCONS_00045934	[translate_table: standard]	99	ELESICNPIIAK
4	62.93	63.02	60.86	50.52	46.68	TCONS_00045934	[translate_table: standard]	99	FEELNMDLFR
4	62.93	63.02	60.86	50.52	46.68	TCONS_00045934	[translate_table: standard]	99	FELSGIPPAPR
4	62.93	63.02	60.86	50.52	46.68	TCONS_00045934	[translate_table: standard]	99	IINEPTAAAIAY
4	62.93	63.02	60.86	50.52	46.68	TCONS_00045934	[translate_table: standard]	99	IINEPTAAAIAYGLDK
4	62.93	63.02	60.86	50.52	46.68	TCONS_00045934	[translate_table: standard]	99	NAVVTVPAYFNDSQR
4	62.93	63.02	60.86	50.52	46.68	TCONS_00045934	[translate_table: standard]	99	NQVAMNPINTVFDAK
4	62.93	63.02	60.86	50.52	46.68	TCONS_00045934	[translate_table: standard]	99	SLGLETAGGVMTVLIPR
4	62.93	63.02	60.86	50.52	46.68	TCONS_00045934	[translate_table: standard]	99	SSVDDVVLVGGSTR
4	62.93	63.02	60.86	50.52	46.68	TCONS_00045934	[translate_table: standard]	99	SVDDVVLVGGSTR
4	62.93	63.02	60.86	50.52	46.68	TCONS_00045934	[translate_table: standard]	99	TTPSYVAFTDTER
4	62.93	63.02	60.86	50.52	46.68	TCONS_00045934	[translate_table: standard]	99	VQDLLLLDVTPL
4	62.93	63.02	60.86	50.52	46.68	TCONS_00045934	[translate_table: standard]	99	VQQLLQDFFNGK
4	62.93	63.02	60.86	50.52	46.68	TCONS_00045934	[translate_table: standard]	99	AGGVMTVLIPR
4	62.93	63.02	60.86	50.52	46.68	TCONS_00045934	[translate_table: standard]	99	EQVFSTYSDNQPGVLIQVYEGER
4	62.93	63.02	60.86	50.52	46.68	TCONS_00045934	[translate_table: standard]	99	MVNHFVQEFK
4	62.93	63.02	60.86	50.52	46.68	TCONS_00045934	[translate_table: standard]	99	NALENYAYNMR
4	62.93	63.02	60.86	50.52	46.68	TCONS_00045934	[translate_table: standard]	99	QFAAEEISSMVLIK
4	62.93	63.02	60.86	50.52	46.68	TCONS_00045934	[translate_table: standard]	99	VEIIANDQGNR
4	62.93	63.02	60.86	50.52	46.68	TCONS_00045934	[translate_table: standard]	98.97	EVKATAGDTHLGGEDFDNR
4	62.93	63.02	60.86	50.52	46.68	TCONS_00045934	[translate_table: standard]	98.74	LIGDAAK
4	62.93	63.02	60.86	50.52	46.68	TCONS_00045934	[translate_table: standard]	98.25	ITITNDKGR
4	62.93	63.02	60.86	50.52	46.68	TCONS_00045934	[translate_table: standard]	97.57	FADASVQGDIK
5	62.25	62.25	50.84	39.62	39.62	TCONS_00017807	[translate_table: standard]	99	AIATISAGNDETIGTMIADAIDK
5	62.25	62.25	50.84	39.62	39.62	TCONS_00017807	[translate_table: standard]	99	AIELADAMENAGAALIR
5	62.25	62.25	50.84	39.62	39.62	TCONS_00017807	[translate_table: standard]	99	ALVAPASLIAQNAGVEGEVVVDK
5	62.25	62.25	50.84	39.62	39.62	TCONS_00017807	[translate_table: standard]	99	CALQNAASVAGMVLTTQAIVVEK
5	62.25	62.25	50.84	39.62	39.62	TCONS_00017807	[translate_table: standard]	99	DIIPLLEK
5	62.25	62.25	50.84	39.62	39.62	TCONS_00017807	[translate_table: standard]	99	DSTTIIADAASK
5	62.25	62.25	50.84	39.62	39.62	TCONS_00017807	[translate_table: standard]	99	DSTTIIADAASKDEIQAR
5	62.25	62.25	50.84	39.62	39.62	TCONS_00017807	[translate_table: standard]	99	EIAFDQSSR
5	62.25	62.25	50.84	39.62	39.62	TCONS_00017807	[translate_table: standard]	99	GILNVAAIK
5	62.25	62.25	50.84	39.62	39.62	TCONS_00017807	[translate_table: standard]	99	GYISPQFVTNPEK
5	62.25	62.25	50.84	39.62	39.62	TCONS_00017807	[translate_table: standard]	99	ISAIKDIIPLLEK
5	62.25	62.25	50.84	39.62	39.62	TCONS_00017807	[translate_table: standard]	99	LADAVGLTLGPR
5	62.25	62.25	50.84	39.62	39.62	TCONS_00017807	[translate_table: standard]	99	LGLLSVTSGANPVSIK
5	62.25	62.25	50.84	39.62	39.62	TCONS_00017807	[translate_table: standard]	99	LGLLSVTSGANPVSIKK
5	62.25	62.25	50.84	39.62	39.62	TCONS_00017807	[translate_table: standard]	99	LIVEFENAK
5	62.25	62.25	50.84	39.62	39.62	TCONS_00017807	[translate_table: standard]	99	NVVLDEFGTPK
5	62.25	62.25	50.84	39.62	39.62	TCONS_00017807	[translate_table: standard]	99	TNDSAGDGTTTAAVLAR
5	62.25	62.25	50.84	39.62	39.62	TCONS_00017807	[translate_table: standard]	99	TPVPGAPQGLTV
5	62.25	62.25	50.84	39.62	39.62	TCONS_00017807	[translate_table: standard]	99	TVQGLVEELEK
5	62.25	62.25	50.84	39.62	39.62	TCONS_00017807	[translate_table: standard]	99	TVQGLVEELEKK
5	62.25	62.25	50.84	39.62	39.62	TCONS_00017807	[translate_table: standard]	99	VGAATETELEDR
5	62.25	62.25	50.84	39.62	39.62	TCONS_00017807	[translate_table: standard]	99	VGAATETELEDRK
5	62.25	62.25	50.84	39.62	39.62	TCONS_00017807	[translate_table: standard]	99	VLVTDQK
5	62.25	62.25	50.84	39.62	39.62	TCONS_00017807	[translate_table: standard]	99	VVNDGVTIAR
5	62.25	62.25	50.84	39.62	39.62	TCONS_00017807	[translate_table: standard]	99	YENLVEAGVIDPAK
5	62.25	62.25	50.84	39.62	39.62	TCONS_00017807	[translate_table: standard]	99	ELSETDSVYDTEK
5	62.25	62.25	50.84	39.62	39.62	TCONS_00017807	[translate_table: standard]	99	LGLLSVTSGAN
5	62.25	62.25	50.84	39.62	39.62	TCONS_00017807	[translate_table: standard]	99	LGADIVQK
5	62.25	62.25	50.84	39.62	39.62	TCONS_00017807	[translate_table: standard]	99	SALQAGIDK
5	62.25	62.25	50.84	39.62	39.62	TCONS_00017807	[translate_table: standard]	98.65	DKLEDADER
5	62.25	62.25	50.84	39.62	39.62	TCONS_00017807	[translate_table: standard]	97.2	ALVAPASLIAQNAGVEGEVVVDKVK
5	62.25	62.25	50.84	39.62	39.62	TCONS_00017807	[translate_table: standard]	95.95	AGVEGEVVVDK
6	56.02	58.02	54.61	44.63	43.74	TCONS_00103718	[translate_table: standard]	99	AAVEEGIVPGGGAALLYASK
6	56.02	58.02	54.61	44.63	43.74	TCONS_00103718	[translate_table: standard]	99	APVHTIASNAGVEGAVVVGK
6	56.02	58.02	54.61	44.63	43.74	TCONS_00103718	[translate_table: standard]	99	CELEDPLILIHEK
6	56.02	58.02	54.61	44.63	43.74	TCONS_00103718	[translate_table: standard]	99	DDTVILDGAGDKK
6	56.02	58.02	54.61	44.63	43.74	TCONS_00103718	[translate_table: standard]	99	EGVITIADGK
6	56.02	58.02	54.61	44.63	43.74	TCONS_00103718	[translate_table: standard]	99	ELETLHTANFDQK
6	56.02	58.02	54.61	44.63	43.74	TCONS_00103718	[translate_table: standard]	99	EVPAMGGGMGGMDY
6	56.02	58.02	54.61	44.63	43.74	TCONS_00103718	[translate_table: standard]	99	GITMAVDAVVTNLK
6	56.02	58.02	54.61	44.63	43.74	TCONS_00103718	[translate_table: standard]	99	GVEELADAVK
6	56.02	58.02	54.61	44.63	43.74	TCONS_00103718	[translate_table: standard]	99	GYISPYFITNPK
6	56.02	58.02	54.61	44.63	43.74	TCONS_00103718	[translate_table: standard]	99	IGVQIIQNALK
6	56.02	58.02	54.61	44.63	43.74	TCONS_00103718	[translate_table: standard]	99	KISNLNAVVK
6	56.02	58.02	54.61	44.63	43.74	TCONS_00103718	[translate_table: standard]	99	MISTSEEIAQVGTISANGER
6	56.02	58.02	54.61	44.63	43.74	TCONS_00103718	[translate_table: standard]	99	NVVLEQSFGSPK
6	56.02	58.02	54.61	44.63	43.74	TCONS_00103718	[translate_table: standard]	99	QVANATNDVAGDGTTCATVLTR
6	56.02	58.02	54.61	44.63	43.74	TCONS_00103718	[translate_table: standard]	99	TLYNELEVVEGMK
6	56.02	58.02	54.61	44.63	43.74	TCONS_00103718	[translate_table: standard]	99	VGIEMLGK
6	56.02	58.02	54.61	44.63	43.74	TCONS_00103718	[translate_table: standard]	99	NIGASLVK
6	56.02	58.02	54.61	44.63	43.74	TCONS_00103718	[translate_table: standard]	98.99	SVAAGMNAMDLR
6	56.02	58.02	54.61	44.63	43.74	TCONS_00103718	[translate_table: standard]	97.69	VTDALNATK
6	56.02	58.02	54.61	44.63	43.74	TCONS_00103718	[translate_table: standard]	97.59	TSIELSTSDYDKEK
7	54.88	54.88	21.75	14.14	13.74	TCONS_00042650; TCONS_00042649; TCONS_00042648	[translate_table: standard]; [translate_table: standard]; [translate_table: standard]	99	AAQETLLIR
7	54.88	54.88	21.75	14.14	13.74	TCONS_00042650; TCONS_00042649; TCONS_00042648	[translate_table: standard]; [translate_table: standard]; [translate_table: standard]	99	ALQNTCLK
7	54.88	54.88	21.75	14.14	13.74	TCONS_00042650; TCONS_00042649; TCONS_00042648	[translate_table: standard]; [translate_table: standard]; [translate_table: standard]	99	ANANSLAQLGK
7	54.88	54.88	21.75	14.14	13.74	TCONS_00042650; TCONS_00042649; TCONS_00042648	[translate_table: standard]; [translate_table: standard]; [translate_table: standard]	99	ATPQEVADYTLK
7	54.88	54.88	21.75	14.14	13.74	TCONS_00042650; TCONS_00042649; TCONS_00042648	[translate_table: standard]; [translate_table: standard]; [translate_table: standard]	99	ESWCQGLDGLASR
7	54.88	54.88	21.75	14.14	13.74	TCONS_00042650; TCONS_00042649; TCONS_00042648	[translate_table: standard]; [translate_table: standard]; [translate_table: standard]	99	GILAMDESN
7	54.88	54.88	21.75	14.14	13.74	TCONS_00042650; TCONS_00042649; TCONS_00042648	[translate_table: standard]; [translate_table: standard]; [translate_table: standard]	99	GILAMDESNATCGK
7	54.88	54.88	21.75	14.14	13.74	TCONS_00042650; TCONS_00042649; TCONS_00042648	[translate_table: standard]; [translate_table: standard]; [translate_table: standard]	99	GILAMDESNATCGKR
7	54.88	54.88	21.75	14.14	13.74	TCONS_00042650; TCONS_00042649; TCONS_00042648	[translate_table: standard]; [translate_table: standard]; [translate_table: standard]	99	GLVPLVGSNNESWCQGLDG
7	54.88	54.88	21.75	14.14	13.74	TCONS_00042650; TCONS_00042649; TCONS_00042648	[translate_table: standard]; [translate_table: standard]; [translate_table: standard]	99	GLVPLVGSNNESWCQGLDGLASR
7	54.88	54.88	21.75	14.14	13.74	TCONS_00042650; TCONS_00042649; TCONS_00042648	[translate_table: standard]; [translate_table: standard]; [translate_table: standard]	99	IVDVLIEQN
7	54.88	54.88	21.75	14.14	13.74	TCONS_00042650; TCONS_00042649; TCONS_00042648	[translate_table: standard]; [translate_table: standard]; [translate_table: standard]	99	IVDVLIEQNIVPGIK
7	54.88	54.88	21.75	14.14	13.74	TCONS_00042650; TCONS_00042649; TCONS_00042648	[translate_table: standard]; [translate_table: standard]; [translate_table: standard]	99	KIVDVLIEQNIVPGIK
7	54.88	54.88	21.75	14.14	13.74	TCONS_00042650; TCONS_00042649; TCONS_00042648	[translate_table: standard]; [translate_table: standard]; [translate_table: standard]	99	LASIGLENTEANR
7	54.88	54.88	21.75	14.14	13.74	TCONS_00042650; TCONS_00042649; TCONS_00042648	[translate_table: standard]; [translate_table: standard]; [translate_table: standard]	99	RLASIGLENTEANR
7	54.88	54.88	21.75	14.14	13.74	TCONS_00042650; TCONS_00042649; TCONS_00042648	[translate_table: standard]; [translate_table: standard]; [translate_table: standard]	99	TLLVSAPGLGK
7	54.88	54.88	21.75	14.14	13.74	TCONS_00042650; TCONS_00042649; TCONS_00042648	[translate_table: standard]; [translate_table: standard]; [translate_table: standard]	99	TVVSIPNGPSA
7	54.88	54.88	21.75	14.14	13.74	TCONS_00042650; TCONS_00042649; TCONS_00042648	[translate_table: standard]; [translate_table: standard]; [translate_table: standard]	99	TVVSIPNGPSALAVK
7	54.88	54.88	21.75	14.14	13.74	TCONS_00042650; TCONS_00042649; TCONS_00042648	[translate_table: standard]; [translate_table: standard]; [translate_table: standard]	99	TWGGRPENVK
7	54.88	54.88	21.75	14.14	13.74	TCONS_00042650; TCONS_00042649; TCONS_00042648	[translate_table: standard]; [translate_table: standard]; [translate_table: standard]	99	VTSYADELIK
7	54.88	54.88	21.75	14.14	13.74	TCONS_00042650; TCONS_00042649; TCONS_00042648	[translate_table: standard]; [translate_table: standard]; [translate_table: standard]	99	YAAISQDNGLVPIVEPEILLDGEHGIER
7	54.88	54.88	21.75	14.14	13.74	TCONS_00042650; TCONS_00042649; TCONS_00042648	[translate_table: standard]; [translate_table: standard]; [translate_table: standard]	99	YTGEGESEEAK
7	54.88	54.88	21.75	14.14	13.74	TCONS_00042650; TCONS_00042649; TCONS_00042648	[translate_table: standard]; [translate_table: standard]; [translate_table: standard]	99	YTGEGESEEAKK
7	54.88	54.88	21.75	14.14	13.74	TCONS_00042650; TCONS_00042649; TCONS_00042648	[translate_table: standard]; [translate_table: standard]; [translate_table: standard]	99	ATPQEVADY
7	54.88	54.88	21.75	14.14	13.74	TCONS_00042650; TCONS_00042649; TCONS_00042648	[translate_table: standard]; [translate_table: standard]; [translate_table: standard]	99	LASIGLENTEAN
7	54.88	54.88	21.75	14.14	13.74	TCONS_00042650; TCONS_00042649; TCONS_00042648	[translate_table: standard]; [translate_table: standard]; [translate_table: standard]	99	VDKGLVPLVGSNNESWCQGLDGLASR
7	54.88	54.88	21.75	14.14	13.74	TCONS_00042650; TCONS_00042649; TCONS_00042648	[translate_table: standard]; [translate_table: standard]; [translate_table: standard]	97.35	LASIGLEN
7	54.88	54.88	21.75	14.14	13.74	TCONS_00042650; TCONS_00042649; TCONS_00042648	[translate_table: standard]; [translate_table: standard]; [translate_table: standard]	95.59	ANSLAQLGK
8	54.43	54.43	55.39	46.45	40.66	TCONS_00095392	[translate_table: standard]	99	AAVEEGIVVGGGCTLLR
8	54.43	54.43	55.39	46.45	40.66	TCONS_00095392	[translate_table: standard]	99	CCLEHAASVAK
8	54.43	54.43	55.39	46.45	40.66	TCONS_00095392	[translate_table: standard]	99	DSTTIIGDGSTQEVVNKR
8	54.43	54.43	55.39	46.45	40.66	TCONS_00095392	[translate_table: standard]	99	EVEDSELADVAAVSAGNNYEVGNMIAEAMSK
8	54.43	54.43	55.39	46.45	40.66	TCONS_00095392	[translate_table: standard]	99	EVELEDPVENIGAK
8	54.43	54.43	55.39	46.45	40.66	TCONS_00095392	[translate_table: standard]	99	FGYNAATGNYEDLMAAGIIDPTK
8	54.43	54.43	55.39	46.45	40.66	TCONS_00095392	[translate_table: standard]	99	GVVTLEEGK
8	54.43	54.43	55.39	46.45	40.66	TCONS_00095392	[translate_table: standard]	99	GYISPYFVTDSEK
8	54.43	54.43	55.39	46.45	40.66	TCONS_00095392	[translate_table: standard]	99	KGVVTLEEGK
8	54.43	54.43	55.39	46.45	40.66	TCONS_00095392	[translate_table: standard]	99	KSQYLDDIAILTGGTVIR
8	54.43	54.43	55.39	46.45	40.66	TCONS_00095392	[translate_table: standard]	99	LADLVGVTLGPK
8	54.43	54.43	55.39	46.45	40.66	TCONS_00095392	[translate_table: standard]	99	LRVEDALNATK
8	54.43	54.43	55.39	46.45	40.66	TCONS_00095392	[translate_table: standard]	99	LSGGVAVIQVGAQTETELK
8	54.43	54.43	55.39	46.45	40.66	TCONS_00095392	[translate_table: standard]	99	NAGVNGSVVSEK
8	54.43	54.43	55.39	46.45	40.66	TCONS_00095392	[translate_table: standard]	99	NLIEVAEQDYEK
8	54.43	54.43	55.39	46.45	40.66	TCONS_00095392	[translate_table: standard]	99	NLIEVAEQDYEKEK
8	54.43	54.43	55.39	46.45	40.66	TCONS_00095392	[translate_table: standard]	99	SAENSLYVVEGMQFDR
8	54.43	54.43	55.39	46.45	40.66	TCONS_00095392	[translate_table: standard]	99	SQYLDDIAILTGGTVIR
8	54.43	54.43	55.39	46.45	40.66	TCONS_00095392	[translate_table: standard]	99	TNDLAGDGTTTSVVLAQGLITEGVK
8	54.43	54.43	55.39	46.45	40.66	TCONS_00095392	[translate_table: standard]	99	VEDALNATK
8	54.43	54.43	55.39	46.45	40.66	TCONS_00095392	[translate_table: standard]	99	VVAAGANPVLITR
8	54.43	54.43	55.39	46.45	40.66	TCONS_00095392	[translate_table: standard]	99	ADKEVLGHAAK
8	54.43	54.43	55.39	46.45	40.66	TCONS_00095392	[translate_table: standard]	99	NVVLESK
8	54.43	54.43	55.39	46.45	40.66	TCONS_00095392	[translate_table: standard]	96.16	VLEDAIR
9	52.73	52.74	32.22	28.73	25.16	TCONS_00079355	[translate_table: standard]	99	EYAAFPASWLR
9	52.73	52.74	32.22	28.73	25.16	TCONS_00079355	[translate_table: standard]	99	FCDSLISIR
9	52.73	52.74	32.22	28.73	25.16	TCONS_00079355	[translate_table: standard]	99	FDEGLTESQMIEHMK
9	52.73	52.74	32.22	28.73	25.16	TCONS_00079355	[translate_table: standard]	99	GNINIEELR
9	52.73	52.74	32.22	28.73	25.16	TCONS_00079355	[translate_table: standard]	99	GVNGTVAHEFIVDLR
9	52.73	52.74	32.22	28.73	25.16	TCONS_00079355	[translate_table: standard]	99	IAILNANYMAK
9	52.73	52.74	32.22	28.73	25.16	TCONS_00079355	[translate_table: standard]	99	IFACGKPVTFTAASLAPEVR
9	52.73	52.74	32.22	28.73	25.16	TCONS_00079355	[translate_table: standard]	99	IIGVSVDSSGKPALR
9	52.73	52.74	32.22	28.73	25.16	TCONS_00079355	[translate_table: standard]	99	ISVEALKPSDTFPR
9	52.73	52.74	32.22	28.73	25.16	TCONS_00079355	[translate_table: standard]	99	IVAVGTDAK
9	52.73	52.74	32.22	28.73	25.16	TCONS_00079355	[translate_table: standard]	99	LESLLNYQTM
9	52.73	52.74	32.22	28.73	25.16	TCONS_00079355	[translate_table: standard]	99	LGAVEVQGLPFFDTVK
9	52.73	52.74	32.22	28.73	25.16	TCONS_00079355	[translate_table: standard]	99	MAEVCGFNSLDSLIDATVPK
9	52.73	52.74	32.22	28.73	25.16	TCONS_00079355	[translate_table: standard]	99	NIMENPGWYTQYTPYQAEIAQGR
9	52.73	52.74	32.22	28.73	25.16	TCONS_00079355	[translate_table: standard]	99	NMIPSGLVR
9	52.73	52.74	32.22	28.73	25.16	TCONS_00079355	[translate_table: standard]	99	PVTFTAASLAPEVR
9	52.73	52.74	32.22	28.73	25.16	TCONS_00079355	[translate_table: standard]	99	VHGLAGTFAAGLK
9	52.73	52.74	32.22	28.73	25.16	TCONS_00079355	[translate_table: standard]	99	GNINIEELRK
9	52.73	52.74	32.22	28.73	25.16	TCONS_00079355	[translate_table: standard]	99	IIGVSVDSSGK
9	52.73	52.74	32.22	28.73	25.16	TCONS_00079355	[translate_table: standard]	99	TFIIASNCHPQTIDVCK
9	52.73	52.74	32.22	28.73	25.16	TCONS_00079355	[translate_table: standard]	98.5	DLSLCHSMIPLGSCTMK
9	52.73	52.74	32.22	28.73	25.16	TCONS_00079355	[translate_table: standard]	97.54	ADINNNVLK
9	52.73	52.74	32.22	28.73	25.16	TCONS_00079355	[translate_table: standard]	97.37	AIADDACK
10	52.65	52.67	52.41	44.9	42.07	TCONS_00107046	[translate_table: standard]	99	AHLDATTVLSR
10	52.65	52.67	52.41	44.9	42.07	TCONS_00107046	[translate_table: standard]	99	EAPAFVEQATEQQILVTGIK
10	52.65	52.67	52.41	44.9	42.07	TCONS_00107046	[translate_table: standard]	99	EMIESGVIK
10	52.65	52.67	52.41	44.9	42.07	TCONS_00107046	[translate_table: standard]	99	ESITSFQGVLDGK
10	52.65	52.67	52.41	44.9	42.07	TCONS_00107046	[translate_table: standard]	99	FTQANSEVSALLGR
10	52.65	52.67	52.41	44.9	42.07	TCONS_00107046	[translate_table: standard]	99	IGLFGGAGVGK
10	52.65	52.67	52.41	44.9	42.07	TCONS_00107046	[translate_table: standard]	99	IMNVIGEPIDEK
10	52.65	52.67	52.41	44.9	42.07	TCONS_00107046	[translate_table: standard]	99	IMNVIGEPIDEKGDLK
10	52.65	52.67	52.41	44.9	42.07	TCONS_00107046	[translate_table: standard]	99	IPSAVGYQPTLATDLGGLQER
10	52.65	52.67	52.41	44.9	42.07	TCONS_00107046	[translate_table: standard]	99	ITDEFTGAGSIGK
10	52.65	52.67	52.41	44.9	42.07	TCONS_00107046	[translate_table: standard]	99	LVLEVAQHLGENMAR
10	52.65	52.67	52.41	44.9	42.07	TCONS_00107046	[translate_table: standard]	99	QISELGIYPAVD
10	52.65	52.67	52.41	44.9	42.07	TCONS_00107046	[translate_table: standard]	99	QISELGIYPAVDPLDSTSR
10	52.65	52.67	52.41	44.9	42.07	TCONS_00107046	[translate_table: standard]	99	SAVGYQPTLATDLGGLQER
10	52.65	52.67	52.41	44.9	42.07	TCONS_00107046	[translate_table: standard]	99	TIAMDGTEGLVR
10	52.65	52.67	52.41	44.9	42.07	TCONS_00107046	[translate_table: standard]	99	TVLIMELINNVAK
10	52.65	52.67	52.41	44.9	42.07	TCONS_00107046	[translate_table: standard]	99	VLNTGSPITVPVGR
10	52.65	52.67	52.41	44.9	42.07	TCONS_00107046	[translate_table: standard]	99	FTQANSEVSA
10	52.65	52.67	52.41	44.9	42.07	TCONS_00107046	[translate_table: standard]	99	TQANSEVSALLGR
10	52.65	52.67	52.41	44.9	42.07	TCONS_00107046	[translate_table: standard]	99	AHGGFSVFAGVGER
10	52.65	52.67	52.41	44.9	42.07	TCONS_00107046	[translate_table: standard]	99	CALVYGQMNEPPGAR
10	52.65	52.67	52.41	44.9	42.07	TCONS_00107046	[translate_table: standard]	99	VCQVIGAVVDVR
10	52.65	52.67	52.41	44.9	42.07	TCONS_00107046	[translate_table: standard]	99	VGLTGLTVAEHFR
10	52.65	52.67	52.41	44.9	42.07	TCONS_00107046	[translate_table: standard]	98.4	GIYPAVD
10	52.65	52.67	52.41	44.9	42.07	TCONS_00107046	[translate_table: standard]	97.85	VVDLLAPYQR
10	52.65	52.67	52.41	44.9	42.07	TCONS_00107046	[translate_table: standard]	97.26	LDATTVLSR
10	52.65	52.67	52.41	44.9	42.07	TCONS_00107046	[translate_table: standard]	96.09	ILGEEHYNTAR
11	49.86	62.63	55.21	45.05	35.16	TCONS_00085262	[translate_table: standard]	99	AMEDAGLEK
11	49.86	62.63	55.21	45.05	35.16	TCONS_00085262	[translate_table: standard]	99	AVVTVPAYFNDAQR
11	49.86	62.63	55.21	45.05	35.16	TCONS_00085262	[translate_table: standard]	99	DAGIIAGLNVAR
11	49.86	62.63	55.21	45.05	35.16	TCONS_00085262	[translate_table: standard]	99	DAVVTVPAYFNDAQR
11	49.86	62.63	55.21	45.05	35.16	TCONS_00085262	[translate_table: standard]	99	EAEEFAEEDKK
11	49.86	62.63	55.21	45.05	35.16	TCONS_00085262	[translate_table: standard]	99	EALEWLDDNQSAEKEDYDEK
11	49.86	62.63	55.21	45.05	35.16	TCONS_00085262	[translate_table: standard]	99	ETAEAFLGK
11	49.86	62.63	55.21	45.05	35.16	TCONS_00085262	[translate_table: standard]	99	FDLTGIPPAPR
11	49.86	62.63	55.21	45.05	35.16	TCONS_00085262	[translate_table: standard]	99	FEELNNDLFR
11	49.86	62.63	55.21	45.05	35.16	TCONS_00085262	[translate_table: standard]	99	GVNPDEAVAFGAAVQGGILSGEGGDETK
11	49.86	62.63	55.21	45.05	35.16	TCONS_00085262	[translate_table: standard]	99	IKDAVVTVPAYFNDAQR
11	49.86	62.63	55.21	45.05	35.16	TCONS_00085262	[translate_table: standard]	99	ITPSWVGFTDSER
11	49.86	62.63	55.21	45.05	35.16	TCONS_00085262	[translate_table: standard]	99	LIGEAAK
11	49.86	62.63	55.21	45.05	35.16	TCONS_00085262	[translate_table: standard]	99	NGHVEIIANDQGNR
11	49.86	62.63	55.21	45.05	35.16	TCONS_00085262	[translate_table: standard]	99	QIDEIVLVGGSTR
11	49.86	62.63	55.21	45.05	35.16	TCONS_00085262	[translate_table: standard]	99	VEIESLFDGMDFSEPLTR
11	49.86	62.63	55.21	45.05	35.16	TCONS_00085262	[translate_table: standard]	99	VFSPEEVSAMILVK
11	49.86	62.63	55.21	45.05	35.16	TCONS_00085262	[translate_table: standard]	99	RQIDEIVLVGGSTR
11	49.86	62.63	55.21	45.05	35.16	TCONS_00085262	[translate_table: standard]	99	EVEAVCNPIITAVYQR
11	49.86	62.63	55.21	45.05	35.16	TCONS_00085262	[translate_table: standard]	99	LKEVEAVCNPIITAVYQR
11	49.86	62.63	55.21	45.05	35.16	TCONS_00085262	[translate_table: standard]	99	NSLETYIYNMK
12	47.94	47.95	44.93	30.31	28.87	TCONS_00079970	[translate_table: standard]	99	AIDLVDEACANVR
12	47.94	47.95	44.93	30.31	28.87	TCONS_00079970	[translate_table: standard]	99	ALAEQLFDDENLLIR
12	47.94	47.95	44.93	30.31	28.87	TCONS_00079970	[translate_table: standard]	99	EELLYSIQEAER
12	47.94	47.95	44.93	30.31	28.87	TCONS_00079970	[translate_table: standard]	99	FQQVYVAEPSVPDTVSILR
12	47.94	47.95	44.93	30.31	28.87	TCONS_00079970	[translate_table: standard]	99	GDVPSNLADVR
12	47.94	47.95	44.93	30.31	28.87	TCONS_00079970	[translate_table: standard]	99	LDELVVFDPLSHDQLTK
12	47.94	47.95	44.93	30.31	28.87	TCONS_00079970	[translate_table: standard]	99	LIGAPPGYVGHEEGGQLTEAVR
12	47.94	47.95	44.93	30.31	28.87	TCONS_00079970	[translate_table: standard]	99	NGGLVNATTGQK
12	47.94	47.95	44.93	30.31	28.87	TCONS_00079970	[translate_table: standard]	99	NNPVLIGEPGVGK
12	47.94	47.95	44.93	30.31	28.87	TCONS_00079970	[translate_table: standard]	99	QAIVNACGSDEGANSVER
12	47.94	47.95	44.93	30.31	28.87	TCONS_00079970	[translate_table: standard]	99	REELLYSIQEAER
12	47.94	47.95	44.93	30.31	28.87	TCONS_00079970	[translate_table: standard]	99	RFQQVYVAEPSVPDTVSILR
12	47.94	47.95	44.93	30.31	28.87	TCONS_00079970	[translate_table: standard]	99	SDILIQIPTGPR
12	47.94	47.95	44.93	30.31	28.87	TCONS_00079970	[translate_table: standard]	99	SVVLFDEVEK
12	47.94	47.95	44.93	30.31	28.87	TCONS_00079970	[translate_table: standard]	99	TAVVEGLAQR
12	47.94	47.95	44.93	30.31	28.87	TCONS_00079970	[translate_table: standard]	99	TEGSMDAANLLKPMLAR
12	47.94	47.95	44.93	30.31	28.87	TCONS_00079970	[translate_table: standard]	99	VQLDSQPEEIDNLER
12	47.94	47.95	44.93	30.31	28.87	TCONS_00079970	[translate_table: standard]	99	VVGQDQAVSAVAEAVLR
12	47.94	47.95	44.93	30.31	28.87	TCONS_00079970	[translate_table: standard]	99	YGAIQEVETAIAR
12	47.94	47.95	44.93	30.31	28.87	TCONS_00079970	[translate_table: standard]	99	AHPSVFNTLLQVLDDGR
12	47.94	47.95	44.93	30.31	28.87	TCONS_00079970	[translate_table: standard]	98.7	WTGIPVTR
12	47.94	47.95	44.93	30.31	28.87	TCONS_00079970	[translate_table: standard]	97.38	EMVMQEVR
12	47.94	47.95	44.93	30.31	28.87	TCONS_00079970	[translate_table: standard]	96	LIGLADR
13	47.46	47.47	46.3	32.87	28.7	TCONS_00035346	[translate_table: standard]	99	ANPDLVPSLLTLAMNDAMTYDK
13	47.46	47.47	46.3	32.87	28.7	TCONS_00035346	[translate_table: standard]	99	DKFSAIGFGPR
13	47.46	47.47	46.3	32.87	28.7	TCONS_00035346	[translate_table: standard]	99	DVAPWVEK
13	47.46	47.47	46.3	32.87	28.7	TCONS_00035346	[translate_table: standard]	99	EIDSYSK
13	47.46	47.47	46.3	32.87	28.7	TCONS_00035346	[translate_table: standard]	99	ETVSETDYEVDLITTLTK
13	47.46	47.47	46.3	32.87	28.7	TCONS_00035346	[translate_table: standard]	99	FSAIGFGPR
13	47.46	47.47	46.3	32.87	28.7	TCONS_00035346	[translate_table: standard]	99	FSSEISRPENK
13	47.46	47.47	46.3	32.87	28.7	TCONS_00035346	[translate_table: standard]	99	GLSAAMNLLEEAK
13	47.46	47.47	46.3	32.87	28.7	TCONS_00035346	[translate_table: standard]	99	GLSAAMNLLEEAKK
13	47.46	47.47	46.3	32.87	28.7	TCONS_00035346	[translate_table: standard]	99	GSLLYTAYGSNGQWGLFDK
13	47.46	47.47	46.3	32.87	28.7	TCONS_00035346	[translate_table: standard]	99	GTLFTAIK
13	47.46	47.47	46.3	32.87	28.7	TCONS_00035346	[translate_table: standard]	99	LGPDQMATETLLATDR
13	47.46	47.47	46.3	32.87	28.7	TCONS_00035346	[translate_table: standard]	99	LGPDQMATETLLATDRDVAPWVEK
13	47.46	47.47	46.3	32.87	28.7	TCONS_00035346	[translate_table: standard]	99	LSALGQQINYEAYAYPVQR
13	47.46	47.47	46.3	32.87	28.7	TCONS_00035346	[translate_table: standard]	99	QLAVMSAFLGPDQMATETLLATDR
13	47.46	47.47	46.3	32.87	28.7	TCONS_00035346	[translate_table: standard]	99	QLAVMSAFLGPDQMATETLLATDRDVAPWVEK
13	47.46	47.47	46.3	32.87	28.7	TCONS_00035346	[translate_table: standard]	99	SAFLGPDQMATETLLATDR
13	47.46	47.47	46.3	32.87	28.7	TCONS_00035346	[translate_table: standard]	99	SAFLGPDQMATETLLATDRDVAPWVEK
13	47.46	47.47	46.3	32.87	28.7	TCONS_00035346	[translate_table: standard]	99	SRETVSETDYEVDLITTLTK
13	47.46	47.47	46.3	32.87	28.7	TCONS_00035346	[translate_table: standard]	99	STFLASAIR
13	47.46	47.47	46.3	32.87	28.7	TCONS_00035346	[translate_table: standard]	99	LSALGQQINYEAY
13	47.46	47.47	46.3	32.87	28.7	TCONS_00035346	[translate_table: standard]	98.66	ANPDLVPSLL
13	47.46	47.47	46.3	32.87	28.7	TCONS_00035346	[translate_table: standard]	98.04	ANPDLVPSLLTL
13	47.46	47.47	46.3	32.87	28.7	TCONS_00035346	[translate_table: standard]	95.58	VPLWAK
13	47.46	47.47	46.3	32.87	28.7	TCONS_00035346	[translate_table: standard]	95.05	SEFQSSVK
14	46.09	46.09	23.82	21.33	21.33	TCONS_00031346	[translate_table: standard]	99	AGFPHNVVFDEDEVPSGVDATK
14	46.09	46.09	23.82	21.33	21.33	TCONS_00031346	[translate_table: standard]	99	APGETYAVTLTEK
14	46.09	46.09	23.82	21.33	21.33	TCONS_00031346	[translate_table: standard]	99	GETYAVTLTEK
14	46.09	46.09	23.82	21.33	21.33	TCONS_00031346	[translate_table: standard]	99	IEVLLGSSDGGLVF
14	46.09	46.09	23.82	21.33	21.33	TCONS_00031346	[translate_table: standard]	99	IEVLLGSSDGGLVFEPSS
14	46.09	46.09	23.82	21.33	21.33	TCONS_00031346	[translate_table: standard]	99	IEVLLGSSDGGLVFEPSSF
14	46.09	46.09	23.82	21.33	21.33	TCONS_00031346	[translate_table: standard]	99	IEVLLGSSDGGLVFEPSSFS
14	46.09	46.09	23.82	21.33	21.33	TCONS_00031346	[translate_table: standard]	99	IEVLLGSSDGGLVFEPSSFSVAAGEK
14	46.09	46.09	23.82	21.33	21.33	TCONS_00031346	[translate_table: standard]	99	IEVLLGSSDGGLVFEPSSFSVAAGEKIV
14	46.09	46.09	23.82	21.33	21.33	TCONS_00031346	[translate_table: standard]	99	ISMSDEDLLNAPG
14	46.09	46.09	23.82	21.33	21.33	TCONS_00031346	[translate_table: standard]	99	ISMSDEDLLNAPGET
14	46.09	46.09	23.82	21.33	21.33	TCONS_00031346	[translate_table: standard]	99	ISMSDEDLLNAPGETY
14	46.09	46.09	23.82	21.33	21.33	TCONS_00031346	[translate_table: standard]	99	ISMSDEDLLNAPGETYAVT
14	46.09	46.09	23.82	21.33	21.33	TCONS_00031346	[translate_table: standard]	99	ISMSDEDLLNAPGETYAVTL
14	46.09	46.09	23.82	21.33	21.33	TCONS_00031346	[translate_table: standard]	99	ISMSDEDLLNAPGETYAVTLTEK
14	46.09	46.09	23.82	21.33	21.33	TCONS_00031346	[translate_table: standard]	99	IVFKNNAGFPHNVVFDEDEVPSGVDATK
14	46.09	46.09	23.82	21.33	21.33	TCONS_00031346	[translate_table: standard]	99	NAGFPHNVVFDEDEVPSGVDATK
14	46.09	46.09	23.82	21.33	21.33	TCONS_00031346	[translate_table: standard]	99	NNAGFPHNVVFDEDEVPSGVDATK
14	46.09	46.09	23.82	21.33	21.33	TCONS_00031346	[translate_table: standard]	99	NVVFDEDEVPSGVDATK
14	46.09	46.09	23.82	21.33	21.33	TCONS_00031346	[translate_table: standard]	99	PGETYAVTLTEK
14	46.09	46.09	23.82	21.33	21.33	TCONS_00031346	[translate_table: standard]	99	VVFDEDEVPSGVDATK
14	46.09	46.09	23.82	21.33	21.33	TCONS_00031346	[translate_table: standard]	99	SDGGLVFEPSSFSVAAGEK
14	46.09	46.09	23.82	21.33	21.33	TCONS_00031346	[translate_table: standard]	99	ISMSDEDLLN
14	46.09	46.09	23.82	21.33	21.33	TCONS_00031346	[translate_table: standard]	99	SFSVAAGEK
14	46.09	46.09	23.82	21.33	21.33	TCONS_00031346	[translate_table: standard]	99	LLNAPGETYAVTLTEK
14	46.09	46.09	23.82	21.33	21.33	TCONS_00031346	[translate_table: standard]	99	IEVLLGSSDGGLVFEPS
14	46.09	46.09	23.82	21.33	21.33	TCONS_00031346	[translate_table: standard]	97.62	IEVLLGSSDGGLVFEP
15	45.84	45.84	68.09	66.05	58.63	TCONS_00022976	[translate_table: standard]	99	AAQASNVAIVLASSEGLSADSK
15	45.84	45.84	68.09	66.05	58.63	TCONS_00022976	[translate_table: standard]	99	ATLGLTHPSPIEPPK
15	45.84	45.84	68.09	66.05	58.63	TCONS_00022976	[translate_table: standard]	99	EIDLVEWK
15	45.84	45.84	68.09	66.05	58.63	TCONS_00022976	[translate_table: standard]	99	ELVNAPANVLTPGVLAEEASK
15	45.84	45.84	68.09	66.05	58.63	TCONS_00022976	[translate_table: standard]	99	EVLAASEAAGEK
15	45.84	45.84	68.09	66.05	58.63	TCONS_00022976	[translate_table: standard]	99	FDMGGSAAVLGAAK
15	45.84	45.84	68.09	66.05	58.63	TCONS_00022976	[translate_table: standard]	99	IATMYGDVFSATILDAEQCK
15	45.84	45.84	68.09	66.05	58.63	TCONS_00022976	[translate_table: standard]	99	IGLIGLGQCASTTTAYSSLGEAVAGAAK
15	45.84	45.84	68.09	66.05	58.63	TCONS_00022976	[translate_table: standard]	99	KPALSSVDILGLGTGPEVEK
15	45.84	45.84	68.09	66.05	58.63	TCONS_00022976	[translate_table: standard]	99	LPGLGSK
15	45.84	45.84	68.09	66.05	58.63	TCONS_00022976	[translate_table: standard]	99	LSTASAIASGTVLGIYEDNR
15	45.84	45.84	68.09	66.05	58.63	TCONS_00022976	[translate_table: standard]	99	LTLADALVYACNQ
15	45.84	45.84	68.09	66.05	58.63	TCONS_00022976	[translate_table: standard]	99	MPLEDSYWESMK
15	45.84	45.84	68.09	66.05	58.63	TCONS_00022976	[translate_table: standard]	99	TGPGCLIELMK
15	45.84	45.84	68.09	66.05	58.63	TCONS_00022976	[translate_table: standard]	99	TIEVNNTDAEGR
15	45.84	45.84	68.09	66.05	58.63	TCONS_00022976	[translate_table: standard]	99	YAEDVCSGIILGR
15	45.84	45.84	68.09	66.05	58.63	TCONS_00022976	[translate_table: standard]	99	LTLADALVYACNQGVEK
15	45.84	45.84	68.09	66.05	58.63	TCONS_00022976	[translate_table: standard]	99	PGDIVTASNGK
16	44.88	44.97	42.86	31.95	31.17	TCONS_00086281	[translate_table: standard]	99	AMVIINPGNPTGQCLSEANLK
16	44.88	44.97	42.86	31.95	31.17	TCONS_00086281	[translate_table: standard]	99	AQIMTDGFNSCR
16	44.88	44.97	42.86	31.95	31.17	TCONS_00086281	[translate_table: standard]	99	DGYPSDPELIFLTDGASK
16	44.88	44.97	42.86	31.95	31.17	TCONS_00086281	[translate_table: standard]	99	EVAEFIGR
16	44.88	44.97	42.86	31.95	31.17	TCONS_00086281	[translate_table: standard]	99	FNDEFMEQYEDHR
16	44.88	44.97	42.86	31.95	31.17	TCONS_00086281	[translate_table: standard]	99	GVMQILNTIIR
16	44.88	44.97	42.86	31.95	31.17	TCONS_00086281	[translate_table: standard]	99	KEVAEFIGR
16	44.88	44.97	42.86	31.95	31.17	TCONS_00086281	[translate_table: standard]	99	LLDDPNVGLIFPADAIAR
16	44.88	44.97	42.86	31.95	31.17	TCONS_00086281	[translate_table: standard]	99	NVVCNFTEGAMYSFPQIR
16	44.88	44.97	42.86	31.95	31.17	TCONS_00086281	[translate_table: standard]	99	QVVALCQAPFLLDDPNVGLIFPADAIAR
16	44.88	44.97	42.86	31.95	31.17	TCONS_00086281	[translate_table: standard]	99	RAQIMTDGFNSCR
16	44.88	44.97	42.86	31.95	31.17	TCONS_00086281	[translate_table: standard]	99	RDGYPSDPELIFLTDGASK
16	44.88	44.97	42.86	31.95	31.17	TCONS_00086281	[translate_table: standard]	99	TTILPAEEEMPAIMASFK
16	44.88	44.97	42.86	31.95	31.17	TCONS_00086281	[translate_table: standard]	99	VPDVLYCLK
16	44.88	44.97	42.86	31.95	31.17	TCONS_00086281	[translate_table: standard]	99	YYLSLTTGGLGAYSDSR
16	44.88	44.97	42.86	31.95	31.17	TCONS_00086281	[translate_table: standard]	99	VMLDMGPPISK
16	44.88	44.97	42.86	31.95	31.17	TCONS_00086281	[translate_table: standard]	99	QVVALCQAPF
16	44.88	44.97	42.86	31.95	31.17	TCONS_00086281	[translate_table: standard]	99	LLEATGISTVPGSGFGQK
16	44.88	44.97	42.86	31.95	31.17	TCONS_00086281	[translate_table: standard]	98.96	ALDYESLNENVK
16	44.88	44.97	42.86	31.95	31.17	TCONS_00086281	[translate_table: standard]	98.35	KFNDEFMEQYEDHR
16	44.88	44.97	42.86	31.95	31.17	TCONS_00086281	[translate_table: standard]	97.88	AGKVPDVLYCLK
16	44.88	44.97	42.86	31.95	31.17	TCONS_00086281	[translate_table: standard]	96.72	ELQLVSFHTVSK
17	44.86	48.99	46.26	31.5	24.84	TCONS_00061016	[translate_table: standard]	99	ALASYMFNTEEALVR
17	44.86	48.99	46.26	31.5	24.84	TCONS_00061016	[translate_table: standard]	99	DLEGLLQR
17	44.86	48.99	46.26	31.5	24.84	TCONS_00061016	[translate_table: standard]	99	FQQVYVDQPTVEDTISILR
17	44.86	48.99	46.26	31.5	24.84	TCONS_00061016	[translate_table: standard]	99	ISDSALVEAAILSDR
17	44.86	48.99	46.26	31.5	24.84	TCONS_00061016	[translate_table: standard]	99	ITQQEFTEMAWQAIVSSPEVAK
17	44.86	48.99	46.26	31.5	24.84	TCONS_00061016	[translate_table: standard]	99	LEAELSLLK
17	44.86	48.99	46.26	31.5	24.84	TCONS_00061016	[translate_table: standard]	99	MEITSKPTALDEINR
17	44.86	48.99	46.26	31.5	24.84	TCONS_00061016	[translate_table: standard]	99	QAQLNEQWEHEK
17	44.86	48.99	46.26	31.5	24.84	TCONS_00061016	[translate_table: standard]	99	RFQQVYVDQPTVEDTISILR
17	44.86	48.99	46.26	31.5	24.84	TCONS_00061016	[translate_table: standard]	99	VIQQNVENELAK
17	44.86	48.99	46.26	31.5	24.84	TCONS_00061016	[translate_table: standard]	99	VLGESAGSILGR
17	44.86	48.99	46.26	31.5	24.84	TCONS_00061016	[translate_table: standard]	99	EEVTGNDIAEIVSK
17	44.86	48.99	46.26	31.5	24.84	TCONS_00061016	[translate_table: standard]	99	VENELAK
17	44.86	48.99	46.26	31.5	24.84	TCONS_00061016	[translate_table: standard]	99	GNQTVIDQDPEGK
18	44.82	44.82	41.06	23.31	20.29	TCONS_00053371	[translate_table: standard]	99	ADASSEILAPEESISTSDQLTEK
18	44.82	44.82	41.06	23.31	20.29	TCONS_00053371	[translate_table: standard]	99	ALSETGGDLEK
18	44.82	44.82	41.06	23.31	20.29	TCONS_00053371	[translate_table: standard]	99	DIGAFLDER
18	44.82	44.82	41.06	23.31	20.29	TCONS_00053371	[translate_table: standard]	99	DVEITTPNAANEILSATIAEDEK
18	44.82	44.82	41.06	23.31	20.29	TCONS_00053371	[translate_table: standard]	99	DVGNIVSVGQEVK
18	44.82	44.82	41.06	23.31	20.29	TCONS_00053371	[translate_table: standard]	99	EQPAVAEAK
18	44.82	44.82	41.06	23.31	20.29	TCONS_00053371	[translate_table: standard]	99	ESTTNAAISPALVK
18	44.82	44.82	41.06	23.31	20.29	TCONS_00053371	[translate_table: standard]	99	GQDLEGTVK
18	44.82	44.82	41.06	23.31	20.29	TCONS_00053371	[translate_table: standard]	99	ITDPIMSESEISK
18	44.82	44.82	41.06	23.31	20.29	TCONS_00053371	[translate_table: standard]	99	KEEAAGELDSK
18	44.82	44.82	41.06	23.31	20.29	TCONS_00053371	[translate_table: standard]	99	LDEVQEQLTSSGVSDK
18	44.82	44.82	41.06	23.31	20.29	TCONS_00053371	[translate_table: standard]	99	LDEVQEQLTSSGVSDKVEGK
18	44.82	44.82	41.06	23.31	20.29	TCONS_00053371	[translate_table: standard]	99	LVEANMETGR
18	44.82	44.82	41.06	23.31	20.29	TCONS_00053371	[translate_table: standard]	99	NETSAADNEIPSATPVGNEK
18	44.82	44.82	41.06	23.31	20.29	TCONS_00053371	[translate_table: standard]	99	QTIATIGENIK
18	44.82	44.82	41.06	23.31	20.29	TCONS_00053371	[translate_table: standard]	99	QTVAALGENIK
18	44.82	44.82	41.06	23.31	20.29	TCONS_00053371	[translate_table: standard]	99	SQDFAAEVAAQTAAK
18	44.82	44.82	41.06	23.31	20.29	TCONS_00053371	[translate_table: standard]	99	TVEDDEISSK
18	44.82	44.82	41.06	23.31	20.29	TCONS_00053371	[translate_table: standard]	99	YNLGEGLEK
18	44.82	44.82	41.06	23.31	20.29	TCONS_00053371	[translate_table: standard]	98.79	EAEEAESSGIPK
18	44.82	44.82	41.06	23.31	20.29	TCONS_00053371	[translate_table: standard]	97.96	ATISAALVK
18	44.82	44.82	41.06	23.31	20.29	TCONS_00053371	[translate_table: standard]	96.39	EETGAGMMDCK
19	44.27	44.27	31.8	22.14	17.6	TCONS_00058611	[translate_table: standard]	99	DQSEAVQSITK
19	44.27	44.27	31.8	22.14	17.6	TCONS_00058611	[translate_table: standard]	99	EAEELVAASLACMIESPTK
19	44.27	44.27	31.8	22.14	17.6	TCONS_00058611	[translate_table: standard]	99	EIVTQVTTAMK
19	44.27	44.27	31.8	22.14	17.6	TCONS_00058611	[translate_table: standard]	99	GQITFTVLR
19	44.27	44.27	31.8	22.14	17.6	TCONS_00058611	[translate_table: standard]	99	IDPLGEGAK
19	44.27	44.27	31.8	22.14	17.6	TCONS_00058611	[translate_table: standard]	99	ITEMSLSANQER
19	44.27	44.27	31.8	22.14	17.6	TCONS_00058611	[translate_table: standard]	99	LIYSANEGK
19	44.27	44.27	31.8	22.14	17.6	TCONS_00058611	[translate_table: standard]	99	LTQYVNTR
19	44.27	44.27	31.8	22.14	17.6	TCONS_00058611	[translate_table: standard]	99	NYLVTAYVGK
19	44.27	44.27	31.8	22.14	17.6	TCONS_00058611	[translate_table: standard]	99	QVVELAPMEIR
19	44.27	44.27	31.8	22.14	17.6	TCONS_00058611	[translate_table: standard]	99	SFGSSAQIFAGAFPENYEPPK
19	44.27	44.27	31.8	22.14	17.6	TCONS_00058611	[translate_table: standard]	99	VNALYSTPSIYTDAK
19	44.27	44.27	31.8	22.14	17.6	TCONS_00058611	[translate_table: standard]	99	SFGQEIYSPF
19	44.27	44.27	31.8	22.14	17.6	TCONS_00058611	[translate_table: standard]	99	TFVINFTSPPA
19	44.27	44.27	31.8	22.14	17.6	TCONS_00058611	[translate_table: standard]	99	SVGGSSIVDGQLELMLHR
19	44.27	44.27	31.8	22.14	17.6	TCONS_00058611	[translate_table: standard]	98.27	NVIVQDSSGK
19	44.27	44.27	31.8	22.14	17.6	TCONS_00058611	[translate_table: standard]	97.44	ITEMSLSANQEREEMLK
19	44.27	44.27	31.8	22.14	17.6	TCONS_00058611	[translate_table: standard]	95.03	FIFAEQAFFQR
20	43.47	43.47	50.29	46.83	43.38	TCONS_00096675	[translate_table: standard]	99	AIMLADMAH
20	43.47	43.47	50.29	46.83	43.38	TCONS_00096675	[translate_table: standard]	99	AYQEQVLSNCSK
20	43.47	43.47	50.29	46.83	43.38	TCONS_00096675	[translate_table: standard]	99	DFLATMQSSAPIQSEIAK
20	43.47	43.47	50.29	46.83	43.38	TCONS_00096675	[translate_table: standard]	99	EVLYDYEDK
20	43.47	43.47	50.29	46.83	43.38	TCONS_00096675	[translate_table: standard]	99	LKDFLATMQSSAPIQSEIAK
20	43.47	43.47	50.29	46.83	43.38	TCONS_00096675	[translate_table: standard]	99	LNESTGYIDYDQMEK
20	43.47	43.47	50.29	46.83	43.38	TCONS_00096675	[translate_table: standard]	99	QFPTVGFEK
20	43.47	43.47	50.29	46.83	43.38	TCONS_00096675	[translate_table: standard]	99	QLNSPLEVVDPEIANIIELEK
20	43.47	43.47	50.29	46.83	43.38	TCONS_00096675	[translate_table: standard]	99	VADFFDAAVK
20	43.47	43.47	50.29	46.83	43.38	TCONS_00096675	[translate_table: standard]	99	VLESVHIAANK
20	43.47	43.47	50.29	46.83	43.38	TCONS_00096675	[translate_table: standard]	99	YYGGNEYIDMAESLCQK
20	43.47	43.47	50.29	46.83	43.38	TCONS_00096675	[translate_table: standard]	99	SLPNEAVYEK
20	43.47	43.47	50.29	46.83	43.38	TCONS_00096675	[translate_table: standard]	99	NTVPGDVSAMVPGGIR
20	43.47	43.47	50.29	46.83	43.38	TCONS_00096675	[translate_table: standard]	98.65	ALEAFR
20	43.47	43.47	50.29	46.83	43.38	TCONS_00096675	[translate_table: standard]	98.53	QAMTPEYK
21	42.66	42.66	52.52	42.11	39.93	TCONS_00115602	[translate_table: standard]	99	AGAIFADACLK
21	42.66	42.66	52.52	42.11	39.93	TCONS_00115602	[translate_table: standard]	99	ALEGCDIVIIPAGVPR
21	42.66	42.66	52.52	42.11	39.93	TCONS_00115602	[translate_table: standard]	99	DDLFNINAGIVK
21	42.66	42.66	52.52	42.11	39.93	TCONS_00115602	[translate_table: standard]	99	FSQATPQANNLSYEDIEALTK
21	42.66	42.66	52.52	42.11	39.93	TCONS_00115602	[translate_table: standard]	99	GLNGVPDVVECSFVQSCITELPFFASK
21	42.66	42.66	52.52	42.11	39.93	TCONS_00115602	[translate_table: standard]	99	KLFGVTMLDVVR
21	42.66	42.66	52.52	42.11	39.93	TCONS_00115602	[translate_table: standard]	99	LFGVTMLDVVR
21	42.66	42.66	52.52	42.11	39.93	TCONS_00115602	[translate_table: standard]	99	LGKNGVEEVLDLGPLSDYEK
21	42.66	42.66	52.52	42.11	39.93	TCONS_00115602	[translate_table: standard]	99	LNPLVSK
21	42.66	42.66	52.52	42.11	39.93	TCONS_00115602	[translate_table: standard]	99	LSLYDIAATPGVAADISHINTR
21	42.66	42.66	52.52	42.11	39.93	TCONS_00115602	[translate_table: standard]	99	NGVEEVLDLGPLSDYEK
21	42.66	42.66	52.52	42.11	39.93	TCONS_00115602	[translate_table: standard]	99	NLSYEDIEALTK
21	42.66	42.66	52.52	42.11	39.93	TCONS_00115602	[translate_table: standard]	99	QGLESLKPELK
21	42.66	42.66	52.52	42.11	39.93	TCONS_00115602	[translate_table: standard]	99	RTQDGGTEVVVAK
21	42.66	42.66	52.52	42.11	39.93	TCONS_00115602	[translate_table: standard]	99	SEVNGYMGEDQLGK
21	42.66	42.66	52.52	42.11	39.93	TCONS_00115602	[translate_table: standard]	99	SLCTAIAK
21	42.66	42.66	52.52	42.11	39.93	TCONS_00115602	[translate_table: standard]	99	STVPIAAEVFK
21	42.66	42.66	52.52	42.11	39.93	TCONS_00115602	[translate_table: standard]	99	TQDGGTEVVVAK
21	42.66	42.66	52.52	42.11	39.93	TCONS_00115602	[translate_table: standard]	99	VAVLGAAGGIGQPLALLMK
21	42.66	42.66	52.52	42.11	39.93	TCONS_00115602	[translate_table: standard]	99	LSLYDIAATPGVAADISHIN
21	42.66	42.66	52.52	42.11	39.93	TCONS_00115602	[translate_table: standard]	99	VPVEGVNVPVVGGH
21	42.66	42.66	52.52	42.11	39.93	TCONS_00115602	[translate_table: standard]	99	VAVLGAAGGIGQPL
22	42.06	42.08	45.11	30.67	27.75	TCONS_00008959	[translate_table: standard]	99	DTHGYVGADLAALCTEAALQCIR
22	42.06	42.08	45.11	30.67	27.75	TCONS_00008959	[translate_table: standard]	99	EIDIGVPDEIGR
22	42.06	42.08	45.11	30.67	27.75	TCONS_00008959	[translate_table: standard]	99	ETVVEVPNVSWEDIGGLENVK
22	42.06	42.08	45.11	30.67	27.75	TCONS_00008959	[translate_table: standard]	99	FDREIDIGVPDEIGR
22	42.06	42.08	45.11	30.67	27.75	TCONS_00008959	[translate_table: standard]	99	GPELLTMWFGESEANVR
22	42.06	42.08	45.11	30.67	27.75	TCONS_00008959	[translate_table: standard]	99	LDQLIYIPLPDEESR
22	42.06	42.08	45.11	30.67	27.75	TCONS_00008959	[translate_table: standard]	99	VLNQLLTEMDGMSAK
22	42.06	42.08	45.11	30.67	27.75	TCONS_00008959	[translate_table: standard]	98.63	GFSGADITEICQR
22	42.06	42.08	45.11	30.67	27.75	TCONS_00008959	[translate_table: standard]	96.61	GVLFYGPPGCGK
23	40.64	40.64	63.39	52.68	52.68	TCONS_00036114	[translate_table: standard]	99	AVALSGFSSQDPGVITIAK
23	40.64	40.64	63.39	52.68	52.68	TCONS_00036114	[translate_table: standard]	99	EETNAVALSGFSSQDPGVITIAK
23	40.64	40.64	63.39	52.68	52.68	TCONS_00036114	[translate_table: standard]	99	IDFAPYGLNTPH
23	40.64	40.64	63.39	52.68	52.68	TCONS_00036114	[translate_table: standard]	99	IDFAPYGLNTPHIHPR
23	40.64	40.64	63.39	52.68	52.68	TCONS_00036114	[translate_table: standard]	99	LATANDFFYSG
23	40.64	40.64	63.39	52.68	52.68	TCONS_00036114	[translate_table: standard]	99	LATANDFFYSGL
23	40.64	40.64	63.39	52.68	52.68	TCONS_00036114	[translate_table: standard]	99	LATANDFFYSGLLTPR
23	40.64	40.64	63.39	52.68	52.68	TCONS_00036114	[translate_table: standard]	99	SAVFVNGK
23	40.64	40.64	63.39	52.68	52.68	TCONS_00036114	[translate_table: standard]	99	SSQDPGVITIAK
23	40.64	40.64	63.39	52.68	52.68	TCONS_00036114	[translate_table: standard]	99	TLGISLAR
23	40.64	40.64	63.39	52.68	52.68	TCONS_00036114	[translate_table: standard]	99	TNAVALSGF
23	40.64	40.64	63.39	52.68	52.68	TCONS_00036114	[translate_table: standard]	99	TNAVALSGFSSQD
23	40.64	40.64	63.39	52.68	52.68	TCONS_00036114	[translate_table: standard]	99	TNAVALSGFSSQDPGVITIAK
23	40.64	40.64	63.39	52.68	52.68	TCONS_00036114	[translate_table: standard]	99	VNVMQIPGLNTLGISLAR
23	40.64	40.64	63.39	52.68	52.68	TCONS_00036114	[translate_table: standard]	99	IDFAPYGLN
23	40.64	40.64	63.39	52.68	52.68	TCONS_00036114	[translate_table: standard]	99	SDPSQLQDFCVAVK
23	40.64	40.64	63.39	52.68	52.68	TCONS_00036114	[translate_table: standard]	99	VNVMQIPGLN
23	40.64	40.64	63.39	52.68	52.68	TCONS_00036114	[translate_table: standard]	99	DFFYSGLLTPR
23	40.64	40.64	63.39	52.68	52.68	TCONS_00036114	[translate_table: standard]	97.69	IDFAPYGL
24	39.97	39.99	55.88	40.81	34.19	TCONS_00066335	[translate_table: standard]	99	DGIDWMVYK
24	39.97	39.99	55.88	40.81	34.19	TCONS_00066335	[translate_table: standard]	99	DNTYVYMCGLK
24	39.97	39.99	55.88	40.81	34.19	TCONS_00066335	[translate_table: standard]	99	DPNATIIMLGTGTGIAPFR
24	39.97	39.99	55.88	40.81	34.19	TCONS_00066335	[translate_table: standard]	99	EGQSIGVIADGVDK
24	39.97	39.99	55.88	40.81	34.19	TCONS_00066335	[translate_table: standard]	99	GVCSNFLCDLKPGAEVK
24	39.97	39.99	55.88	40.81	34.19	TCONS_00066335	[translate_table: standard]	99	ITGDDAPGETWHMVF
24	39.97	39.99	55.88	40.81	34.19	TCONS_00066335	[translate_table: standard]	99	ITGDDAPGETWHMVFSTEGEVPYR
24	39.97	39.99	55.88	40.81	34.19	TCONS_00066335	[translate_table: standard]	99	KDNTYVYMCGLK
24	39.97	39.99	55.88	40.81	34.19	TCONS_00066335	[translate_table: standard]	99	LVYTNDQGEIVK
24	39.97	39.99	55.88	40.81	34.19	TCONS_00066335	[translate_table: standard]	99	LYSIASSALGDFGDSK
24	39.97	39.99	55.88	40.81	34.19	TCONS_00066335	[translate_table: standard]	99	MAQYAEELWELLK
24	39.97	39.99	55.88	40.81	34.19	TCONS_00066335	[translate_table: standard]	99	RLVYTNDQGEIVK
24	39.97	39.99	55.88	40.81	34.19	TCONS_00066335	[translate_table: standard]	99	TVSLCVK
24	39.97	39.99	55.88	40.81	34.19	TCONS_00066335	[translate_table: standard]	99	QVTTEAPAKVEK
24	39.97	39.99	55.88	40.81	34.19	TCONS_00066335	[translate_table: standard]	99	VTTEAPAKVEK
24	39.97	39.99	55.88	40.81	34.19	TCONS_00066335	[translate_table: standard]	99	QVTTEAPAK
24	39.97	39.99	55.88	40.81	34.19	TCONS_00066335	[translate_table: standard]	99	GIDDIMVSLAAK
24	39.97	39.99	55.88	40.81	34.19	TCONS_00066335	[translate_table: standard]	99	KMEEGVVVNK
25	38.76	38.76	59.31	58.09	54.17	TCONS_00052795	[translate_table: standard]	99	ALNDHHVLLEGTLLKPN
25	38.76	38.76	59.31	58.09	54.17	TCONS_00052795	[translate_table: standard]	99	AQETFLLR
25	38.76	38.76	59.31	58.09	54.17	TCONS_00052795	[translate_table: standard]	99	CAAVTETVLAAVYK
25	38.76	38.76	59.31	58.09	54.17	TCONS_00052795	[translate_table: standard]	99	GILAADESTGTIGK
25	38.76	38.76	59.31	58.09	54.17	TCONS_00052795	[translate_table: standard]	99	GILAADESTGTIGKR
25	38.76	38.76	59.31	58.09	54.17	TCONS_00052795	[translate_table: standard]	99	GVVELAGTNGETTTQGFDSLGSR
25	38.76	38.76	59.31	58.09	54.17	TCONS_00052795	[translate_table: standard]	99	ICQDWGLVPIVEPEILTDGNHDIK
25	38.76	38.76	59.31	58.09	54.17	TCONS_00052795	[translate_table: standard]	99	ICQDWGLVPIVEPEILTDGNHDIKK
25	38.76	38.76	59.31	58.09	54.17	TCONS_00052795	[translate_table: standard]	99	IGPTEPSELSIQQNAQGLAR
25	38.76	38.76	59.31	58.09	54.17	TCONS_00052795	[translate_table: standard]	99	LSSISVENTEHNR
25	38.76	38.76	59.31	58.09	54.17	TCONS_00052795	[translate_table: standard]	99	TSDGKPFVELLK
25	38.76	38.76	59.31	58.09	54.17	TCONS_00052795	[translate_table: standard]	99	VDKGVVELAGTNGETTTQGFDSLGSR
25	38.76	38.76	59.31	58.09	54.17	TCONS_00052795	[translate_table: standard]	99	VTPEVIAEHTVLALR
25	38.76	38.76	59.31	58.09	54.17	TCONS_00052795	[translate_table: standard]	99	YGGGGGGGLASESLFVK
25	38.76	38.76	59.31	58.09	54.17	TCONS_00052795	[translate_table: standard]	99	ELLFTAPNALPY
25	38.76	38.76	59.31	58.09	54.17	TCONS_00052795	[translate_table: standard]	98.9	ALNDHHVLLEGTLLKPNMVTPGSDSPK
25	38.76	38.76	59.31	58.09	54.17	TCONS_00052795	[translate_table: standard]	98.56	ETVLAAVYK
25	38.76	38.76	59.31	58.09	54.17	TCONS_00052795	[translate_table: standard]	97.62	ENNVIPGIK
26	38.09	38.09	59.66	50.12	48.17	TCONS_00060044	[translate_table: standard]	99	DIVGGMTAMVAAK
26	38.09	38.09	59.66	50.12	48.17	TCONS_00060044	[translate_table: standard]	99	DRPFLENLK
26	38.09	38.09	59.66	50.12	48.17	TCONS_00060044	[translate_table: standard]	99	DVLNILQNLR
26	38.09	38.09	59.66	50.12	48.17	TCONS_00060044	[translate_table: standard]	99	EAIWCGSTNTSTEEGK
26	38.09	38.09	59.66	50.12	48.17	TCONS_00060044	[translate_table: standard]	99	EAIWCGSTNTSTEEGKEIDDPR
26	38.09	38.09	59.66	50.12	48.17	TCONS_00060044	[translate_table: standard]	99	GDIVGADVVEYNPQR
26	38.09	38.09	59.66	50.12	48.17	TCONS_00060044	[translate_table: standard]	99	LGGPVDILHLDAHPDIYEAFEGNK
26	38.09	38.09	59.66	50.12	48.17	TCONS_00060044	[translate_table: standard]	99	LHNLSAANVPIELIEK
26	38.09	38.09	59.66	50.12	48.17	TCONS_00060044	[translate_table: standard]	99	LVMEQNPLRPLVLGGDHSISYPVVR
26	38.09	38.09	59.66	50.12	48.17	TCONS_00060044	[translate_table: standard]	99	SINWEGR
26	38.09	38.09	59.66	50.12	48.17	TCONS_00060044	[translate_table: standard]	99	VLTDVGDVPVQEIR
26	38.09	38.09	59.66	50.12	48.17	TCONS_00060044	[translate_table: standard]	99	DIVGGMTAM
26	38.09	38.09	59.66	50.12	48.17	TCONS_00060044	[translate_table: standard]	99	VLTDVGDVPVQE
26	38.09	38.09	59.66	50.12	48.17	TCONS_00060044	[translate_table: standard]	99	FGVEQFEMR
26	38.09	38.09	59.66	50.12	48.17	TCONS_00060044	[translate_table: standard]	98.72	TSTEEGKEIDDPR
26	38.09	38.09	59.66	50.12	48.17	TCONS_00060044	[translate_table: standard]	96.06	EAIWCGSTNTSTEEGKEIDD
27	37.52	38.22	45.3	33.2	27.41	TCONS_00003973; TCONS_00003972	[translate_table: standard]; [translate_table: standard]	99	AVITVPAYFNDAQR
27	37.52	38.22	45.3	33.2	27.41	TCONS_00003973; TCONS_00003972	[translate_table: standard]; [translate_table: standard]	99	DKIPSEVVSEIESAVADLR
27	37.52	38.22	45.3	33.2	27.41	TCONS_00003973; TCONS_00003972	[translate_table: standard]; [translate_table: standard]	99	EVDEVLLVGGMTR
27	37.52	38.22	45.3	33.2	27.41	TCONS_00003973; TCONS_00003972	[translate_table: standard]; [translate_table: standard]	99	FETLVNHLIER
27	37.52	38.22	45.3	33.2	27.41	TCONS_00003973; TCONS_00003972	[translate_table: standard]; [translate_table: standard]	99	GVNPDEAVAMGAAIQGGILR
27	37.52	38.22	45.3	33.2	27.41	TCONS_00003973; TCONS_00003972	[translate_table: standard]; [translate_table: standard]	99	IAGLDVQR
27	37.52	38.22	45.3	33.2	27.41	TCONS_00003973; TCONS_00003972	[translate_table: standard]; [translate_table: standard]	99	IINEPTAAALSYGLNNK
27	37.52	38.22	45.3	33.2	27.41	TCONS_00003973; TCONS_00003972	[translate_table: standard]; [translate_table: standard]	99	MLGEFELVGIPPAPR
27	37.52	38.22	45.3	33.2	27.41	TCONS_00003973; TCONS_00003972	[translate_table: standard]; [translate_table: standard]	99	NNADTTIYSIEK
27	37.52	38.22	45.3	33.2	27.41	TCONS_00003973; TCONS_00003972	[translate_table: standard]; [translate_table: standard]	99	QAVTNPTNTIFGTK
27	37.52	38.22	45.3	33.2	27.41	TCONS_00003973; TCONS_00003972	[translate_table: standard]; [translate_table: standard]	99	SKFETLVNHLIER
27	37.52	38.22	45.3	33.2	27.41	TCONS_00003973; TCONS_00003972	[translate_table: standard]; [translate_table: standard]	99	SQVFSTAADNQTQVGIK
27	37.52	38.22	45.3	33.2	27.41	TCONS_00003973; TCONS_00003972	[translate_table: standard]; [translate_table: standard]	99	SSGGLSEDEIEK
27	37.52	38.22	45.3	33.2	27.41	TCONS_00003973; TCONS_00003972	[translate_table: standard]; [translate_table: standard]	99	TTPSVVAFNQK
27	37.52	38.22	45.3	33.2	27.41	TCONS_00003973; TCONS_00003972	[translate_table: standard]; [translate_table: standard]	99	VQEVVAEIFGK
27	37.52	38.22	45.3	33.2	27.41	TCONS_00003973; TCONS_00003972	[translate_table: standard]; [translate_table: standard]	99	IINEPTAAALSY
27	37.52	38.22	45.3	33.2	27.41	TCONS_00003973; TCONS_00003972	[translate_table: standard]; [translate_table: standard]	96.12	GELLVGTPAK
27	37.52	38.22	45.3	33.2	27.41	TCONS_00003973; TCONS_00003972	[translate_table: standard]; [translate_table: standard]	95.5	DNIDEIK
28	37.44	37.44	55.98	45.4	41.26	TCONS_00072101	[translate_table: standard]	99	AEEDGVACVEFIAGK
28	37.44	37.44	55.98	45.4	41.26	TCONS_00072101	[translate_table: standard]	99	AIDDAEGIVK
28	37.44	37.44	55.98	45.4	41.26	TCONS_00072101	[translate_table: standard]	99	ASSSGSDENDVVVVGGGPGGYVAAIK
28	37.44	37.44	55.98	45.4	41.26	TCONS_00072101	[translate_table: standard]	99	EAAMATYDKPIHI
28	37.44	37.44	55.98	45.4	41.26	TCONS_00072101	[translate_table: standard]	99	EGHVDYDMVPGVVYTHPEVASVGK
28	37.44	37.44	55.98	45.4	41.26	TCONS_00072101	[translate_table: standard]	99	FATNVPGVF
28	37.44	37.44	55.98	45.4	41.26	TCONS_00072101	[translate_table: standard]	99	FISPSEVSVDGPEGGNTVVK
28	37.44	37.44	55.98	45.4	41.26	TCONS_00072101	[translate_table: standard]	99	FPSVEVDLPAMMGQK
28	37.44	37.44	55.98	45.4	41.26	TCONS_00072101	[translate_table: standard]	99	GALGGTCLNVGCIPSK
28	37.44	37.44	55.98	45.4	41.26	TCONS_00072101	[translate_table: standard]	99	IPFTAGLGLDK
28	37.44	37.44	55.98	45.4	41.26	TCONS_00072101	[translate_table: standard]	99	IVSSTGALALTEIPK
28	37.44	37.44	55.98	45.4	41.26	TCONS_00072101	[translate_table: standard]	99	LGSEVTVVEFAPEIVPTMDGEVR
28	37.44	37.44	55.98	45.4	41.26	TCONS_00072101	[translate_table: standard]	99	LTLEPAAGGEQSTLEADVVLVSAGR
28	37.44	37.44	55.98	45.4	41.26	TCONS_00072101	[translate_table: standard]	99	NIIIATGSDVK
28	37.44	37.44	55.98	45.4	41.26	TCONS_00072101	[translate_table: standard]	99	SLPGITIDEK
28	37.44	37.44	55.98	45.4	41.26	TCONS_00072101	[translate_table: standard]	99	VVSVDTSGDVVK
28	37.44	37.44	55.98	45.4	41.26	TCONS_00072101	[translate_table: standard]	96.29	GIEGLFK
29	36.57	96.65	77.16	68.52	65.83	TCONS_00001614; TCONS_00001613	[translate_table: standard]; [translate_table: standard]	99	AAQQVHIPVPEGCTDPYATNFDPTAR
29	36.57	96.65	77.16	68.52	65.83	TCONS_00001614; TCONS_00001613	[translate_table: standard]; [translate_table: standard]	99	GLAYDISDDQQD
29	36.57	96.65	77.16	68.52	65.83	TCONS_00001614; TCONS_00001613	[translate_table: standard]; [translate_table: standard]	99	GLAYDISDDQQDITR
29	36.57	96.65	77.16	68.52	65.83	TCONS_00001614; TCONS_00001613	[translate_table: standard]; [translate_table: standard]	99	GMVDSLFQAPQGAGTHDPVMSSYEYISTGLR
29	36.57	96.65	77.16	68.52	65.83	TCONS_00001614; TCONS_00001613	[translate_table: standard]; [translate_table: standard]	99	IGVCIGIFK
29	36.57	96.65	77.16	68.52	65.83	TCONS_00001614; TCONS_00001613	[translate_table: standard]; [translate_table: standard]	99	KWVSGVGVDTIGK
29	36.57	96.65	77.16	68.52	65.83	TCONS_00001614; TCONS_00001613	[translate_table: standard]; [translate_table: standard]	99	MGISPIMMSAGELESGNAGEPAK
29	36.57	96.65	77.16	68.52	65.83	TCONS_00001614; TCONS_00001613	[translate_table: standard]; [translate_table: standard]	99	QYNMDNNMDGFYIAPAFMDK
29	36.57	96.65	77.16	68.52	65.83	TCONS_00001614; TCONS_00001613	[translate_table: standard]; [translate_table: standard]	99	RVQLADQYMSEAALGDANK
29	36.57	96.65	77.16	68.52	65.83	TCONS_00001614; TCONS_00001613	[translate_table: standard]; [translate_table: standard]	99	SDNVPDEDVVK
29	36.57	96.65	77.16	68.52	65.83	TCONS_00001614; TCONS_00001613	[translate_table: standard]; [translate_table: standard]	99	VQLADQYMSEAALGDANK
29	36.57	96.65	77.16	68.52	65.83	TCONS_00001614; TCONS_00001613	[translate_table: standard]; [translate_table: standard]	99	VQLADQYMSEAALGDANKDAINR
29	36.57	96.65	77.16	68.52	65.83	TCONS_00001614; TCONS_00001613	[translate_table: standard]; [translate_table: standard]	99	WVSGVGVDTIGK
29	36.57	96.65	77.16	68.52	65.83	TCONS_00001614; TCONS_00001613	[translate_table: standard]; [translate_table: standard]	99	WVSGVGVDTIGKK
29	36.57	96.65	77.16	68.52	65.83	TCONS_00001614; TCONS_00001613	[translate_table: standard]; [translate_table: standard]	99	AYDISDDQQDITR
29	36.57	96.65	77.16	68.52	65.83	TCONS_00001614; TCONS_00001613	[translate_table: standard]; [translate_table: standard]	99	AAQQVHIPVPEGCTDPYATNFD
29	36.57	96.65	77.16	68.52	65.83	TCONS_00001614; TCONS_00001613	[translate_table: standard]; [translate_table: standard]	99	IVDTFPGQSIDFFGAIR
29	36.57	96.65	77.16	68.52	65.83	TCONS_00001614; TCONS_00001613	[translate_table: standard]; [translate_table: standard]	99	MGGTTQYTVNNQMVNATLMNIADNPTNVQLPGMYNK
29	36.57	96.65	77.16	68.52	65.83	TCONS_00001614; TCONS_00001613	[translate_table: standard]; [translate_table: standard]	98.64	MGISPIMM
29	36.57	96.65	77.16	68.52	65.83	TCONS_00001614; TCONS_00001613	[translate_table: standard]; [translate_table: standard]	97.07	AAQQVHIPVPEGCTD
30	36.25	36.25	53.18	52.12	48.52	TCONS_00124969; TCONS_00124965	[translate_table: standard]; [translate_table: standard]	99	DVTELIGNTPLVYLNNIVDGCVAR
30	36.25	36.25	53.18	52.12	48.52	TCONS_00124969; TCONS_00124965	[translate_table: standard]; [translate_table: standard]	99	EAENMIFEP
30	36.25	36.25	53.18	52.12	48.52	TCONS_00124969; TCONS_00124965	[translate_table: standard]; [translate_table: standard]	99	EGLLVGISSGAAAAAAMK
30	36.25	36.25	53.18	52.12	48.52	TCONS_00124969; TCONS_00124965	[translate_table: standard]; [translate_table: standard]	99	GLITPGESVLIEPTSGNTGIGLAF
30	36.25	36.25	53.18	52.12	48.52	TCONS_00124969; TCONS_00124965	[translate_table: standard]; [translate_table: standard]	99	IGYSMIQDAEEK
30	36.25	36.25	53.18	52.12	48.52	TCONS_00124969; TCONS_00124965	[translate_table: standard]; [translate_table: standard]	99	IHYETTGPEIWK
30	36.25	36.25	53.18	52.12	48.52	TCONS_00124969; TCONS_00124965	[translate_table: standard]; [translate_table: standard]	99	ILQQFENPANPK
30	36.25	36.25	53.18	52.12	48.52	TCONS_00124969; TCONS_00124965	[translate_table: standard]; [translate_table: standard]	99	LIITMPASMSMER
30	36.25	36.25	53.18	52.12	48.52	TCONS_00124969; TCONS_00124965	[translate_table: standard]; [translate_table: standard]	99	LIVVVFPSFGER
30	36.25	36.25	53.18	52.12	48.52	TCONS_00124969; TCONS_00124965	[translate_table: standard]; [translate_table: standard]	99	LYGVEPVESAVLSGGR
30	36.25	36.25	53.18	52.12	48.52	TCONS_00124969; TCONS_00124965	[translate_table: standard]; [translate_table: standard]	99	LYGVEPVESAVLSGGRPGPHK
30	36.25	36.25	53.18	52.12	48.52	TCONS_00124969; TCONS_00124965	[translate_table: standard]; [translate_table: standard]	99	VDAFVSGIGTGGTITGAGR
30	36.25	36.25	53.18	52.12	48.52	TCONS_00124969; TCONS_00124965	[translate_table: standard]; [translate_table: standard]	99	YLSSVLFDSLK
30	36.25	36.25	53.18	52.12	48.52	TCONS_00124969; TCONS_00124965	[translate_table: standard]; [translate_table: standard]	99	YLSSVLFDSLKR
30	36.25	36.25	53.18	52.12	48.52	TCONS_00124969; TCONS_00124965	[translate_table: standard]; [translate_table: standard]	99	IQGIGAGFIPGV
30	36.25	36.25	53.18	52.12	48.52	TCONS_00124969; TCONS_00124965	[translate_table: standard]; [translate_table: standard]	99	AFGAELVLTDPAR
30	36.25	36.25	53.18	52.12	48.52	TCONS_00124969; TCONS_00124965	[translate_table: standard]; [translate_table: standard]	99	TPNAYILQQFENPANPK
31	35.77	35.95	16.43	8.699	8.066	TCONS_00061958	[translate_table: standard]	99	AGIALNEHFVK
31	35.77	35.95	16.43	8.699	8.066	TCONS_00061958	[translate_table: standard]	99	DAPMFVVGVNEK
31	35.77	35.95	16.43	8.699	8.066	TCONS_00061958	[translate_table: standard]	99	ETGAEFVVESTGVFTDK
31	35.77	35.95	16.43	8.699	8.066	TCONS_00061958	[translate_table: standard]	99	ETGAEFVVESTGVFTDKEK
31	35.77	35.95	16.43	8.699	8.066	TCONS_00061958	[translate_table: standard]	99	EYKPDLDIVSNASCTTNCLAPLAK
31	35.77	35.95	16.43	8.699	8.066	TCONS_00061958	[translate_table: standard]	99	FGIVEGLMTTVH
31	35.77	35.95	16.43	8.699	8.066	TCONS_00061958	[translate_table: standard]	99	FGIVEGLMTTVHSITATQK
31	35.77	35.95	16.43	8.699	8.066	TCONS_00061958	[translate_table: standard]	99	GIMGYTEDDVVSTDFVGDSR
31	35.77	35.95	16.43	8.699	8.066	TCONS_00061958	[translate_table: standard]	99	TLLFGEKPVTVFGIR
31	35.77	35.95	16.43	8.699	8.066	TCONS_00061958	[translate_table: standard]	99	VLPALNGK
31	35.77	35.95	16.43	8.699	8.066	TCONS_00061958	[translate_table: standard]	99	AASFNIIPSSTGAAK
31	35.77	35.95	16.43	8.699	8.066	TCONS_00061958	[translate_table: standard]	98.91	TLLFGEK
31	35.77	35.95	16.43	8.699	8.066	TCONS_00061958	[translate_table: standard]	97.22	VPTVDVSVVDLTVR
31	35.77	35.95	16.43	8.699	8.066	TCONS_00061958	[translate_table: standard]	97.19	GASYQQIK
31	35.77	35.95	16.43	8.699	8.066	TCONS_00061958	[translate_table: standard]	96.83	DAIKEESGGK
32	35.55	35.56	53.42	45.53	40.28	TCONS_00009209	[translate_table: standard]	99	AAVPSGASTGTYEALELR
32	35.55	35.56	53.42	45.53	40.28	TCONS_00009209	[translate_table: standard]	99	AGASVLNIPLYK
32	35.55	35.56	53.42	45.53	40.28	TCONS_00009209	[translate_table: standard]	99	AVENVNAIIGPALIGK
32	35.55	35.56	53.42	45.53	40.28	TCONS_00009209	[translate_table: standard]	99	IEEELGSEAVYAGASFR
32	35.55	35.56	53.42	45.53	40.28	TCONS_00009209	[translate_table: standard]	99	KYGQDAINVGDEGGFAPNIQENK
32	35.55	35.56	53.42	45.53	40.28	TCONS_00009209	[translate_table: standard]	99	LAMQEFMILPVGASNFK
32	35.55	35.56	53.42	45.53	40.28	TCONS_00009209	[translate_table: standard]	99	LVLPVPAFNVINGGSHAGNK
32	35.55	35.56	53.42	45.53	40.28	TCONS_00009209	[translate_table: standard]	99	VNQIGSVTESIEAVK
32	35.55	35.56	53.42	45.53	40.28	TCONS_00009209	[translate_table: standard]	99	VVIGMDVAASEFYGSDK
32	35.55	35.56	53.42	45.53	40.28	TCONS_00009209	[translate_table: standard]	99	YGQDAINVGDEGGFAPNIQENK
32	35.55	35.56	53.42	45.53	40.28	TCONS_00009209	[translate_table: standard]	99	TYDLNFKEENNNGSQK
32	35.55	35.56	53.42	45.53	40.28	TCONS_00009209	[translate_table: standard]	99	IQIVGDDLLVTNPK
32	35.55	35.56	53.42	45.53	40.28	TCONS_00009209	[translate_table: standard]	98.92	IQIVGDDLLVTN
32	35.55	35.56	53.42	45.53	40.28	TCONS_00009209	[translate_table: standard]	98.49	MTCEIGEK
32	35.55	35.56	53.42	45.53	40.28	TCONS_00009209	[translate_table: standard]	98.13	ISGEQLKDLYK
33	35.49	35.49	38.12	33.63	32.88	TCONS_00113946	[translate_table: standard]	99	DALAESDKITLETAK
33	35.49	35.49	38.12	33.63	32.88	TCONS_00113946	[translate_table: standard]	99	DMGYNVSMMADSTSR
33	35.49	35.49	38.12	33.63	32.88	TCONS_00113946	[translate_table: standard]	99	DTVLELEFQGVK
33	35.49	35.49	38.12	33.63	32.88	TCONS_00113946	[translate_table: standard]	99	EDDLNEIVQLVGK
33	35.49	35.49	38.12	33.63	32.88	TCONS_00113946	[translate_table: standard]	99	EVLQREDDLNEIVQLVGK
33	35.49	35.49	38.12	33.63	32.88	TCONS_00113946	[translate_table: standard]	99	FEDPAEGEEALVGK
33	35.49	35.49	38.12	33.63	32.88	TCONS_00113946	[translate_table: standard]	99	ITYIAPAGQYSLK
33	35.49	35.49	38.12	33.63	32.88	TCONS_00113946	[translate_table: standard]	99	LAADTPLLTGQR
33	35.49	35.49	38.12	33.63	32.88	TCONS_00113946	[translate_table: standard]	99	LAEMPADSGYPAYLAAR
33	35.49	35.49	38.12	33.63	32.88	TCONS_00113946	[translate_table: standard]	99	LGDLFYR
33	35.49	35.49	38.12	33.63	32.88	TCONS_00113946	[translate_table: standard]	99	LYEDLTAGFR
33	35.49	35.49	38.12	33.63	32.88	TCONS_00113946	[translate_table: standard]	99	NIIHFYNLANQGVER
33	35.49	35.49	38.12	33.63	32.88	TCONS_00113946	[translate_table: standard]	99	TTLVANTSNMPVAAR
33	35.49	35.49	38.12	33.63	32.88	TCONS_00113946	[translate_table: standard]	99	TVISQALSK
33	35.49	35.49	38.12	33.63	32.88	TCONS_00113946	[translate_table: standard]	99	YSNSDTVVYVGCGER
33	35.49	35.49	38.12	33.63	32.88	TCONS_00113946	[translate_table: standard]	99	QITMLQTWPVR
33	35.49	35.49	38.12	33.63	32.88	TCONS_00113946	[translate_table: standard]	98.82	LASFYER
33	35.49	35.49	38.12	33.63	32.88	TCONS_00113946	[translate_table: standard]	95.07	ITYSLIK
34	34.86	34.86	49.35	47.39	39.78	TCONS_00041174	[translate_table: standard]	99	AGGSEPQVTM
34	34.86	34.86	49.35	47.39	39.78	TCONS_00041174	[translate_table: standard]	99	ETQSGAGDEGFSLELPAPPGWTK
34	34.86	34.86	49.35	47.39	39.78	TCONS_00041174	[translate_table: standard]	99	EVDQQDGDKTEK
34	34.86	34.86	49.35	47.39	39.78	TCONS_00041174	[translate_table: standard]	99	EVGPEETEVVK
34	34.86	34.86	49.35	47.39	39.78	TCONS_00041174	[translate_table: standard]	99	GKVEDTDVHEK
34	34.86	34.86	49.35	47.39	39.78	TCONS_00041174	[translate_table: standard]	99	IEEQNTLMDNEVSK
34	34.86	34.86	49.35	47.39	39.78	TCONS_00041174	[translate_table: standard]	99	KAEGEVIENGSHVGK
34	34.86	34.86	49.35	47.39	39.78	TCONS_00041174	[translate_table: standard]	99	KIEEQNTLMDNEVSK
34	34.86	34.86	49.35	47.39	39.78	TCONS_00041174	[translate_table: standard]	99	KNEIVFTSPTGEEITNR
34	34.86	34.86	49.35	47.39	39.78	TCONS_00041174	[translate_table: standard]	99	THGLEPEEAK
34	34.86	34.86	49.35	47.39	39.78	TCONS_00041174	[translate_table: standard]	99	TTPPLEIEPPK
34	34.86	34.86	49.35	47.39	39.78	TCONS_00041174	[translate_table: standard]	99	VADGSEVTQNDK
34	34.86	34.86	49.35	47.39	39.78	TCONS_00041174	[translate_table: standard]	99	VADGSEVTQNDKGK
34	34.86	34.86	49.35	47.39	39.78	TCONS_00041174	[translate_table: standard]	99	VEQTSLEAEKPDTAIVEEK
34	34.86	34.86	49.35	47.39	39.78	TCONS_00041174	[translate_table: standard]	95.42	LGDDDIK
35	34.6	34.6	38.28	27.02	24.9	TCONS_00018759	[translate_table: standard]	99	IPFAELFAR
35	34.6	34.6	38.28	27.02	24.9	TCONS_00018759	[translate_table: standard]	99	LSTDPTTASELVSK
35	34.6	34.6	38.28	27.02	24.9	TCONS_00018759	[translate_table: standard]	99	LSTDPTTASELVSKEPAIFTGSEVR
35	34.6	34.6	38.28	27.02	24.9	TCONS_00018759	[translate_table: standard]	99	RIPFAELFAR
35	34.6	34.6	38.28	27.02	24.9	TCONS_00018759	[translate_table: standard]	99	SSPAVATTTSPPPPSPPPPTAMIYDR
35	34.6	34.6	38.28	27.02	24.9	TCONS_00018759	[translate_table: standard]	99	TILGPAQNIK
35	34.6	34.6	38.28	27.02	24.9	TCONS_00018759	[translate_table: standard]	99	VATESNFSAK
35	34.6	34.6	38.28	27.02	24.9	TCONS_00018759	[translate_table: standard]	99	VGINEIAENMMAFNTNYK
35	34.6	34.6	38.28	27.02	24.9	TCONS_00018759	[translate_table: standard]	99	VTTLPNGLR
35	34.6	34.6	38.28	27.02	24.9	TCONS_00018759	[translate_table: standard]	99	SSLLLHIDGTSPVAEDIGR
35	34.6	34.6	38.28	27.02	24.9	TCONS_00018759	[translate_table: standard]	99	ALDILADILQNSK
35	34.6	34.6	38.28	27.02	24.9	TCONS_00018759	[translate_table: standard]	99	ELEEEIENMGGHLNAYTSR
35	34.6	34.6	38.28	27.02	24.9	TCONS_00018759	[translate_table: standard]	99	MVIAASGAVK
36	34.36	34.36	41.19	35.86	28.29	TCONS_00128637	[translate_table: standard]	99	AKLESASSVETALQIAR
36	34.36	34.36	41.19	35.86	28.29	TCONS_00128637	[translate_table: standard]	99	DVADADSLISSLEK
36	34.36	34.36	41.19	35.86	28.29	TCONS_00128637	[translate_table: standard]	99	EFVIVGGGNSAGYAAR
36	34.36	34.36	41.19	35.86	28.29	TCONS_00128637	[translate_table: standard]	99	GIEMLYEDPVTAIDIEK
36	34.36	34.36	41.19	35.86	28.29	TCONS_00128637	[translate_table: standard]	99	IATFWIDSGK
36	34.36	34.36	41.19	35.86	28.29	TCONS_00128637	[translate_table: standard]	99	IGGNLPGVHYIR
36	34.36	34.36	41.19	35.86	28.29	TCONS_00128637	[translate_table: standard]	99	LDTTIIFPENHLLQR
36	34.36	34.36	41.19	35.86	28.29	TCONS_00128637	[translate_table: standard]	99	LESASSVETALQIAR
36	34.36	34.36	41.19	35.86	28.29	TCONS_00128637	[translate_table: standard]	99	LFTPSLAQK
36	34.36	34.36	41.19	35.86	28.29	TCONS_00128637	[translate_table: standard]	99	LPGFHTCVGSGGER
36	34.36	34.36	41.19	35.86	28.29	TCONS_00128637	[translate_table: standard]	99	NLEVGSDGCVAAVK
36	34.36	34.36	41.19	35.86	28.29	TCONS_00128637	[translate_table: standard]	99	PAVSPFETLPLNTTVGGIQVDGQFR
36	34.36	34.36	41.19	35.86	28.29	TCONS_00128637	[translate_table: standard]	99	TSVPGIFAIGDVAAFPLK
36	34.36	34.36	41.19	35.86	28.29	TCONS_00128637	[translate_table: standard]	99	VFEYEGSPR
36	34.36	34.36	41.19	35.86	28.29	TCONS_00128637	[translate_table: standard]	99	YEELYQQNGVK
36	34.36	34.36	41.19	35.86	28.29	TCONS_00128637	[translate_table: standard]	99	YGSLIVATGCTASR
36	34.36	34.36	41.19	35.86	28.29	TCONS_00128637	[translate_table: standard]	99	VVASSSSFANENR
37	34.34	34.34	41.41	29	25.18	TCONS_00121822	[translate_table: standard]	99	ANHPWFSPDGK
37	34.34	34.34	41.41	29	25.18	TCONS_00121822	[translate_table: standard]	99	DMVQISVDSVVTQR
37	34.34	34.34	41.41	29	25.18	TCONS_00121822	[translate_table: standard]	99	FPGLYVVK
37	34.34	34.34	41.41	29	25.18	TCONS_00121822	[translate_table: standard]	99	GEVEELDTDVYVFR
37	34.34	34.34	41.41	29	25.18	TCONS_00121822	[translate_table: standard]	99	GNNLLLENIQSPLPEISLFR
37	34.34	34.34	41.41	29	25.18	TCONS_00121822	[translate_table: standard]	99	GVVYTSVGPTFGSESTK
37	34.34	34.34	41.41	29	25.18	TCONS_00121822	[translate_table: standard]	99	IDGSFPSFSPTGDR
37	34.34	34.34	41.41	29	25.18	TCONS_00121822	[translate_table: standard]	99	LTTGGENNAFPSPSPDGK
37	34.34	34.34	41.41	29	25.18	TCONS_00121822	[translate_table: standard]	99	NFIAVATR
37	34.34	34.34	41.41	29	25.18	TCONS_00121822	[translate_table: standard]	99	NLYIMDALDGEK
37	34.34	34.34	41.41	29	25.18	TCONS_00121822	[translate_table: standard]	99	QVFTGTAFATAWDPK
37	34.34	34.34	41.41	29	25.18	TCONS_00121822	[translate_table: standard]	99	RSEDGWWSVYR
37	34.34	34.34	41.41	29	25.18	TCONS_00121822	[translate_table: standard]	99	SEDGWWSVYR
37	34.34	34.34	41.41	29	25.18	TCONS_00121822	[translate_table: standard]	99	TSWAAVYSTQLK
37	34.34	34.34	41.41	29	25.18	TCONS_00121822	[translate_table: standard]	99	VQVPLLITNQPSNGLISMK
37	34.34	34.34	41.41	29	25.18	TCONS_00121822	[translate_table: standard]	99	VTPPGLHAFTPAASVANK
37	34.34	34.34	41.41	29	25.18	TCONS_00121822	[translate_table: standard]	95.54	GLISMK
38	33.91	33.93	48.2	40.82	39.45	TCONS_00018848; TCONS_00018847	[translate_table: standard]; [translate_table: standard]	99	ADGFVVQTGDPEGPAEGFIDPSTEK
38	33.91	33.93	48.2	40.82	39.45	TCONS_00018848; TCONS_00018847	[translate_table: standard]; [translate_table: standard]	99	APFYGETLEELGLYK
38	33.91	33.93	48.2	40.82	39.45	TCONS_00018848; TCONS_00018847	[translate_table: standard]; [translate_table: standard]	99	DEFEDNSASSQVFWLLK
38	33.91	33.93	48.2	40.82	39.45	TCONS_00018848; TCONS_00018847	[translate_table: standard]; [translate_table: standard]	99	DNPNVDECVFR
38	33.91	33.93	48.2	40.82	39.45	TCONS_00018848; TCONS_00018847	[translate_table: standard]; [translate_table: standard]	99	ESELTPSNANILDGR
38	33.91	33.93	48.2	40.82	39.45	TCONS_00018848; TCONS_00018847	[translate_table: standard]; [translate_table: standard]	99	EVQKPLEDITDSLK
38	33.91	33.93	48.2	40.82	39.45	TCONS_00018848; TCONS_00018847	[translate_table: standard]; [translate_table: standard]	99	HFYDGMEIQR
38	33.91	33.93	48.2	40.82	39.45	TCONS_00018848; TCONS_00018847	[translate_table: standard]; [translate_table: standard]	99	IEAGMGELQQIVEDR
38	33.91	33.93	48.2	40.82	39.45	TCONS_00018848; TCONS_00018847	[translate_table: standard]; [translate_table: standard]	99	IVLDGYNAPVTAGNFIDLVER
38	33.91	33.93	48.2	40.82	39.45	TCONS_00018848; TCONS_00018847	[translate_table: standard]; [translate_table: standard]	99	KEHGVELLDK
38	33.91	33.93	48.2	40.82	39.45	TCONS_00018848; TCONS_00018847	[translate_table: standard]; [translate_table: standard]	99	LPFNAFGTMAMAR
38	33.91	33.93	48.2	40.82	39.45	TCONS_00018848; TCONS_00018847	[translate_table: standard]; [translate_table: standard]	99	SMIVSGLAESK
38	33.91	33.93	48.2	40.82	39.45	TCONS_00018848; TCONS_00018847	[translate_table: standard]; [translate_table: standard]	99	TIPLEIMVDGEK
38	33.91	33.93	48.2	40.82	39.45	TCONS_00018848; TCONS_00018847	[translate_table: standard]; [translate_table: standard]	99	VGDVIESIQVVSGLDNLVNPSYK
38	33.91	33.93	48.2	40.82	39.45	TCONS_00018848; TCONS_00018847	[translate_table: standard]; [translate_table: standard]	99	VKDNPNVDECVFR
38	33.91	33.93	48.2	40.82	39.45	TCONS_00018848; TCONS_00018847	[translate_table: standard]; [translate_table: standard]	99	IVLDGYNAPVTAGN
38	33.91	33.93	48.2	40.82	39.45	TCONS_00018848; TCONS_00018847	[translate_table: standard]; [translate_table: standard]	99	VLISGPPIKDPGALLR
39	33.81	33.81	59.17	47.38	41.7	TCONS_00023060	[translate_table: standard]	99	EDIKELLNTK
39	33.81	33.81	59.17	47.38	41.7	TCONS_00023060	[translate_table: standard]	99	ERMDEDLLVLPTDAVLFEDPAFK
39	33.81	33.81	59.17	47.38	41.7	TCONS_00023060	[translate_table: standard]	99	FDPPEGISIDDGPATAAPEK
39	33.81	33.81	59.17	47.38	41.7	TCONS_00023060	[translate_table: standard]	99	HAANAGLVNALK
39	33.81	33.81	59.17	47.38	41.7	TCONS_00023060	[translate_table: standard]	99	MDEDLLVLPTDAVLFEDPAFK
39	33.81	33.81	59.17	47.38	41.7	TCONS_00023060	[translate_table: standard]	99	MGLNDKEIVALSGAHTLGR
39	33.81	33.81	59.17	47.38	41.7	TCONS_00023060	[translate_table: standard]	99	NIEEWPQR
39	33.81	33.81	59.17	47.38	41.7	TCONS_00023060	[translate_table: standard]	99	PPEGISIDDGPATAAPEK
39	33.81	33.81	59.17	47.38	41.7	TCONS_00023060	[translate_table: standard]	99	VDTSSPDQCPEEGR
39	33.81	33.81	59.17	47.38	41.7	TCONS_00023060	[translate_table: standard]	99	YAADQDEFFK
39	33.81	33.81	59.17	47.38	41.7	TCONS_00023060	[translate_table: standard]	99	YAADQDEFFKDYAEAHAK
39	33.81	33.81	59.17	47.38	41.7	TCONS_00023060	[translate_table: standard]	99	LGWHDAGTYNK
39	33.81	33.81	59.17	47.38	41.7	TCONS_00023060	[translate_table: standard]	99	FASDPDQLK
39	33.81	33.81	59.17	47.38	41.7	TCONS_00023060	[translate_table: standard]	98.96	DKYSGVTYADLFQLASATAIEEAGGPK
39	33.81	33.81	59.17	47.38	41.7	TCONS_00023060	[translate_table: standard]	97.16	FEIELK
39	33.81	33.81	59.17	47.38	41.7	TCONS_00023060	[translate_table: standard]	96.49	LLETIK
39	33.81	33.81	59.17	47.38	41.7	TCONS_00023060	[translate_table: standard]	95.36	FCHPILVR
40	33.71	33.72	42.07	24.74	18.18	TCONS_00088914	[translate_table: standard]	99	AAGQQTIVLAGAEYGSGSSR
40	33.71	33.72	42.07	24.74	18.18	TCONS_00088914	[translate_table: standard]	99	AGQQTIVLAGAEYGSGSSR
40	33.71	33.72	42.07	24.74	18.18	TCONS_00088914	[translate_table: standard]	99	ANNMFVDYSEPQQNR
40	33.71	33.72	42.07	24.74	18.18	TCONS_00088914	[translate_table: standard]	99	FVEFYGEGMAK
40	33.71	33.72	42.07	24.74	18.18	TCONS_00088914	[translate_table: standard]	99	FYSLPALNDPR
40	33.71	33.72	42.07	24.74	18.18	TCONS_00088914	[translate_table: standard]	99	SEETVAMIEAYLR
40	33.71	33.72	42.07	24.74	18.18	TCONS_00088914	[translate_table: standard]	99	SNLVGMGIVPLCFK
40	33.71	33.72	42.07	24.74	18.18	TCONS_00088914	[translate_table: standard]	99	TSLAPGSGVVTK
40	33.71	33.72	42.07	24.74	18.18	TCONS_00088914	[translate_table: standard]	99	VLLQDFTGVPAVVDLACMR
40	33.71	33.72	42.07	24.74	18.18	TCONS_00088914	[translate_table: standard]	99	YKAAGQQTIVLAGAEYGSGSSR
40	33.71	33.72	42.07	24.74	18.18	TCONS_00088914	[translate_table: standard]	99	ANYLASPPLVVAY
40	33.71	33.72	42.07	24.74	18.18	TCONS_00088914	[translate_table: standard]	99	QVEIPFKPAR
40	33.71	33.72	42.07	24.74	18.18	TCONS_00088914	[translate_table: standard]	99	LLNGEVGPK
40	33.71	33.72	42.07	24.74	18.18	TCONS_00088914	[translate_table: standard]	97.54	SENAVQANMGLEFQR
41	33.67	33.69	32.74	24.48	24.34	TCONS_00047814	[translate_table: standard]	99	ANEYAEMNPNFVGCAER
41	33.67	33.69	32.74	24.48	24.34	TCONS_00047814	[translate_table: standard]	99	AYDLEGK
41	33.67	33.69	32.74	24.48	24.34	TCONS_00047814	[translate_table: standard]	99	CDIVVINMPLTEK
41	33.67	33.69	32.74	24.48	24.34	TCONS_00047814	[translate_table: standard]	99	EGELASQYR
41	33.67	33.69	32.74	24.48	24.34	TCONS_00047814	[translate_table: standard]	99	FEEDLDVMLPK
41	33.67	33.69	32.74	24.48	24.34	TCONS_00047814	[translate_table: standard]	99	GVLIVNNAR
41	33.67	33.69	32.74	24.48	24.34	TCONS_00047814	[translate_table: standard]	99	ISGTTIDGQLR
41	33.67	33.69	32.74	24.48	24.34	TCONS_00047814	[translate_table: standard]	99	IVGVFYK
41	33.67	33.69	32.74	24.48	24.34	TCONS_00047814	[translate_table: standard]	99	LKMDAELENAIGAK
41	33.67	33.69	32.74	24.48	24.34	TCONS_00047814	[translate_table: standard]	99	LKPFNCNLLYHDR
41	33.67	33.69	32.74	24.48	24.34	TCONS_00047814	[translate_table: standard]	99	MDAELENAIGAK
41	33.67	33.69	32.74	24.48	24.34	TCONS_00047814	[translate_table: standard]	99	NFLPGYHQVINGDWNVAAIAHR
41	33.67	33.69	32.74	24.48	24.34	TCONS_00047814	[translate_table: standard]	99	YFKGEEFPPQNYIVR
41	33.67	33.69	32.74	24.48	24.34	TCONS_00047814	[translate_table: standard]	99	YMPNHAMTPHISGTTIDGQLR
41	33.67	33.69	32.74	24.48	24.34	TCONS_00047814	[translate_table: standard]	98.65	GEEFPPQNYIVR
41	33.67	33.69	32.74	24.48	24.34	TCONS_00047814	[translate_table: standard]	97.49	KGVLIVNNAR
42	32.66	32.66	30.68	25.71	23.31	TCONS_00038659	[translate_table: standard]	99	AFGMELLR
42	32.66	32.66	30.68	25.71	23.31	TCONS_00038659	[translate_table: standard]	99	EPGPLPGISTK
42	32.66	32.66	30.68	25.71	23.31	TCONS_00038659	[translate_table: standard]	99	GGSTVIAFIEDPDGYK
42	32.66	32.66	30.68	25.71	23.31	TCONS_00038659	[translate_table: standard]	99	GNGYAQIAIGTDDVYK
42	32.66	32.66	30.68	25.71	23.31	TCONS_00038659	[translate_table: standard]	99	SAVLELTYNYGVTEYEK
42	32.66	32.66	30.68	25.71	23.31	TCONS_00038659	[translate_table: standard]	99	STSITQEDALEWVK
42	32.66	32.66	30.68	25.71	23.31	TCONS_00038659	[translate_table: standard]	99	TVFVDNIDF
42	32.66	32.66	30.68	25.71	23.31	TCONS_00038659	[translate_table: standard]	99	TVFVDNIDFLKELE
42	32.66	32.66	30.68	25.71	23.31	TCONS_00038659	[translate_table: standard]	99	FYTECLGMK
42	32.66	32.66	30.68	25.71	23.31	TCONS_00038659	[translate_table: standard]	99	GPLPGISTK
42	32.66	32.66	30.68	25.71	23.31	TCONS_00038659	[translate_table: standard]	99	GPTPEPLCQVMLR
42	32.66	32.66	30.68	25.71	23.31	TCONS_00038659	[translate_table: standard]	99	YTIAMMGYGPEDK
42	32.66	32.66	30.68	25.71	23.31	TCONS_00038659	[translate_table: standard]	97.5	TPEPLCQVMLR
43	32.64	32.66	54.49	45.35	35.24	TCONS_00036753	[translate_table: standard]	99	AMDTSGIVLVAGATGGVGR
43	32.64	32.66	54.49	45.35	35.24	TCONS_00036753	[translate_table: standard]	99	AYIKDPITPR
43	32.64	32.66	54.49	45.35	35.24	TCONS_00036753	[translate_table: standard]	99	DWDTVGYTSSFDTVEGQWQSVR
43	32.64	32.66	54.49	45.35	35.24	TCONS_00036753	[translate_table: standard]	99	EEIAQICVAALESPYACDK
43	32.64	32.66	54.49	45.35	35.24	TCONS_00036753	[translate_table: standard]	99	EGAFQLPVSSIR
43	32.64	32.66	54.49	45.35	35.24	TCONS_00036753	[translate_table: standard]	99	EILEQSPLLV
43	32.64	32.66	54.49	45.35	35.24	TCONS_00036753	[translate_table: standard]	99	ESTLVPEYFK
43	32.64	32.66	54.49	45.35	35.24	TCONS_00036753	[translate_table: standard]	99	LSGPSPSEPVK
43	32.64	32.66	54.49	45.35	35.24	TCONS_00036753	[translate_table: standard]	99	LVYGFEGNSSR
43	32.64	32.66	54.49	45.35	35.24	TCONS_00036753	[translate_table: standard]	99	NFSVPENLSPYDGLELR
43	32.64	32.66	54.49	45.35	35.24	TCONS_00036753	[translate_table: standard]	99	SMLGPDIDLVVGDITK
43	32.64	32.66	54.49	45.35	35.24	TCONS_00036753	[translate_table: standard]	99	TLYFFNGPPSPAK
43	32.64	32.66	54.49	45.35	35.24	TCONS_00036753	[translate_table: standard]	99	VINAVSVIVGPK
43	32.64	32.66	54.49	45.35	35.24	TCONS_00036753	[translate_table: standard]	99	ESGIPYTIVRPC
43	32.64	32.66	54.49	45.35	35.24	TCONS_00036753	[translate_table: standard]	99	ALTEEPAGADLIFDQGDNITGK
44	32.46	32.46	42.96	36.17	34.95	TCONS_00068020	[translate_table: standard]	99	AVGEISVSYSPPPQK
44	32.46	32.46	42.96	36.17	34.95	TCONS_00068020	[translate_table: standard]	99	DFDNIVELK
44	32.46	32.46	42.96	36.17	34.95	TCONS_00068020	[translate_table: standard]	99	ELEAVGGPVDLSADLDK
44	32.46	32.46	42.96	36.17	34.95	TCONS_00068020	[translate_table: standard]	99	ELEAVGGPVDLSADLDKLQGR
44	32.46	32.46	42.96	36.17	34.95	TCONS_00068020	[translate_table: standard]	99	GLAATEDDIQK
44	32.46	32.46	42.96	36.17	34.95	TCONS_00068020	[translate_table: standard]	99	GLAATEDDIQKADAAAK
44	32.46	32.46	42.96	36.17	34.95	TCONS_00068020	[translate_table: standard]	99	IPDFLRPPSNTGSGEFEVTYMDSDTR
44	32.46	32.46	42.96	36.17	34.95	TCONS_00068020	[translate_table: standard]	99	LIYSSAFSSR
44	32.46	32.46	42.96	36.17	34.95	TCONS_00068020	[translate_table: standard]	99	LLPITLGQVF
44	32.46	32.46	42.96	36.17	34.95	TCONS_00068020	[translate_table: standard]	99	LLPITLGQVFQR
44	32.46	32.46	42.96	36.17	34.95	TCONS_00068020	[translate_table: standard]	99	LLSAVSGLNR
44	32.46	32.46	42.96	36.17	34.95	TCONS_00068020	[translate_table: standard]	99	SAVGEISVSYSPPPQK
44	32.46	32.46	42.96	36.17	34.95	TCONS_00068020	[translate_table: standard]	99	TGGNLSQIPPLEIPR
44	32.46	32.46	42.96	36.17	34.95	TCONS_00068020	[translate_table: standard]	99	LIYSSAF
44	32.46	32.46	42.96	36.17	34.95	TCONS_00068020	[translate_table: standard]	99	TGSGEFEVTYMDSDTR
44	32.46	32.46	42.96	36.17	34.95	TCONS_00068020	[translate_table: standard]	99	PPLEIPR
44	32.46	32.46	42.96	36.17	34.95	TCONS_00068020	[translate_table: standard]	98.4	FELIGSSK
45	32.4	32.4	35.89	27.24	22.1	TCONS_00060023	[translate_table: standard]	99	ALPTYTPESPADATR
45	32.4	32.4	35.89	27.24	22.1	TCONS_00060023	[translate_table: standard]	99	AMPNVLMLRPADGNETAGAYK
45	32.4	32.4	35.89	27.24	22.1	TCONS_00060023	[translate_table: standard]	99	EFGITAEAVIAAAK
45	32.4	32.4	35.89	27.24	22.1	TCONS_00060023	[translate_table: standard]	99	FGASAPAGK
45	32.4	32.4	35.89	27.24	22.1	TCONS_00060023	[translate_table: standard]	99	FLAIDAVEK
45	32.4	32.4	35.89	27.24	22.1	TCONS_00060023	[translate_table: standard]	99	ILYDEIMR
45	32.4	32.4	35.89	27.24	22.1	TCONS_00060023	[translate_table: standard]	99	NLSQQCLNALAK
45	32.4	32.4	35.89	27.24	22.1	TCONS_00060023	[translate_table: standard]	99	SIISGELPAGWEK
45	32.4	32.4	35.89	27.24	22.1	TCONS_00060023	[translate_table: standard]	99	VLPGFLGGSADLASSNMTLLK
45	32.4	32.4	35.89	27.24	22.1	TCONS_00060023	[translate_table: standard]	99	VSIEAGSTFGWTK
45	32.4	32.4	35.89	27.24	22.1	TCONS_00060023	[translate_table: standard]	99	VTTTIGFGSPNK
45	32.4	32.4	35.89	27.24	22.1	TCONS_00060023	[translate_table: standard]	99	HVPEGAALEAEWNAK
45	32.4	32.4	35.89	27.24	22.1	TCONS_00060023	[translate_table: standard]	99	NGNTGYDEIR
45	32.4	32.4	35.89	27.24	22.1	TCONS_00060023	[translate_table: standard]	98.81	SAAVETLNK
45	32.4	32.4	35.89	27.24	22.1	TCONS_00060023	[translate_table: standard]	98.13	DSVLPAAVTAR
45	32.4	32.4	35.89	27.24	22.1	TCONS_00060023	[translate_table: standard]	97.77	TVTDKPTLIK
45	32.4	32.4	35.89	27.24	22.1	TCONS_00060023	[translate_table: standard]	97.7	AMPNVLMLR
46	31.84	33.86	48.3	36.74	33.9	TCONS_00017144	[translate_table: standard]	99	AGTGSATLSMAYAAAK
46	31.84	33.86	48.3	36.74	33.9	TCONS_00017144	[translate_table: standard]	99	ANTFVAEVLGLD
46	31.84	33.86	48.3	36.74	33.9	TCONS_00017144	[translate_table: standard]	99	ANTFVAEVLGLDPR
46	31.84	33.86	48.3	36.74	33.9	TCONS_00017144	[translate_table: standard]	99	GDAGVVECSFVASQVTELPFFASK
46	31.84	33.86	48.3	36.74	33.9	TCONS_00017144	[translate_table: standard]	99	IQNGGTEVVEAK
46	31.84	33.86	48.3	36.74	33.9	TCONS_00017144	[translate_table: standard]	99	LSQVKPPCSFTPEETEYLTNR
46	31.84	33.86	48.3	36.74	33.9	TCONS_00017144	[translate_table: standard]	99	TGAEEIYQLGPL
46	31.84	33.86	48.3	36.74	33.9	TCONS_00017144	[translate_table: standard]	99	TGAEEIYQLGPLTEYER
46	31.84	33.86	48.3	36.74	33.9	TCONS_00017144	[translate_table: standard]	99	VAILGAAGGIGQPLAM
46	31.84	33.86	48.3	36.74	33.9	TCONS_00017144	[translate_table: standard]	99	VAILGAAGGIGQPLAMLMK
46	31.84	33.86	48.3	36.74	33.9	TCONS_00017144	[translate_table: standard]	99	TFVAEVLGLDPR
46	31.84	33.86	48.3	36.74	33.9	TCONS_00017144	[translate_table: standard]	99	AGTGSATLSMAY
46	31.84	33.86	48.3	36.74	33.9	TCONS_00017144	[translate_table: standard]	99	EVDVPVVGGHSGVTILPL
46	31.84	33.86	48.3	36.74	33.9	TCONS_00017144	[translate_table: standard]	99	LLGVTMLDVVR
46	31.84	33.86	48.3	36.74	33.9	TCONS_00017144	[translate_table: standard]	98.97	TLCDGIAK
47	31.79	31.79	48.05	42.92	40.04	TCONS_00081810	[translate_table: standard]	99	AGMIFYR
47	31.79	31.79	48.05	42.92	40.04	TCONS_00081810	[translate_table: standard]	99	ANAVALGNYLMSK
47	31.79	31.79	48.05	42.92	40.04	TCONS_00081810	[translate_table: standard]	99	DFEQIAEFLHR
47	31.79	31.79	48.05	42.92	40.04	TCONS_00081810	[translate_table: standard]	99	DIEELKADVEK
47	31.79	31.79	48.05	42.92	40.04	TCONS_00081810	[translate_table: standard]	99	EWGNTPLVTVDPEIHDLIEK
47	31.79	31.79	48.05	42.92	40.04	TCONS_00081810	[translate_table: standard]	99	GLVEKDFEQIAEFLHR
47	31.79	31.79	48.05	42.92	40.04	TCONS_00081810	[translate_table: standard]	99	GQPEDAVYDFEDK
47	31.79	31.79	48.05	42.92	40.04	TCONS_00081810	[translate_table: standard]	99	ISATSIYFESLPYK
47	31.79	31.79	48.05	42.92	40.04	TCONS_00081810	[translate_table: standard]	99	LCDLCNITVNK
47	31.79	31.79	48.05	42.92	40.04	TCONS_00081810	[translate_table: standard]	99	LIICGGSAYPR
47	31.79	31.79	48.05	42.92	40.04	TCONS_00081810	[translate_table: standard]	99	NAVFGDSSALSPGGVR
47	31.79	31.79	48.05	42.92	40.04	TCONS_00081810	[translate_table: standard]	99	SVTITLK
47	31.79	31.79	48.05	42.92	40.04	TCONS_00081810	[translate_table: standard]	99	VGALLLCDMAH
47	31.79	31.79	48.05	42.92	40.04	TCONS_00081810	[translate_table: standard]	99	YYGGNEFIDEIENLCR
47	31.79	31.79	48.05	42.92	40.04	TCONS_00081810	[translate_table: standard]	98.23	VDPNTGYIDYDRLEEK
47	31.79	31.79	48.05	42.92	40.04	TCONS_00081810	[translate_table: standard]	95.7	QVMTPGFK
47	31.79	31.79	48.05	42.92	40.04	TCONS_00081810	[translate_table: standard]	95.25	VIEAL
48	31.68	31.68	43.98	33.8	31.02	TCONS_00006546	[translate_table: standard]	99	AGMIPLQMELGGK
48	31.68	31.68	43.98	33.8	31.02	TCONS_00006546	[translate_table: standard]	99	AILISDAMETGTVQINSAPAR
48	31.68	31.68	43.98	33.8	31.02	TCONS_00006546	[translate_table: standard]	99	DSGIGSQGITNSINMMTK
48	31.68	31.68	43.98	33.8	31.02	TCONS_00006546	[translate_table: standard]	99	EGNLIWPLLLDHVRPDMR
48	31.68	31.68	43.98	33.8	31.02	TCONS_00006546	[translate_table: standard]	99	GATFCQEYK
48	31.68	31.68	43.98	33.8	31.02	TCONS_00006546	[translate_table: standard]	99	IAWEEPFGPVLPVIR
48	31.68	31.68	43.98	33.8	31.02	TCONS_00006546	[translate_table: standard]	99	STVINLPTPTYAMG
48	31.68	31.68	43.98	33.8	31.02	TCONS_00006546	[translate_table: standard]	99	FLVSDSFPGNER
49	31.21	31.21	45.84	36.16	31.77	TCONS_00042918	[translate_table: standard]	99	AMEFVGSTVESLTMEER
49	31.21	31.21	45.84	36.16	31.77	TCONS_00042918	[translate_table: standard]	99	DFCMEQNIK
49	31.21	31.21	45.84	36.16	31.77	TCONS_00042918	[translate_table: standard]	99	EGQIYLASPYTAAASALTGFVTDPR
49	31.21	31.21	45.84	36.16	31.77	TCONS_00042918	[translate_table: standard]	99	FVMDGEMPDYLLAK
49	31.21	31.21	45.84	36.16	31.77	TCONS_00042918	[translate_table: standard]	99	LEPLVAKPHSPDNR
49	31.21	31.21	45.84	36.16	31.77	TCONS_00042918	[translate_table: standard]	99	LVIIPDHYIFTTDER
49	31.21	31.21	45.84	36.16	31.77	TCONS_00042918	[translate_table: standard]	99	MNEPQVCVSTTNR
49	31.21	31.21	45.84	36.16	31.77	TCONS_00042918	[translate_table: standard]	99	MTLCNMVVEAGGK
49	31.21	31.21	45.84	36.16	31.77	TCONS_00042918	[translate_table: standard]	99	NGVVPADSTTYK
49	31.21	31.21	45.84	36.16	31.77	TCONS_00042918	[translate_table: standard]	99	TCSQIFEEAGCDTPASPSCGACLGGPR
49	31.21	31.21	45.84	36.16	31.77	TCONS_00042918	[translate_table: standard]	99	TEDFLAAAK
49	31.21	31.21	45.84	36.16	31.77	TCONS_00042918	[translate_table: standard]	99	TSIPYEAVYSDEQAR
49	31.21	31.21	45.84	36.16	31.77	TCONS_00042918	[translate_table: standard]	99	VPTFLVPATQK
49	31.21	31.21	45.84	36.16	31.77	TCONS_00042918	[translate_table: standard]	98.76	VWMDVYSLPVPGSGGK
50	31.01	31.28	44.29	31.59	27.14	TCONS_00026784	[translate_table: standard]	99	CLLDDEAIK
50	31.01	31.28	44.29	31.59	27.14	TCONS_00026784	[translate_table: standard]	99	DEEVNYFPSR
50	31.01	31.28	44.29	31.59	27.14	TCONS_00026784	[translate_table: standard]	99	DLYDSIAAGNYPEWK
50	31.01	31.28	44.29	31.59	27.14	TCONS_00026784	[translate_table: standard]	99	EGNFDLVGNNFPVFFVR
50	31.01	31.28	44.29	31.59	27.14	TCONS_00026784	[translate_table: standard]	99	GFFEVTHDISHLTCADFMR
50	31.01	31.28	44.29	31.59	27.14	TCONS_00026784	[translate_table: standard]	99	LGPNYLQLPAN
50	31.01	31.28	44.29	31.59	27.14	TCONS_00026784	[translate_table: standard]	99	LGPNYLQLPANAPK
50	31.01	31.28	44.29	31.59	27.14	TCONS_00026784	[translate_table: standard]	99	TWPEDILPLQPVGR
50	31.01	31.28	44.29	31.59	27.14	TCONS_00026784	[translate_table: standard]	99	WVEALSDPR
50	31.01	31.28	44.29	31.59	27.14	TCONS_00026784	[translate_table: standard]	99	GPILLEDYHLVEK
50	31.01	31.28	44.29	31.59	27.14	TCONS_00026784	[translate_table: standard]	99	HMEGSGVNTYTLINK
50	31.01	31.28	44.29	31.59	27.14	TCONS_00026784	[translate_table: standard]	98.6	WVEALSD
50	31.01	31.28	44.29	31.59	27.14	TCONS_00026784	[translate_table: standard]	97.19	LNVRPSI
51	30.93	31.25	38.94	32.28	28.95	TCONS_00124639	[translate_table: standard]	99	DHIVADWDIPRPIPR
51	30.93	31.25	38.94	32.28	28.95	TCONS_00124639	[translate_table: standard]	99	FTLPPFLTLK
51	30.93	31.25	38.94	32.28	28.95	TCONS_00124639	[translate_table: standard]	99	ISMPIMIAPTAMQK
51	30.93	31.25	38.94	32.28	28.95	TCONS_00124639	[translate_table: standard]	99	MDGSDDSGLASYVAGQIDR
51	30.93	31.25	38.94	32.28	28.95	TCONS_00124639	[translate_table: standard]	99	MVFDYYASGAEDQWTLQENR
51	30.93	31.25	38.94	32.28	28.95	TCONS_00124639	[translate_table: standard]	99	NVVAQLVR
51	30.93	31.25	38.94	32.28	28.95	TCONS_00124639	[translate_table: standard]	99	SLAAEGEAGIR
51	30.93	31.25	38.94	32.28	28.95	TCONS_00124639	[translate_table: standard]	99	ILIDV
51	30.93	31.25	38.94	32.28	28.95	TCONS_00124639	[translate_table: standard]	99	IDMTTTVLGFK
51	30.93	31.25	38.94	32.28	28.95	TCONS_00124639	[translate_table: standard]	98.01	QLDYVPATIMALEEVVK
52	29.78	51.59	57.32	48.78	43.36	TCONS_00080466	[translate_table: standard]	99	AIFAEGCK
52	29.78	51.59	57.32	48.78	43.36	TCONS_00080466	[translate_table: standard]	99	CELDDPLILIYEK
52	29.78	51.59	57.32	48.78	43.36	TCONS_00080466	[translate_table: standard]	99	DGVITIADGK
52	29.78	51.59	57.32	48.78	43.36	TCONS_00080466	[translate_table: standard]	99	ELDKLPTANFDQK
52	29.78	51.59	57.32	48.78	43.36	TCONS_00080466	[translate_table: standard]	99	GITMAVDSVVTDLK
52	29.78	51.59	57.32	48.78	43.36	TCONS_00080466	[translate_table: standard]	99	GYISPYFITNEK
52	29.78	51.59	57.32	48.78	43.36	TCONS_00080466	[translate_table: standard]	99	ISSINAIVK
52	29.78	51.59	57.32	48.78	43.36	TCONS_00080466	[translate_table: standard]	99	LLELALK
52	29.78	51.59	57.32	48.78	43.36	TCONS_00080466	[translate_table: standard]	99	QVANATNDEAGDGTTCATILTR
52	29.78	51.59	57.32	48.78	43.36	TCONS_00080466	[translate_table: standard]	99	SAIELSTSDYDKEK
52	29.78	51.59	57.32	48.78	43.36	TCONS_00080466	[translate_table: standard]	99	TALVDAASVSSLMTTTEAVVVDSPK
52	29.78	51.59	57.32	48.78	43.36	TCONS_00080466	[translate_table: standard]	99	TLFNELEVVEGMK
52	29.78	51.59	57.32	48.78	43.36	TCONS_00080466	[translate_table: standard]	99	TLMLQGIEELADTVK
52	29.78	51.59	57.32	48.78	43.36	TCONS_00080466	[translate_table: standard]	99	TVVIEQSFGGPK
52	29.78	51.59	57.32	48.78	43.36	TCONS_00080466	[translate_table: standard]	95.75	AAVEEGIVAGGGVALLYASK
53	29.72	29.72	50.53	45.19	42.25	TCONS_00118016	[translate_table: standard]	99	AAGFPEPEIIHYNPK
53	29.72	29.72	50.53	45.19	42.25	TCONS_00118016	[translate_table: standard]	99	AFIQVLGNEK
53	29.72	29.72	50.53	45.19	42.25	TCONS_00118016	[translate_table: standard]	99	AGRPIPVPNSGIQITQLGHVK
53	29.72	29.72	50.53	45.19	42.25	TCONS_00118016	[translate_table: standard]	99	ANLSVEGFDVVYDINGR
53	29.72	29.72	50.53	45.19	42.25	TCONS_00118016	[translate_table: standard]	99	APITQQLPGESEK
53	29.72	29.72	50.53	45.19	42.25	TCONS_00118016	[translate_table: standard]	99	DLAMAFIQVLGNEK
53	29.72	29.72	50.53	45.19	42.25	TCONS_00118016	[translate_table: standard]	99	GKAPITQQLPGESEKDYADFSSK
53	29.72	29.72	50.53	45.19	42.25	TCONS_00118016	[translate_table: standard]	99	GKLETENLLK
53	29.72	29.72	50.53	45.19	42.25	TCONS_00118016	[translate_table: standard]	99	QVFNISGDK
53	29.72	29.72	50.53	45.19	42.25	TCONS_00118016	[translate_table: standard]	99	QVFNISGDKYVTFDGLAK
53	29.72	29.72	50.53	45.19	42.25	TCONS_00118016	[translate_table: standard]	99	SDLLPHFETDAVDPK
53	29.72	29.72	50.53	45.19	42.25	TCONS_00118016	[translate_table: standard]	99	SELGWKPEFDLVGGLADSYNLDFGR
53	29.72	29.72	50.53	45.19	42.25	TCONS_00118016	[translate_table: standard]	99	YVTFDGLAK
53	29.72	29.72	50.53	45.19	42.25	TCONS_00118016	[translate_table: standard]	99	LETENLLK
53	29.72	29.72	50.53	45.19	42.25	TCONS_00118016	[translate_table: standard]	98.83	APITQQLPGESEKDYADFSSK
54	29.67	29.67	23.35	16.34	16.34	TCONS_00118687	[translate_table: standard]	99	ANDFDLMYEQVK
54	29.67	29.67	23.35	16.34	16.34	TCONS_00118687	[translate_table: standard]	99	DLYEQIVATK
54	29.67	29.67	23.35	16.34	16.34	TCONS_00118687	[translate_table: standard]	99	FYGEVTQQMLK
54	29.67	29.67	23.35	16.34	16.34	TCONS_00118687	[translate_table: standard]	99	GGNPDSNTLISDMTTVICLDDYHSLDR
54	29.67	29.67	23.35	16.34	16.34	TCONS_00118687	[translate_table: standard]	99	ILVIEGL
54	29.67	29.67	23.35	16.34	16.34	TCONS_00118687	[translate_table: standard]	99	ILVIEGLHPMYDER
54	29.67	29.67	23.35	16.34	16.34	TCONS_00118687	[translate_table: standard]	99	IRDLYEQIVATK
54	29.67	29.67	23.35	16.34	16.34	TCONS_00118687	[translate_table: standard]	99	KLTCSYPGIK
54	29.67	29.67	23.35	16.34	16.34	TCONS_00118687	[translate_table: standard]	99	KPDFDAYIDPQK
54	29.67	29.67	23.35	16.34	16.34	TCONS_00118687	[translate_table: standard]	99	LTCSYPGIK
54	29.67	29.67	23.35	16.34	16.34	TCONS_00118687	[translate_table: standard]	99	LTSVFGGGAEPPK
54	29.67	29.67	23.35	16.34	16.34	TCONS_00118687	[translate_table: standard]	99	QYADAVIEVLPTQLIPDDNEGK
54	29.67	29.67	23.35	16.34	16.34	TCONS_00118687	[translate_table: standard]	99	RLTSVFGGGAEPPK
54	29.67	29.67	23.35	16.34	16.34	TCONS_00118687	[translate_table: standard]	99	TVVIGLAADSGCGK
54	29.67	29.67	23.35	16.34	16.34	TCONS_00118687	[translate_table: standard]	96.36	GVTALDPR
55	29.39	29.39	61.02	55.25	49.49	TCONS_00045083	[translate_table: standard]	99	AGAEVIGISGDD
55	29.39	29.39	61.02	55.25	49.49	TCONS_00045083	[translate_table: standard]	99	AGAEVIGISGDDPSSHK
55	29.39	29.39	61.02	55.25	49.49	TCONS_00045083	[translate_table: standard]	99	GGVPPNFSLK
55	29.39	29.39	61.02	55.25	49.49	TCONS_00045083	[translate_table: standard]	99	GKPVVVYFYPADESPGCTK
55	29.39	29.39	61.02	55.25	49.49	TCONS_00045083	[translate_table: standard]	99	GKPVVVYFYPADETPGCTK
55	29.39	29.39	61.02	55.25	49.49	TCONS_00045083	[translate_table: standard]	99	KAGAEVIGISGDDPSSHK
55	29.39	29.39	61.02	55.25	49.49	TCONS_00045083	[translate_table: standard]	99	SGVVQLVYNNQFQPEK
55	29.39	29.39	61.02	55.25	49.49	TCONS_00045083	[translate_table: standard]	99	TLLCDEGNK
55	29.39	29.39	61.02	55.25	49.49	TCONS_00045083	[translate_table: standard]	99	KEWGVPSDLFGTLPGR
55	29.39	29.39	61.02	55.25	49.49	TCONS_00045083	[translate_table: standard]	99	EWGVPSDLFGTLPGR
55	29.39	29.39	61.02	55.25	49.49	TCONS_00045083	[translate_table: standard]	98.72	NRLPFTLLCDEGNK
55	29.39	29.39	61.02	55.25	49.49	TCONS_00045083	[translate_table: standard]	96.3	GGVPPNFSLKDQDGR
56	29.06	29.28	40.83	27.31	21.1	TCONS_00091423	[translate_table: standard]	99	AGAPVDQTIK
56	29.06	29.28	40.83	27.31	21.1	TCONS_00091423	[translate_table: standard]	99	ERLPANLVQAQR
56	29.06	29.28	40.83	27.31	21.1	TCONS_00091423	[translate_table: standard]	99	GDCIIDGGNEWYENTER
56	29.06	29.28	40.83	27.31	21.1	TCONS_00091423	[translate_table: standard]	99	GLLYLGMGVSGGEEGAR
56	29.06	29.28	40.83	27.31	21.1	TCONS_00091423	[translate_table: standard]	99	LSNEELHEVFTEWNK
56	29.06	29.28	40.83	27.31	21.1	TCONS_00091423	[translate_table: standard]	99	NPDLANLLVDPEFAK
56	29.06	29.28	40.83	27.31	21.1	TCONS_00091423	[translate_table: standard]	99	SVEQGWDLK
56	29.06	29.28	40.83	27.31	21.1	TCONS_00091423	[translate_table: standard]	99	VAAQVPDSGPCVTYIGK
56	29.06	29.28	40.83	27.31	21.1	TCONS_00091423	[translate_table: standard]	99	VFQSSGVGDILTDQIVDK
56	29.06	29.28	40.83	27.31	21.1	TCONS_00091423	[translate_table: standard]	99	VFQSSGVGDILTDQIVDKK
56	29.06	29.28	40.83	27.31	21.1	TCONS_00091423	[translate_table: standard]	98.45	DYFGAHTYER
57	28.82	28.82	30.04	20.5	19.85	TCONS_00089324	[translate_table: standard]	99	AVFPSIVGR
57	28.82	28.82	30.04	20.5	19.85	TCONS_00089324	[translate_table: standard]	99	DLYGNIVLSGGSTMFPGIADR
57	28.82	28.82	30.04	20.5	19.85	TCONS_00089324	[translate_table: standard]	99	KDLYGNIVLSGGSTMFPGIADR
57	28.82	28.82	30.04	20.5	19.85	TCONS_00089324	[translate_table: standard]	99	EITALAPSSMK
57	28.82	28.82	30.04	20.5	19.85	TCONS_00089324	[translate_table: standard]	99	LAYVALDYEQELETAK
57	28.82	28.82	30.04	20.5	19.85	TCONS_00089324	[translate_table: standard]	99	SYELPDGQVITIGAER
57	28.82	28.82	30.04	20.5	19.85	TCONS_00089324	[translate_table: standard]	99	TTGIVLDSGDGVSHTVPIYEGYALPHAILR
57	28.82	28.82	30.04	20.5	19.85	TCONS_00089324	[translate_table: standard]	99	YPIEHGIVSNWDDMEK
57	28.82	28.82	30.04	20.5	19.85	TCONS_00089324	[translate_table: standard]	97.27	DLTDALMK
57	28.82	28.82	30.04	20.5	19.85	TCONS_00089324	[translate_table: standard]	96.44	VAPEEHPVLLTEAPLNPK
58	28.53	28.53	23.59	14.48	13.4	TCONS_00043008	[translate_table: standard]	99	EIKFEFPAMDTL
58	28.53	28.53	23.59	14.48	13.4	TCONS_00043008	[translate_table: standard]	99	ELAAACEVWK
58	28.53	28.53	23.59	14.48	13.4	TCONS_00043008	[translate_table: standard]	99	FEFPAMD
58	28.53	28.53	23.59	14.48	13.4	TCONS_00043008	[translate_table: standard]	99	FEFPAMDT
58	28.53	28.53	23.59	14.48	13.4	TCONS_00043008	[translate_table: standard]	99	FEFPAMDTL
58	28.53	28.53	23.59	14.48	13.4	TCONS_00043008	[translate_table: standard]	99	LAAACEVWK
58	28.53	28.53	23.59	14.48	13.4	TCONS_00043008	[translate_table: standard]	99	SPELAAACEVWK
58	28.53	28.53	23.59	14.48	13.4	TCONS_00043008	[translate_table: standard]	99	WSPELAAACEVW
58	28.53	28.53	23.59	14.48	13.4	TCONS_00043008	[translate_table: standard]	99	WSPELAAAC
58	28.53	28.53	23.59	14.48	13.4	TCONS_00043008	[translate_table: standard]	99	WSPELAA
58	28.53	28.53	23.59	14.48	13.4	TCONS_00043008	[translate_table: standard]	99	WSPELAAACE
58	28.53	28.53	23.59	14.48	13.4	TCONS_00043008	[translate_table: standard]	99	EASKWSPELAAACEVWK
58	28.53	28.53	23.59	14.48	13.4	TCONS_00043008	[translate_table: standard]	99	VALEACVQAR
58	28.53	28.53	23.59	14.48	13.4	TCONS_00043008	[translate_table: standard]	99	WSPELAAACEVWK
58	28.53	28.53	23.59	14.48	13.4	TCONS_00043008	[translate_table: standard]	98.56	VALEACVQ
58	28.53	28.53	23.59	14.48	13.4	TCONS_00043008	[translate_table: standard]	98.49	WSPELAAACEVWKEIK
59	28.04	28.11	22.8	11.58	9.314	TCONS_00031014	[translate_table: standard]	99	AIYYLATDSLK
59	28.04	28.11	22.8	11.58	9.314	TCONS_00031014	[translate_table: standard]	99	AQTLGDTSSLEFMR
59	28.04	28.11	22.8	11.58	9.314	TCONS_00031014	[translate_table: standard]	99	EELIDCLGTIAQSGTSK
59	28.04	28.11	22.8	11.58	9.314	TCONS_00031014	[translate_table: standard]	99	FLSVTDPSLLGNAGELEIR
59	28.04	28.11	22.8	11.58	9.314	TCONS_00031014	[translate_table: standard]	99	QYVWEAVADSSSYVIR
59	28.04	28.11	22.8	11.58	9.314	TCONS_00031014	[translate_table: standard]	99	SEEDLISLDDYVENMGENQK
59	28.04	28.11	22.8	11.58	9.314	TCONS_00031014	[translate_table: standard]	99	SVLYIPGMAPLNNEDVVNPK
59	28.04	28.11	22.8	11.58	9.314	TCONS_00031014	[translate_table: standard]	99	GVVDSNDLPLNVSR
59	28.04	28.11	22.8	11.58	9.314	TCONS_00031014	[translate_table: standard]	98.77	EEYNLLCDWIK
59	28.04	28.11	22.8	11.58	9.314	TCONS_00031014	[translate_table: standard]	98.5	ILEINPDHPIIK
59	28.04	28.11	22.8	11.58	9.314	TCONS_00031014	[translate_table: standard]	97.39	ETKEEYNLLCDWIK
59	28.04	28.11	22.8	11.58	9.314	TCONS_00031014	[translate_table: standard]	97.33	LSSSPCVLVSGK
59	28.04	28.11	22.8	11.58	9.314	TCONS_00031014	[translate_table: standard]	97.27	ILQLIR
60	27.99	27.99	45.43	34.93	29.84	TCONS_00117199; TCONS_00117198	[translate_table: standard]; [translate_table: standard]	99	ATSDLLLVQSDLYTLNDGFVSR
60	27.99	27.99	45.43	34.93	29.84	TCONS_00117199; TCONS_00117198	[translate_table: standard]; [translate_table: standard]	99	FFDQAIGINVPR
60	27.99	27.99	45.43	34.93	29.84	TCONS_00117199; TCONS_00117198	[translate_table: standard]; [translate_table: standard]	99	GGTLISYEGK
60	27.99	27.99	45.43	34.93	29.84	TCONS_00117199; TCONS_00117198	[translate_table: standard]; [translate_table: standard]	99	LEIPNGAVIENK
60	27.99	27.99	45.43	34.93	29.84	TCONS_00117199; TCONS_00117198	[translate_table: standard]; [translate_table: standard]	99	LIVEDFMPLPCK
60	27.99	27.99	45.43	34.93	29.84	TCONS_00117199; TCONS_00117198	[translate_table: standard]; [translate_table: standard]	99	LNGGLGTTMGCTGPK
60	27.99	27.99	45.43	34.93	29.84	TCONS_00117199; TCONS_00117198	[translate_table: standard]; [translate_table: standard]	99	LVEADALK
60	27.99	27.99	45.43	34.93	29.84	TCONS_00117199; TCONS_00117198	[translate_table: standard]; [translate_table: standard]	99	SGFINLVAR
60	27.99	27.99	45.43	34.93	29.84	TCONS_00117199; TCONS_00117198	[translate_table: standard]; [translate_table: standard]	99	SIPSIIELDILK
60	27.99	27.99	45.43	34.93	29.84	TCONS_00117199; TCONS_00117198	[translate_table: standard]; [translate_table: standard]	99	VLQLETAAGAAIR
60	27.99	27.99	45.43	34.93	29.84	TCONS_00117199; TCONS_00117198	[translate_table: standard]; [translate_table: standard]	99	YSNSNIEIHTFNQSQYPR
60	27.99	27.99	45.43	34.93	29.84	TCONS_00117199; TCONS_00117198	[translate_table: standard]; [translate_table: standard]	99	TPTDEVVVPYDSLAPTPEDPDETRK
60	27.99	27.99	45.43	34.93	29.84	TCONS_00117199; TCONS_00117198	[translate_table: standard]; [translate_table: standard]	99	TPTDEVVVPYDSLAPTPEDPDETR
60	27.99	27.99	45.43	34.93	29.84	TCONS_00117199; TCONS_00117198	[translate_table: standard]; [translate_table: standard]	99	VQLLEIAQVPDEHVSEFK
60	27.99	27.99	45.43	34.93	29.84	TCONS_00117199; TCONS_00117198	[translate_table: standard]; [translate_table: standard]	96.33	VSNFLSR
61	27.95	28.36	39.27	24.01	20.6	TCONS_00056150	[translate_table: standard]	99	AIFASGSPFDPVEYK
61	27.95	28.36	39.27	24.01	20.6	TCONS_00056150	[translate_table: standard]	99	AIKPTVLIGSSGVGQTFTK
61	27.95	28.36	39.27	24.01	20.6	TCONS_00056150	[translate_table: standard]	99	AYELGVATHLPQPENLVK
61	27.95	28.36	39.27	24.01	20.6	TCONS_00056150	[translate_table: standard]	99	DITVAGGVEDIYGEDR
61	27.95	28.36	39.27	24.01	20.6	TCONS_00056150	[translate_table: standard]	99	GLIYPPFSNIR
61	27.95	28.36	39.27	24.01	20.6	TCONS_00056150	[translate_table: standard]	99	GLLPPVTMSQK
61	27.95	28.36	39.27	24.01	20.6	TCONS_00056150	[translate_table: standard]	99	ILGLGDLGCQGMGIPVGK
61	27.95	28.36	39.27	24.01	20.6	TCONS_00056150	[translate_table: standard]	99	LLIDNVEELLPVVYTPTVGEACQK
61	27.95	28.36	39.27	24.01	20.6	TCONS_00056150	[translate_table: standard]	99	SIQVIVVTDGER
61	27.95	28.36	39.27	24.01	20.6	TCONS_00056150	[translate_table: standard]	99	VHNAMLLAASEALAGQVSK
61	27.95	28.36	39.27	24.01	20.6	TCONS_00056150	[translate_table: standard]	99	YAESCMYTPNYR
61	27.95	28.36	39.27	24.01	20.6	TCONS_00056150	[translate_table: standard]	99	YMAMMDLEER
61	27.95	28.36	39.27	24.01	20.6	TCONS_00056150	[translate_table: standard]	98.38	QYQVPLQK
62	27.84	28.06	22.2	15.99	14.56	TCONS_00029436	[translate_table: standard]	99	ALLNDPVFR
62	27.84	28.06	22.2	15.99	14.56	TCONS_00029436	[translate_table: standard]	99	ALLNDPVFRPL
62	27.84	28.06	22.2	15.99	14.56	TCONS_00029436	[translate_table: standard]	99	ALLNDPVFRPLVEK
62	27.84	28.06	22.2	15.99	14.56	TCONS_00029436	[translate_table: standard]	99	EDKPEPPVEGR
62	27.84	28.06	22.2	15.99	14.56	TCONS_00029436	[translate_table: standard]	99	EGLLQLPSDK
62	27.84	28.06	22.2	15.99	14.56	TCONS_00029436	[translate_table: standard]	99	HKLEQGHAANNGLEIAVR
62	27.84	28.06	22.2	15.99	14.56	TCONS_00029436	[translate_table: standard]	99	HMGLTDKDIVALSGGHTLGR
62	27.84	28.06	22.2	15.99	14.56	TCONS_00029436	[translate_table: standard]	99	LAWHSAGTYDVTTK
62	27.84	28.06	22.2	15.99	14.56	TCONS_00029436	[translate_table: standard]	99	LEQGHAANNGLEIAVR
62	27.84	28.06	22.2	15.99	14.56	TCONS_00029436	[translate_table: standard]	99	LSELGFAEA
62	27.84	28.06	22.2	15.99	14.56	TCONS_00029436	[translate_table: standard]	99	YAADEDAFFADY
62	27.84	28.06	22.2	15.99	14.56	TCONS_00029436	[translate_table: standard]	99	YAADEDAFFADYAEAHMK
63	27.83	27.84	40.28	33.52	31.27	TCONS_00069050	[translate_table: standard]	99	QITDFALFANNLPSALVEKVTFLDDAQVK
63	27.83	27.84	40.28	33.52	31.27	TCONS_00069050	[translate_table: standard]	99	SALGIAGDTNNLIK
63	27.83	27.84	40.28	33.52	31.27	TCONS_00069050	[translate_table: standard]	99	SVLDFCVAD
63	27.83	27.84	40.28	33.52	31.27	TCONS_00069050	[translate_table: standard]	99	SVLDFCVADFSLPDGPAGY
63	27.83	27.84	40.28	33.52	31.27	TCONS_00069050	[translate_table: standard]	99	SVLDFCVADFSLPDGPAGYSCK
63	27.83	27.84	40.28	33.52	31.27	TCONS_00069050	[translate_table: standard]	99	VTFLDDAQVK
63	27.83	27.84	40.28	33.52	31.27	TCONS_00069050	[translate_table: standard]	99	VTPAFAAQFPGVNGLGL
63	27.83	27.84	40.28	33.52	31.27	TCONS_00069050	[translate_table: standard]	99	VTPAFAAQFPGVNGLGLSMAR
63	27.83	27.84	40.28	33.52	31.27	TCONS_00069050	[translate_table: standard]	99	VTVNDFVYSALGIAGDTNN
63	27.83	27.84	40.28	33.52	31.27	TCONS_00069050	[translate_table: standard]	99	VTVNDFVYSALGIAGDTNNLIK
63	27.83	27.84	40.28	33.52	31.27	TCONS_00069050	[translate_table: standard]	99	SVLDFCVADF
63	27.83	27.84	40.28	33.52	31.27	TCONS_00069050	[translate_table: standard]	99	VTVNDFVYSAL
63	27.83	27.84	40.28	33.52	31.27	TCONS_00069050	[translate_table: standard]	99	AAQFPGVNGLGLSMAR
63	27.83	27.84	40.28	33.52	31.27	TCONS_00069050	[translate_table: standard]	99	AGFISSSANTVYFK
63	27.83	27.84	40.28	33.52	31.27	TCONS_00069050	[translate_table: standard]	98.65	ISSSANTVYFK
63	27.83	27.84	40.28	33.52	31.27	TCONS_00069050	[translate_table: standard]	98.59	NLPSALVEK
63	27.83	27.84	40.28	33.52	31.27	TCONS_00069050	[translate_table: standard]	98.09	VTPAFAAQFPGVN
63	27.83	27.84	40.28	33.52	31.27	TCONS_00069050	[translate_table: standard]	95.73	VTFLDDAQ
63	27.83	27.84	40.28	33.52	31.27	TCONS_00069050	[translate_table: standard]	95.63	AKVTPAFAAQFPGVNGLGLSMAR
63	27.83	27.84	40.28	33.52	31.27	TCONS_00069050	[translate_table: standard]	95.62	GIAGDTNNLIK
64	27.73	27.74	41.08	34.54	31.38	TCONS_00112946	[translate_table: standard]	99	DIEADIVPTCR
64	27.73	27.74	41.08	34.54	31.38	TCONS_00112946	[translate_table: standard]	99	ELGIGIVPYSPLGR
64	27.73	27.74	41.08	34.54	31.38	TCONS_00112946	[translate_table: standard]	99	FKPENLEHNQK
64	27.73	27.74	41.08	34.54	31.38	TCONS_00112946	[translate_table: standard]	99	GFLSGGTNFIANLPDGDFR
64	27.73	27.74	41.08	34.54	31.38	TCONS_00112946	[translate_table: standard]	99	GFLSGGTNFIANLPDGDFRK
64	27.73	27.74	41.08	34.54	31.38	TCONS_00112946	[translate_table: standard]	99	IANLNQNIGALSVK
64	27.73	27.74	41.08	34.54	31.38	TCONS_00112946	[translate_table: standard]	99	IDTSVPIEVTMGELK
64	27.73	27.74	41.08	34.54	31.38	TCONS_00112946	[translate_table: standard]	99	LEVECIDLYYQHR
64	27.73	27.74	41.08	34.54	31.38	TCONS_00112946	[translate_table: standard]	99	LTPEEMAELESYASADVVK
64	27.73	27.74	41.08	34.54	31.38	TCONS_00112946	[translate_table: standard]	99	RLEVECIDLYYQHR
64	27.73	27.74	41.08	34.54	31.38	TCONS_00112946	[translate_table: standard]	99	VPIEVTMGELK
64	27.73	27.74	41.08	34.54	31.38	TCONS_00112946	[translate_table: standard]	99	YIGLSEASASTIR
64	27.73	27.74	41.08	34.54	31.38	TCONS_00112946	[translate_table: standard]	95.74	AACETSLK
65	27.55	27.84	51.86	34.96	32.38	TCONS_00115611	[translate_table: standard]	99	AFDEVNTSLTTK
65	27.55	27.84	51.86	34.96	32.38	TCONS_00115611	[translate_table: standard]	99	EAEATSLK
65	27.55	27.84	51.86	34.96	32.38	TCONS_00115611	[translate_table: standard]	99	EAYESVEVPK
65	27.55	27.84	51.86	34.96	32.38	TCONS_00115611	[translate_table: standard]	99	EIVEVQELK
65	27.55	27.84	51.86	34.96	32.38	TCONS_00115611	[translate_table: standard]	99	FDALLVELK
65	27.55	27.84	51.86	34.96	32.38	TCONS_00115611	[translate_table: standard]	99	ISTMTADEYFEK
65	27.55	27.84	51.86	34.96	32.38	TCONS_00115611	[translate_table: standard]	99	LEKEIVEVQELK
65	27.55	27.84	51.86	34.96	32.38	TCONS_00115611	[translate_table: standard]	99	RAFDEVNTSLTTK
65	27.55	27.84	51.86	34.96	32.38	TCONS_00115611	[translate_table: standard]	99	TIDWEGMAK
65	27.55	27.84	51.86	34.96	32.38	TCONS_00115611	[translate_table: standard]	99	YVDTVTPEYKPK
65	27.55	27.84	51.86	34.96	32.38	TCONS_00115611	[translate_table: standard]	96.58	LVDMYK
66	27.44	27.44	28.43	20.4	19.73	TCONS_00126955	[translate_table: standard]	99	FGLAL
66	27.44	27.44	28.43	20.4	19.73	TCONS_00126955	[translate_table: standard]	99	FGLALALKP
66	27.44	27.44	28.43	20.4	19.73	TCONS_00126955	[translate_table: standard]	99	GDLFLADVNTQLK
66	27.44	27.44	28.43	20.4	19.73	TCONS_00126955	[translate_table: standard]	99	GPGLYTDIGK
66	27.44	27.44	28.43	20.4	19.73	TCONS_00126955	[translate_table: standard]	99	GPGLYTDIGKK
66	27.44	27.44	28.43	20.4	19.73	TCONS_00126955	[translate_table: standard]	99	KGDLFLADVNTQLK
66	27.44	27.44	28.43	20.4	19.73	TCONS_00126955	[translate_table: standard]	99	NTFTVGTQHSLDPLTTVK
66	27.44	27.44	28.43	20.4	19.73	TCONS_00126955	[translate_table: standard]	99	SLFTISGEVDTK
66	27.44	27.44	28.43	20.4	19.73	TCONS_00126955	[translate_table: standard]	99	VDTNSNLLTTITVDEAAPGLK
66	27.44	27.44	28.43	20.4	19.73	TCONS_00126955	[translate_table: standard]	99	NVTTDIK
66	27.44	27.44	28.43	20.4	19.73	TCONS_00126955	[translate_table: standard]	99	ASALIQHEWRP
66	27.44	27.44	28.43	20.4	19.73	TCONS_00126955	[translate_table: standard]	97.37	GKGPGLYTDIGK
67	27.26	27.27	45.39	32.77	29.94	TCONS_00097873	[translate_table: standard]	99	EFAPSISEK
67	27.26	27.27	45.39	32.77	29.94	TCONS_00097873	[translate_table: standard]	99	ELVANDEWLHGEFITTVQQR
67	27.26	27.27	45.39	32.77	29.94	TCONS_00097873	[translate_table: standard]	99	GVMLGPDQPVILHMLDIPPAAEALNGVK
67	27.26	27.27	45.39	32.77	29.94	TCONS_00097873	[translate_table: standard]	99	KLDLTAEELTEEK
67	27.26	27.27	45.39	32.77	29.94	TCONS_00097873	[translate_table: standard]	99	KLSSALSAASSACDHIR
67	27.26	27.27	45.39	32.77	29.94	TCONS_00097873	[translate_table: standard]	99	LDLTAEELTEEK
67	27.26	27.27	45.39	32.77	29.94	TCONS_00097873	[translate_table: standard]	99	LNVPVSDVK
67	27.26	27.27	45.39	32.77	29.94	TCONS_00097873	[translate_table: standard]	99	LSSALSAASSACDHIR
67	27.26	27.27	45.39	32.77	29.94	TCONS_00097873	[translate_table: standard]	99	MELVDAAFPLLK
67	27.26	27.27	45.39	32.77	29.94	TCONS_00097873	[translate_table: standard]	99	SQASALESYAAANCK
67	27.26	27.27	45.39	32.77	29.94	TCONS_00097873	[translate_table: standard]	99	VLVTGAAGQIGY
67	27.26	27.27	45.39	32.77	29.94	TCONS_00097873	[translate_table: standard]	99	VLVTGAAGQIGYALVPMIAR
67	27.26	27.27	45.39	32.77	29.94	TCONS_00097873	[translate_table: standard]	99	VLVVANPANTNALILK
67	27.26	27.27	45.39	32.77	29.94	TCONS_00097873	[translate_table: standard]	99	VLVVANPANTN
68	27.22	27.22	45.38	36.13	33.68	TCONS_00021180	[translate_table: standard]	99	DIAPDGATLEESNANLDEVVALAK
68	27.22	27.22	45.38	36.13	33.68	TCONS_00021180	[translate_table: standard]	99	EGYQTLLNTDMER
68	27.22	27.22	45.38	36.13	33.68	TCONS_00021180	[translate_table: standard]	99	FLEAAVAYK
68	27.22	27.22	45.38	36.13	33.68	TCONS_00021180	[translate_table: standard]	99	GCGDDWEGEFFPGIPK
68	27.22	27.22	45.38	36.13	33.68	TCONS_00021180	[translate_table: standard]	99	HQYDWDAATAANFLR
68	27.22	27.22	45.38	36.13	33.68	TCONS_00021180	[translate_table: standard]	99	LGVELWCFHDR
68	27.22	27.22	45.38	36.13	33.68	TCONS_00021180	[translate_table: standard]	99	LIEDGSLAELVR
68	27.22	27.22	45.38	36.13	33.68	TCONS_00021180	[translate_table: standard]	99	NGGLAPGGFNFDAK
68	27.22	27.22	45.38	36.13	33.68	TCONS_00021180	[translate_table: standard]	99	QELAEMIFQSAL
68	27.22	27.22	45.38	36.13	33.68	TCONS_00021180	[translate_table: standard]	99	SPQTCPANIGK
68	27.22	27.22	45.38	36.13	33.68	TCONS_00021180	[translate_table: standard]	99	WYNGEEEILGK
68	27.22	27.22	45.38	36.13	33.68	TCONS_00021180	[translate_table: standard]	99	YQSFDTELGALIEAGK
68	27.22	27.22	45.38	36.13	33.68	TCONS_00021180	[translate_table: standard]	99	ESTDVEDLFIAHISGMDTLAR
68	27.22	27.22	45.38	36.13	33.68	TCONS_00021180	[translate_table: standard]	95.51	YGLIGEFK
69	26.96	26.98	51.58	40.54	35.14	TCONS_00002297	[translate_table: standard]	99	ATGSGSEGADSSLQEQYNK
69	26.96	26.98	51.58	40.54	35.14	TCONS_00002297	[translate_table: standard]	99	EAETIALSILK
69	26.96	26.98	51.58	40.54	35.14	TCONS_00002297	[translate_table: standard]	99	EGVVLAVEK
69	26.96	26.98	51.58	40.54	35.14	TCONS_00002297	[translate_table: standard]	99	FSYGEPMTVESTTQALCDLALR
69	26.96	26.98	51.58	40.54	35.14	TCONS_00002297	[translate_table: standard]	99	GVNTFSPEGR
69	26.96	26.98	51.58	40.54	35.14	TCONS_00002297	[translate_table: standard]	99	IMEIDEHIGCAMSGLTADAR
69	26.96	26.98	51.58	40.54	35.14	TCONS_00002297	[translate_table: standard]	99	ITSPLLEPSSVEK
69	26.96	26.98	51.58	40.54	35.14	TCONS_00002297	[translate_table: standard]	99	LFQVEYAIEAIK
69	26.96	26.98	51.58	40.54	35.14	TCONS_00002297	[translate_table: standard]	99	RITSPLLEPSSVEK
69	26.96	26.98	51.58	40.54	35.14	TCONS_00002297	[translate_table: standard]	99	VAPTYHLYTPAEVEAVINR
69	26.96	26.98	51.58	40.54	35.14	TCONS_00002297	[translate_table: standard]	99	VAPTYHLYTPAEVEAVINRL
69	26.96	26.98	51.58	40.54	35.14	TCONS_00002297	[translate_table: standard]	99	LGSTAIGLK
69	26.96	26.98	51.58	40.54	35.14	TCONS_00002297	[translate_table: standard]	99	VTPNNVDIAK
70	26.94	26.98	41.04	31.88	27.08	TCONS_00081919	[translate_table: standard]	99	DQDFIEATR
70	26.94	26.98	41.04	31.88	27.08	TCONS_00081919	[translate_table: standard]	99	EPGITFLAAK
70	26.94	26.98	41.04	31.88	27.08	TCONS_00081919	[translate_table: standard]	99	ESAVDCSSLSSMPIVSFTIGGK
70	26.94	26.98	41.04	31.88	27.08	TCONS_00081919	[translate_table: standard]	99	GEASCTACQMMVIWMQNQLK
70	26.94	26.98	41.04	31.88	27.08	TCONS_00081919	[translate_table: standard]	99	GEHTYVPVVQK
70	26.94	26.98	41.04	31.88	27.08	TCONS_00081919	[translate_table: standard]	99	ILNYINELCDR
70	26.94	26.98	41.04	31.88	27.08	TCONS_00081919	[translate_table: standard]	99	MGDLVVKDQDFIEATR
70	26.94	26.98	41.04	31.88	27.08	TCONS_00081919	[translate_table: standard]	99	MILEMLLAQAEPQK
70	26.94	26.98	41.04	31.88	27.08	TCONS_00081919	[translate_table: standard]	99	NSGENEGGEIVFGGVDSNHFK
70	26.94	26.98	41.04	31.88	27.08	TCONS_00081919	[translate_table: standard]	99	SPMGESAVDCSSLSSMPIVSFTIGGK
70	26.94	26.98	41.04	31.88	27.08	TCONS_00081919	[translate_table: standard]	99	NYMNAQYFGEIGIGTPSQK
70	26.94	26.98	41.04	31.88	27.08	TCONS_00081919	[translate_table: standard]	99	SAEIHYGTGAIAGFFSQDHVK
70	26.94	26.98	41.04	31.88	27.08	TCONS_00081919	[translate_table: standard]	99	DSDTDIISLK
70	26.94	26.98	41.04	31.88	27.08	TCONS_00081919	[translate_table: standard]	99	ICSQIGLCYSD
70	26.94	26.98	41.04	31.88	27.08	TCONS_00081919	[translate_table: standard]	98.97	LPSPMGESAVDCSSLSSMPIVSFTIGGK
70	26.94	26.98	41.04	31.88	27.08	TCONS_00081919	[translate_table: standard]	96.56	GESAVDCSSLSSMPIVSFTIGGK
71	26.88	26.88	42.52	27.41	26.43	TCONS_00101961	[translate_table: standard]	99	ATLSGLPDR
71	26.88	26.88	42.52	27.41	26.43	TCONS_00101961	[translate_table: standard]	99	DFVAEQMSLR
71	26.88	26.88	42.52	27.41	26.43	TCONS_00101961	[translate_table: standard]	99	GIEFHTEESPQAIIK
71	26.88	26.88	42.52	27.41	26.43	TCONS_00101961	[translate_table: standard]	99	GTVEGFSHIMFATGR
71	26.88	26.88	42.52	27.41	26.43	TCONS_00101961	[translate_table: standard]	99	HYNFDLFTVGAGSGGVR
71	26.88	26.88	42.52	27.41	26.43	TCONS_00101961	[translate_table: standard]	99	IVDPHTVDVDGK
71	26.88	26.88	42.52	27.41	26.43	TCONS_00101961	[translate_table: standard]	99	NAGVTLIEGR
71	26.88	26.88	42.52	27.41	26.43	TCONS_00101961	[translate_table: standard]	99	NGAIEVDEFSR
71	26.88	26.88	42.52	27.41	26.43	TCONS_00101961	[translate_table: standard]	99	TSVPSIWAVGDVTDR
71	26.88	26.88	42.52	27.41	26.43	TCONS_00101961	[translate_table: standard]	99	VNLTPVALMEGGALAK
71	26.88	26.88	42.52	27.41	26.43	TCONS_00101961	[translate_table: standard]	98.72	SADGSLSLK
71	26.88	26.88	42.52	27.41	26.43	TCONS_00101961	[translate_table: standard]	98.61	NGPPPEGTMDSVVK
71	26.88	26.88	42.52	27.41	26.43	TCONS_00101961	[translate_table: standard]	98.15	HILVAVGGR
71	26.88	26.88	42.52	27.41	26.43	TCONS_00101961	[translate_table: standard]	97.81	AELDATVGIHPTSAEEFVTMR
72	26.81	26.81	39.41	31.77	31.77	TCONS_00042920	[translate_table: standard]	99	DMEVIEVPTFL
72	26.81	26.81	39.41	31.77	31.77	TCONS_00042920	[translate_table: standard]	99	DMEVIEVPTFLFIK
72	26.81	26.81	39.41	31.77	31.77	TCONS_00042920	[translate_table: standard]	99	GELIGEILR
72	26.81	26.81	39.41	31.77	31.77	TCONS_00042920	[translate_table: standard]	99	IYPFMVDLSR
72	26.81	26.81	39.41	31.77	31.77	TCONS_00042920	[translate_table: standard]	99	LVVLDVGLK
72	26.81	26.81	39.41	31.77	31.77	TCONS_00042920	[translate_table: standard]	99	LVVVEYAASHSK
72	26.81	26.81	39.41	31.77	31.77	TCONS_00042920	[translate_table: standard]	99	MNGDENESCMAFVK
72	26.81	26.81	39.41	31.77	31.77	TCONS_00042920	[translate_table: standard]	99	QMTDTVVFAR
72	26.81	26.81	39.41	31.77	31.77	TCONS_00042920	[translate_table: standard]	99	SDDKLVVLDVGLK
72	26.81	26.81	39.41	31.77	31.77	TCONS_00042920	[translate_table: standard]	99	SIGQFDEALR
72	26.81	26.81	39.41	31.77	31.77	TCONS_00042920	[translate_table: standard]	99	TCSDVEFLLVMGDESEETR
72	26.81	26.81	39.41	31.77	31.77	TCONS_00042920	[translate_table: standard]	99	VQQVHSIGQFDEALR
72	26.81	26.81	39.41	31.77	31.77	TCONS_00042920	[translate_table: standard]	99	YVGSGKGELIGEILR
72	26.81	26.81	39.41	31.77	31.77	TCONS_00042920	[translate_table: standard]	96.51	VYPTVVK
73	26.75	26.78	45.1	31.98	25.94	TCONS_00040813; TCONS_00040812	[translate_table: standard]; [translate_table: standard]	99	FAEILTK
73	26.75	26.78	45.1	31.98	25.94	TCONS_00040813; TCONS_00040812	[translate_table: standard]; [translate_table: standard]	99	GFVASNSKDDPAK
73	26.75	26.78	45.1	31.98	25.94	TCONS_00040813; TCONS_00040812	[translate_table: standard]; [translate_table: standard]	99	IGGIGTVPVGR
73	26.75	26.78	45.1	31.98	25.94	TCONS_00040813; TCONS_00040812	[translate_table: standard]; [translate_table: standard]	99	LPLQDVYK
73	26.75	26.78	45.1	31.98	25.94	TCONS_00040813; TCONS_00040812	[translate_table: standard]; [translate_table: standard]	99	MIPTKPMVVETFSEYPPLGR
73	26.75	26.78	45.1	31.98	25.94	TCONS_00040813; TCONS_00040812	[translate_table: standard]; [translate_table: standard]	99	NMITGTSQADCAVLIIDSTTGGFEAGISK
73	26.75	26.78	45.1	31.98	25.94	TCONS_00040813; TCONS_00040812	[translate_table: standard]; [translate_table: standard]	99	NPDKIPFVPISGFEGDNMIER
73	26.75	26.78	45.1	31.98	25.94	TCONS_00040813; TCONS_00040812	[translate_table: standard]; [translate_table: standard]	99	QTVAVGVIK
73	26.75	26.78	45.1	31.98	25.94	TCONS_00040813; TCONS_00040812	[translate_table: standard]; [translate_table: standard]	99	STNLDWYK
73	26.75	26.78	45.1	31.98	25.94	TCONS_00040813; TCONS_00040812	[translate_table: standard]; [translate_table: standard]	99	VETGLIKPGMVVTFGPTGLTTEVK
73	26.75	26.78	45.1	31.98	25.94	TCONS_00040813; TCONS_00040812	[translate_table: standard]; [translate_table: standard]	99	VGYNPDKIPFVPISGFEGDNMIER
73	26.75	26.78	45.1	31.98	25.94	TCONS_00040813; TCONS_00040812	[translate_table: standard]; [translate_table: standard]	99	YYCTVIDAPGHR
73	26.75	26.78	45.1	31.98	25.94	TCONS_00040813; TCONS_00040812	[translate_table: standard]; [translate_table: standard]	98.64	EVSSYLK
74	26.73	26.73	71.64	68.66	68.66	TCONS_00125430	[translate_table: standard]	99	AQGISVGSSLVEEDKLDLATSLLAK
74	26.73	26.73	71.64	68.66	68.66	TCONS_00125430	[translate_table: standard]	99	ELDYLVGAVSN
74	26.73	26.73	71.64	68.66	68.66	TCONS_00125430	[translate_table: standard]	99	FAAGTEAIAK
74	26.73	26.73	71.64	68.66	68.66	TCONS_00125430	[translate_table: standard]	99	FAPDANSK
74	26.73	26.73	71.64	68.66	68.66	TCONS_00125430	[translate_table: standard]	99	GPMGVFEFVK
74	26.73	26.73	71.64	68.66	68.66	TCONS_00125430	[translate_table: standard]	99	IFNDALDTTK
74	26.73	26.73	71.64	68.66	68.66	TCONS_00125430	[translate_table: standard]	99	IVPATGIPDGWMGLDIGPDSIK
74	26.73	26.73	71.64	68.66	68.66	TCONS_00125430	[translate_table: standard]	99	LAELSGK
74	26.73	26.73	71.64	68.66	68.66	TCONS_00125430	[translate_table: standard]	99	RPFAAIVGGSK
74	26.73	26.73	71.64	68.66	68.66	TCONS_00125430	[translate_table: standard]	99	TVIWNGPMGVFEFVK
74	26.73	26.73	71.64	68.66	68.66	TCONS_00125430	[translate_table: standard]	99	VTTIIGGGDSVAAVEK
74	26.73	26.73	71.64	68.66	68.66	TCONS_00125430	[translate_table: standard]	99	KLAELSGK
74	26.73	26.73	71.64	68.66	68.66	TCONS_00125430	[translate_table: standard]	99	ELDYLVGAVSNPK
75	26.54	26.54	36.19	29.72	26.57	TCONS_00000752	[translate_table: standard]	99	AEEMAQTFR
75	26.54	26.54	36.19	29.72	26.57	TCONS_00000752	[translate_table: standard]	99	FVEVDEEQTR
75	26.54	26.54	36.19	29.72	26.57	TCONS_00000752	[translate_table: standard]	99	GFVPFSQISTK
75	26.54	26.54	36.19	29.72	26.57	TCONS_00000752	[translate_table: standard]	99	GGIVAMVEGLR
75	26.54	26.54	36.19	29.72	26.57	TCONS_00000752	[translate_table: standard]	99	IAQAEAMAR
75	26.54	26.54	36.19	29.72	26.57	TCONS_00000752	[translate_table: standard]	99	KLEPTPGDMIR
75	26.54	26.54	36.19	29.72	26.57	TCONS_00000752	[translate_table: standard]	99	LKDMFEEAYER
75	26.54	26.54	36.19	29.72	26.57	TCONS_00000752	[translate_table: standard]	99	QLQAEDVVVK
75	26.54	26.54	36.19	29.72	26.57	TCONS_00000752	[translate_table: standard]	99	SIQYDLAWER
75	26.54	26.54	36.19	29.72	26.57	TCONS_00000752	[translate_table: standard]	99	SSAFLPVR
75	26.54	26.54	36.19	29.72	26.57	TCONS_00000752	[translate_table: standard]	99	STAEDLLDKDLPLK
75	26.54	26.54	36.19	29.72	26.57	TCONS_00000752	[translate_table: standard]	99	TDAYGALVDMTAK
75	26.54	26.54	36.19	29.72	26.57	TCONS_00000752	[translate_table: standard]	99	VSDIATVLQPGDTLK
75	26.54	26.54	36.19	29.72	26.57	TCONS_00000752	[translate_table: standard]	96.9	AVTISNAQTK
76	26.43	26.43	40.87	30.77	24.68	TCONS_00045765	[translate_table: standard]	99	IALTTAEYLAYECGK
76	26.43	26.43	40.87	30.77	24.68	TCONS_00045765	[translate_table: standard]	99	IPLFSAAGLPHNEIAAQICR
76	26.43	26.43	40.87	30.77	24.68	TCONS_00045765	[translate_table: standard]	99	NNFDMEEGTPEIGMEYR
76	26.43	26.43	40.87	30.77	24.68	TCONS_00045765	[translate_table: standard]	99	TLDQFYSR
76	26.43	26.43	40.87	30.77	24.68	TCONS_00045765	[translate_table: standard]	99	TPVSLDMLGR
76	26.43	26.43	40.87	30.77	24.68	TCONS_00045765	[translate_table: standard]	99	TVSGVAGPLVILEK
76	26.43	26.43	40.87	30.77	24.68	TCONS_00045765	[translate_table: standard]	99	QIYPPINVLPSLSR
77	26.25	26.32	59.2	49.6	49.6	TCONS_00013684	[translate_table: standard]	99	ADSAAGSYASALAEVAK
77	26.25	26.32	59.2	49.6	49.6	TCONS_00013684	[translate_table: standard]	99	EIVKEFEVVYNK
77	26.25	26.32	59.2	49.6	49.6	TCONS_00013684	[translate_table: standard]	99	FFVNPTIDLEK
77	26.25	26.32	59.2	49.6	49.6	TCONS_00013684	[translate_table: standard]	99	LESQHLAQIAK
77	26.25	26.32	59.2	49.6	49.6	TCONS_00013684	[translate_table: standard]	99	LFSDPQVYK
77	26.25	26.32	59.2	49.6	49.6	TCONS_00013684	[translate_table: standard]	99	LIDMSVK
77	26.25	26.32	59.2	49.6	49.6	TCONS_00013684	[translate_table: standard]	99	LTDTELAIVSSVVK
77	26.25	26.32	59.2	49.6	49.6	TCONS_00013684	[translate_table: standard]	99	SNGTLEATSADMDK
77	26.25	26.32	59.2	49.6	49.6	TCONS_00013684	[translate_table: standard]	99	SNGTLEATSADMDKIDK
77	26.25	26.32	59.2	49.6	49.6	TCONS_00013684	[translate_table: standard]	99	TANFVNILIDMK
77	26.25	26.32	59.2	49.6	49.6	TCONS_00013684	[translate_table: standard]	99	TVIDPSLVAGF
77	26.25	26.32	59.2	49.6	49.6	TCONS_00013684	[translate_table: standard]	99	TVIDPSLVAGFTIR
77	26.25	26.32	59.2	49.6	49.6	TCONS_00013684	[translate_table: standard]	98.29	EFEVVYNK
77	26.25	26.32	59.2	49.6	49.6	TCONS_00013684	[translate_table: standard]	96.55	LTDTELAIVSS
78	26.04	26.04	47.89	36.92	28.27	TCONS_00061741	[translate_table: standard]	99	GVEQGPQIDAK
78	26.04	26.04	47.89	36.92	28.27	TCONS_00061741	[translate_table: standard]	99	IVLELAAR
78	26.04	26.04	47.89	36.92	28.27	TCONS_00061741	[translate_table: standard]	99	LAFTGSTATGK
78	26.04	26.04	47.89	36.92	28.27	TCONS_00061741	[translate_table: standard]	99	SELPLFVR
78	26.04	26.04	47.89	36.92	28.27	TCONS_00061741	[translate_table: standard]	99	TAEQTPLTALYVAK
78	26.04	26.04	47.89	36.92	28.27	TCONS_00061741	[translate_table: standard]	99	TGEVIAHVAEGETEDINHAVAAAR
78	26.04	26.04	47.89	36.92	28.27	TCONS_00061741	[translate_table: standard]	99	VGPALACGNTIVLK
78	26.04	26.04	47.89	36.92	28.27	TCONS_00061741	[translate_table: standard]	99	FADLVEK
78	26.04	26.04	47.89	36.92	28.27	TCONS_00061741	[translate_table: standard]	99	VGPALACGN
78	26.04	26.04	47.89	36.92	28.27	TCONS_00061741	[translate_table: standard]	99	GFYIQPTVF
78	26.04	26.04	47.89	36.92	28.27	TCONS_00061741	[translate_table: standard]	99	SGIESNATLECGGGR
79	26.04	26.04	52.18	36.51	36.51	TCONS_00101316	[translate_table: standard]	99	DDGNLASFVGFR
79	26.04	26.04	52.18	36.51	36.51	TCONS_00101316	[translate_table: standard]	99	FIIEAANHPTDPEADEILSK
79	26.04	26.04	52.18	36.51	36.51	TCONS_00101316	[translate_table: standard]	99	GGIGCNPGELSISELER
79	26.04	26.04	52.18	36.51	36.51	TCONS_00101316	[translate_table: standard]	99	GLDIPSLLK
79	26.04	26.04	52.18	36.51	36.51	TCONS_00101316	[translate_table: standard]	99	GVLFATEALLNEYGK
79	26.04	26.04	52.18	36.51	36.51	TCONS_00101316	[translate_table: standard]	99	LLGLDSK
79	26.04	26.04	52.18	36.51	36.51	TCONS_00101316	[translate_table: standard]	99	SILVEDCDILLPAALGGVINR
79	26.04	26.04	52.18	36.51	36.51	TCONS_00101316	[translate_table: standard]	99	TAVANIPYGGAK
79	26.04	26.04	52.18	36.51	36.51	TCONS_00101316	[translate_table: standard]	99	VECTIPKDDGNLASFVGFR
80	25.97	26.17	40.57	31.01	29.97	TCONS_00115043	[translate_table: standard]	99	ALVVHELEDD
80	25.97	26.17	40.57	31.01	29.97	TCONS_00115043	[translate_table: standard]	99	ALVVHELEDDLGK
80	25.97	26.17	40.57	31.01	29.97	TCONS_00115043	[translate_table: standard]	99	ALVVHELEDDLGKGGQELSLTTGNAGGR
80	25.97	26.17	40.57	31.01	29.97	TCONS_00115043	[translate_table: standard]	99	GGQELSLTTGNAGGR
80	25.97	26.17	40.57	31.01	29.97	TCONS_00115043	[translate_table: standard]	99	HAGDLGNIIANADGVAEAK
80	25.97	26.17	40.57	31.01	29.97	TCONS_00115043	[translate_table: standard]	99	IVDGQIPLSGPNAVIGR
80	25.97	26.17	40.57	31.01	29.97	TCONS_00115043	[translate_table: standard]	99	KAVAVLK
80	25.97	26.17	40.57	31.01	29.97	TCONS_00115043	[translate_table: standard]	99	LACGVVGLTPV
80	25.97	26.17	40.57	31.01	29.97	TCONS_00115043	[translate_table: standard]	99	SATAPKPLTAAK
80	25.97	26.17	40.57	31.01	29.97	TCONS_00115043	[translate_table: standard]	99	VEGVVTLSQDDGGPTTVNVR
80	25.97	26.17	40.57	31.01	29.97	TCONS_00115043	[translate_table: standard]	99	IVDGQIPLSGPN
80	25.97	26.17	40.57	31.01	29.97	TCONS_00115043	[translate_table: standard]	99	GRALVVHELEDDLGK
80	25.97	26.17	40.57	31.01	29.97	TCONS_00115043	[translate_table: standard]	99	SVSATAPKPLTAAK
80	25.97	26.17	40.57	31.01	29.97	TCONS_00115043	[translate_table: standard]	99	LACGVVGLT
80	25.97	26.17	40.57	31.01	29.97	TCONS_00115043	[translate_table: standard]	98.68	GGQELSLTTGN
81	25.9	25.91	50.45	48.65	45.05	TCONS_00022921	[translate_table: standard]	99	APLSLALAHADIDDGK
81	25.9	25.91	50.45	48.65	45.05	TCONS_00022921	[translate_table: standard]	99	ATSIPADRVPDMAK
81	25.9	25.91	50.45	48.65	45.05	TCONS_00022921	[translate_table: standard]	99	DALGNDVIAAEW
81	25.9	25.91	50.45	48.65	45.05	TCONS_00022921	[translate_table: standard]	99	DALGNDVIAAEWLK
81	25.9	25.91	50.45	48.65	45.05	TCONS_00022921	[translate_table: standard]	99	FICPCHGSQYNNQGR
81	25.9	25.91	50.45	48.65	45.05	TCONS_00022921	[translate_table: standard]	99	GDPTYLVVENDR
81	25.9	25.91	50.45	48.65	45.05	TCONS_00022921	[translate_table: standard]	99	GNDVIAAEWLK
81	25.9	25.91	50.45	48.65	45.05	TCONS_00022921	[translate_table: standard]	99	GPAPLSLALAHADIDDGK
81	25.9	25.91	50.45	48.65	45.05	TCONS_00022921	[translate_table: standard]	99	TLTQGLK
81	25.9	25.91	50.45	48.65	45.05	TCONS_00022921	[translate_table: standard]	99	TLTQGLKGDPTYLVVENDR
81	25.9	25.91	50.45	48.65	45.05	TCONS_00022921	[translate_table: standard]	99	VLFVPWVETD
81	25.9	25.91	50.45	48.65	45.05	TCONS_00022921	[translate_table: standard]	99	VLFVPWVETDFR
81	25.9	25.91	50.45	48.65	45.05	TCONS_00022921	[translate_table: standard]	99	TLATFGIN
81	25.9	25.91	50.45	48.65	45.05	TCONS_00022921	[translate_table: standard]	99	DALGNDVIAAE
81	25.9	25.91	50.45	48.65	45.05	TCONS_00022921	[translate_table: standard]	95.48	PTYLVVENDR
82	25.87	25.89	33.79	26.37	21.02	TCONS_00107744	[translate_table: standard]	99	AIEQLNGMLLNDK
82	25.87	25.89	33.79	26.37	21.02	TCONS_00107744	[translate_table: standard]	99	NLSESTTEEDLKK
82	25.87	25.89	33.79	26.37	21.02	TCONS_00107744	[translate_table: standard]	99	SLGYGYVNYANPQDALR
82	25.87	25.89	33.79	26.37	21.02	TCONS_00107744	[translate_table: standard]	99	SQGLNLYIK
82	25.87	25.89	33.79	26.37	21.02	TCONS_00107744	[translate_table: standard]	99	TMLGENLYPLVEQLEPEMAAK
82	25.87	25.89	33.79	26.37	21.02	TCONS_00107744	[translate_table: standard]	99	VAEAMEVLR
82	25.87	25.89	33.79	26.37	21.02	TCONS_00107744	[translate_table: standard]	99	DGGMSQPIPIGALASALANASPADQR
82	25.87	25.89	33.79	26.37	21.02	TCONS_00107744	[translate_table: standard]	99	GSGFVAFSTPEEASR
82	25.87	25.89	33.79	26.37	21.02	TCONS_00107744	[translate_table: standard]	97.13	QVYVGPFLR
82	25.87	25.89	33.79	26.37	21.02	TCONS_00107744	[translate_table: standard]	95.33	SGAGNIFIK
83	25.77	25.77	46.72	35.19	28.63	TCONS_00074020	[translate_table: standard]	99	APTTTLTALAEEK
83	25.77	25.77	46.72	35.19	28.63	TCONS_00074020	[translate_table: standard]	99	AVTETYSEK
83	25.77	25.77	46.72	35.19	28.63	TCONS_00074020	[translate_table: standard]	99	EFFALPPEEK
83	25.77	25.77	46.72	35.19	28.63	TCONS_00074020	[translate_table: standard]	99	EIVTYFSYPIR
83	25.77	25.77	46.72	35.19	28.63	TCONS_00074020	[translate_table: standard]	99	HTDPGTITLLLQDQVGGLQATR
83	25.77	25.77	46.72	35.19	28.63	TCONS_00074020	[translate_table: standard]	99	LLEVLSEAMGLEK
83	25.77	25.77	46.72	35.19	28.63	TCONS_00074020	[translate_table: standard]	99	LSIATFQNPAPEATVYPLK
83	25.77	25.77	46.72	35.19	28.63	TCONS_00074020	[translate_table: standard]	99	PTTTLTALAEEK
83	25.77	25.77	46.72	35.19	28.63	TCONS_00074020	[translate_table: standard]	99	RHTDPGTITLLLQDQVGGLQATR
83	25.77	25.77	46.72	35.19	28.63	TCONS_00074020	[translate_table: standard]	99	TWITVQPVEGAF
83	25.77	25.77	46.72	35.19	28.63	TCONS_00074020	[translate_table: standard]	99	VVINFYPK
83	25.77	25.77	46.72	35.19	28.63	TCONS_00074020	[translate_table: standard]	99	EGEKPVLEEPITFADMYK
83	25.77	25.77	46.72	35.19	28.63	TCONS_00074020	[translate_table: standard]	97.78	ACVDMDQK
84	25.68	25.68	30.59	29.25	26	TCONS_00123758	[translate_table: standard]	99	AEAVAQPPKVEAVAER
84	25.68	25.68	30.59	29.25	26	TCONS_00123758	[translate_table: standard]	99	ALLPSSDISK
84	25.68	25.68	30.59	29.25	26	TCONS_00123758	[translate_table: standard]	99	ALPAPGESSPATTENTVQK
84	25.68	25.68	30.59	29.25	26	TCONS_00123758	[translate_table: standard]	99	ELVGDITQIGK
84	25.68	25.68	30.59	29.25	26	TCONS_00123758	[translate_table: standard]	99	FDGNSELVAELVTSNGFK
84	25.68	25.68	30.59	29.25	26	TCONS_00123758	[translate_table: standard]	99	FKEPENTTLFILDK
84	25.68	25.68	30.59	29.25	26	TCONS_00123758	[translate_table: standard]	99	KLLFAEDR
84	25.68	25.68	30.59	29.25	26	TCONS_00123758	[translate_table: standard]	99	KQTLQLVDEFLSTK
84	25.68	25.68	30.59	29.25	26	TCONS_00123758	[translate_table: standard]	99	LGDDESAQLLDIR
84	25.68	25.68	30.59	29.25	26	TCONS_00123758	[translate_table: standard]	99	LLFAEDR
84	25.68	25.68	30.59	29.25	26	TCONS_00123758	[translate_table: standard]	99	QTLQLVDEFLSTK
84	25.68	25.68	30.59	29.25	26	TCONS_00123758	[translate_table: standard]	99	TPQINSVPIPEVK
85	25.56	25.56	36.71	21.99	18.68	TCONS_00081025	[translate_table: standard]	99	ADVFLLVGTQPR
85	25.56	25.56	36.71	21.99	18.68	TCONS_00081025	[translate_table: standard]	99	ANVILPAAAFTEK
85	25.56	25.56	36.71	21.99	18.68	TCONS_00081025	[translate_table: standard]	99	FATEVAGVQDLGMLGR
85	25.56	25.56	36.71	21.99	18.68	TCONS_00081025	[translate_table: standard]	99	GMTVLQACELAGVDIPR
85	25.56	25.56	36.71	21.99	18.68	TCONS_00081025	[translate_table: standard]	99	GSGEEIGTYVEK
85	25.56	25.56	36.71	21.99	18.68	TCONS_00081025	[translate_table: standard]	99	GTESIDVTDAVGSNIR
85	25.56	25.56	36.71	21.99	18.68	TCONS_00081025	[translate_table: standard]	99	LNEDINEEWISDK
85	25.56	25.56	36.71	21.99	18.68	TCONS_00081025	[translate_table: standard]	99	SGYLLNSGISGLEK
85	25.56	25.56	36.71	21.99	18.68	TCONS_00081025	[translate_table: standard]	99	TVAPNLLHMDER
85	25.56	25.56	36.71	21.99	18.68	TCONS_00081025	[translate_table: standard]	99	VEAAMVNAR
85	25.56	25.56	36.71	21.99	18.68	TCONS_00081025	[translate_table: standard]	99	PEASAAAQSPPEDLPIR
85	25.56	25.56	36.71	21.99	18.68	TCONS_00081025	[translate_table: standard]	97.63	QPATFSALLKPESGNK
85	25.56	25.56	36.71	21.99	18.68	TCONS_00081025	[translate_table: standard]	95.01	MCLVEVEK
86	25.53	28.04	32.71	28.96	28.96	TCONS_00074601	[translate_table: standard]	99	GGTTVIAFVK
86	25.53	28.04	32.71	28.96	28.96	TCONS_00074601	[translate_table: standard]	99	GNAYAQVAINTDDVYK
86	25.53	28.04	32.71	28.96	28.96	TCONS_00074601	[translate_table: standard]	99	ITSFLDPDGWK
86	25.53	28.04	32.71	28.96	28.96	TCONS_00074601	[translate_table: standard]	99	KIDMPGQK
86	25.53	28.04	32.71	28.96	28.96	TCONS_00074601	[translate_table: standard]	99	SAEVVNLVTQELGGK
86	25.53	28.04	32.71	28.96	28.96	TCONS_00074601	[translate_table: standard]	99	TVLVDNEDFLKELEK
86	25.53	28.04	32.71	28.96	28.96	TCONS_00074601	[translate_table: standard]	99	TVLVDNEDFLKELEKA
86	25.53	28.04	32.71	28.96	28.96	TCONS_00074601	[translate_table: standard]	99	YDIGTGFGHFAIATK
86	25.53	28.04	32.71	28.96	28.96	TCONS_00074601	[translate_table: standard]	99	DPDGYIFELIQR
86	25.53	28.04	32.71	28.96	28.96	TCONS_00074601	[translate_table: standard]	99	QPGPIPGINTK
86	25.53	28.04	32.71	28.96	28.96	TCONS_00074601	[translate_table: standard]	99	TVLVDNEDFLK
86	25.53	28.04	32.71	28.96	28.96	TCONS_00074601	[translate_table: standard]	98.62	ITRQPGPIPGINTK
86	25.53	28.04	32.71	28.96	28.96	TCONS_00074601	[translate_table: standard]	97.69	GPIPGINTK
87	25.45	25.53	48.5	32.06	29.66	TCONS_00078879	[translate_table: standard]	99	DMPGTHEFLLLDEGK
87	25.45	25.53	48.5	32.06	29.66	TCONS_00078879	[translate_table: standard]	99	DQVAAAMGIYGPR
87	25.45	25.53	48.5	32.06	29.66	TCONS_00078879	[translate_table: standard]	99	DTTEIGEGK
87	25.45	25.53	48.5	32.06	29.66	TCONS_00078879	[translate_table: standard]	99	FEETLYGSSR
87	25.45	25.53	48.5	32.06	29.66	TCONS_00078879	[translate_table: standard]	99	LINYYVR
87	25.45	25.53	48.5	32.06	29.66	TCONS_00078879	[translate_table: standard]	99	LLFEVAPLGF
87	25.45	25.53	48.5	32.06	29.66	TCONS_00078879	[translate_table: standard]	99	LMVCMGEALR
87	25.45	25.53	48.5	32.06	29.66	TCONS_00078879	[translate_table: standard]	99	SFGDEQLAVDMLADK
87	25.45	25.53	48.5	32.06	29.66	TCONS_00078879	[translate_table: standard]	99	VIVNLDDR
87	25.45	25.53	48.5	32.06	29.66	TCONS_00078879	[translate_table: standard]	99	YTGGMVPDVNQIIVK
87	25.45	25.53	48.5	32.06	29.66	TCONS_00078879	[translate_table: standard]	99	TQVAYGSK
87	25.45	25.53	48.5	32.06	29.66	TCONS_00078879	[translate_table: standard]	99	GIFTNVTSPSAK
87	25.45	25.53	48.5	32.06	29.66	TCONS_00078879	[translate_table: standard]	98.83	TTYVLALK
87	25.45	25.53	48.5	32.06	29.66	TCONS_00078879	[translate_table: standard]	95.42	MFSPGNLR
88	25.34	25.34	56.22	37.48	27.39	TCONS_00107801	[translate_table: standard]	99	ACIVFFDEVDAIGGAR
88	25.34	25.34	56.22	37.48	27.39	TCONS_00107801	[translate_table: standard]	99	ESDTGLAAPSQWDLVSDK
88	25.34	25.34	56.22	37.48	27.39	TCONS_00107801	[translate_table: standard]	99	FDDGVGGDNEVQR
88	25.34	25.34	56.22	37.48	27.39	TCONS_00107801	[translate_table: standard]	99	QMMQEEQPLQVAR
88	25.34	25.34	56.22	37.48	27.39	TCONS_00107801	[translate_table: standard]	99	SVCTEAGMYAIR
88	25.34	25.34	56.22	37.48	27.39	TCONS_00107801	[translate_table: standard]	99	TMLEIVNQLDGFDAR
88	25.34	25.34	56.22	37.48	27.39	TCONS_00107801	[translate_table: standard]	99	TYGLGPYSTSIK
88	25.34	25.34	56.22	37.48	27.39	TCONS_00107801	[translate_table: standard]	99	VLMATNRPDTLDPALLRPGR
88	25.34	25.34	56.22	37.48	27.39	TCONS_00107801	[translate_table: standard]	99	VSPTDIEEGMR
88	25.34	25.34	56.22	37.48	27.39	TCONS_00107801	[translate_table: standard]	98.91	KVEFGLPDLESR
88	25.34	25.34	56.22	37.48	27.39	TCONS_00107801	[translate_table: standard]	98.37	IINPNTDDAK
89	25.31	25.31	51.9	44.31	41.98	TCONS_00108884	[translate_table: standard]	99	AMTEALIPLLQLSDSPR
89	25.31	25.31	51.9	44.31	41.98	TCONS_00108884	[translate_table: standard]	99	GVLNDVESLTEER
89	25.31	25.31	51.9	44.31	41.98	TCONS_00108884	[translate_table: standard]	99	LDILVNNAGIVGVK
89	25.31	25.31	51.9	44.31	41.98	TCONS_00108884	[translate_table: standard]	99	LQLIPSEWAK
89	25.31	25.31	51.9	44.31	41.98	TCONS_00108884	[translate_table: standard]	99	MDWDSLQSSDGSWEEVASSMK
90	25.25	25.25	36.51	29.44	23.36	TCONS_00018726	[translate_table: standard]	99	AIELIATHLR
90	25.25	25.25	36.51	29.44	23.36	TCONS_00018726	[translate_table: standard]	99	EEPDASLPPAVDGLLR
90	25.25	25.25	36.51	29.44	23.36	TCONS_00018726	[translate_table: standard]	99	ILDGPPGTAER
90	25.25	25.25	36.51	29.44	23.36	TCONS_00018726	[translate_table: standard]	99	IVEVVGEPVGVHK
90	25.25	25.25	36.51	29.44	23.36	TCONS_00018726	[translate_table: standard]	99	LLLAAAQAGSIIGK
90	25.25	25.25	36.51	29.44	23.36	TCONS_00018726	[translate_table: standard]	99	QGHEDDLAIGGGEK
90	25.25	25.25	36.51	29.44	23.36	TCONS_00018726	[translate_table: standard]	99	QLDNYYPPADIQPPLEK
90	25.25	25.25	36.51	29.44	23.36	TCONS_00018726	[translate_table: standard]	99	RVSGATVTIQETR
90	25.25	25.25	36.51	29.44	23.36	TCONS_00018726	[translate_table: standard]	99	SIQEASSCIVR
90	25.25	25.25	36.51	29.44	23.36	TCONS_00018726	[translate_table: standard]	99	VLGTEDLPIFALQDDR
90	25.25	25.25	36.51	29.44	23.36	TCONS_00018726	[translate_table: standard]	99	VSGATVTIQETR
91	24.81	24.82	59.16	53.05	45.42	TCONS_00084105	[translate_table: standard]	99	ETGGVFDYLETALHK
91	24.81	24.82	59.16	53.05	45.42	TCONS_00084105	[translate_table: standard]	99	FDDGPFFLGQF
91	24.81	24.82	59.16	53.05	45.42	TCONS_00084105	[translate_table: standard]	99	GDPAKETGGVFDYLETALHK
91	24.81	24.82	59.16	53.05	45.42	TCONS_00084105	[translate_table: standard]	99	LVAINLLNR
91	24.81	24.82	59.16	53.05	45.42	TCONS_00084105	[translate_table: standard]	99	LYISYTCPFAQR
91	24.81	24.82	59.16	53.05	45.42	TCONS_00084105	[translate_table: standard]	99	TVFTSFK
91	24.81	24.82	59.16	53.05	45.42	TCONS_00084105	[translate_table: standard]	99	TVLPPALDSTSEPPPVFDGTIR
91	24.81	24.82	59.16	53.05	45.42	TCONS_00084105	[translate_table: standard]	99	YIDSNFEGPSLLPNDPAK
91	24.81	24.82	59.16	53.05	45.42	TCONS_00084105	[translate_table: standard]	99	YIDSNFEGPSLLPNDPAKR
91	24.81	24.82	59.16	53.05	45.42	TCONS_00084105	[translate_table: standard]	99	YDIMAGRPK
92	24.68	26.53	35.08	30.38	28.03	TCONS_00051784	[translate_table: standard]	99	AGAGSATLSMAY
92	24.68	26.53	35.08	30.38	28.03	TCONS_00051784	[translate_table: standard]	99	AGAGSATLSMAYAAAR
92	24.68	26.53	35.08	30.38	28.03	TCONS_00051784	[translate_table: standard]	99	DDLFNINANIVK
92	24.68	26.53	35.08	30.38	28.03	TCONS_00051784	[translate_table: standard]	99	GVNVVVIPAGVPR
92	24.68	26.53	35.08	30.38	28.03	TCONS_00051784	[translate_table: standard]	99	KGVEAVISSDFQGLTECEQK
92	24.68	26.53	35.08	30.38	28.03	TCONS_00051784	[translate_table: standard]	99	KLFGVTTLDVVR
92	24.68	26.53	35.08	30.38	28.03	TCONS_00051784	[translate_table: standard]	99	LFGVTTLDVVR
92	24.68	26.53	35.08	30.38	28.03	TCONS_00051784	[translate_table: standard]	99	LYDIANVK
92	24.68	26.53	35.08	30.38	28.03	TCONS_00051784	[translate_table: standard]	99	MSPLVSNLR
92	24.68	26.53	35.08	30.38	28.03	TCONS_00051784	[translate_table: standard]	99	TKPSVSFTDDEIHELTVR
92	24.68	26.53	35.08	30.38	28.03	TCONS_00051784	[translate_table: standard]	99	VAVLGAAGGIGQPLALLIK
92	24.68	26.53	35.08	30.38	28.03	TCONS_00051784	[translate_table: standard]	99	ALEALKPELK
93	24.63	24.77	44.79	31.63	30.06	TCONS_00051514	[translate_table: standard]	99	AQFGSDLDAATQALLNR
93	24.63	24.77	44.79	31.63	30.06	TCONS_00051514	[translate_table: standard]	99	EAFPGDVFYLHSR
93	24.63	24.77	44.79	31.63	30.06	TCONS_00051514	[translate_table: standard]	99	ESALPYL
93	24.63	24.77	44.79	31.63	30.06	TCONS_00051514	[translate_table: standard]	99	QPQYAPLPIEK
93	24.63	24.77	44.79	31.63	30.06	TCONS_00051514	[translate_table: standard]	99	SVHEPMQTGLK
93	24.63	24.77	44.79	31.63	30.06	TCONS_00051514	[translate_table: standard]	99	VVDALGVPIDGR
93	24.63	24.77	44.79	31.63	30.06	TCONS_00051514	[translate_table: standard]	99	VVSVGDGIAR
93	24.63	24.77	44.79	31.63	30.06	TCONS_00051514	[translate_table: standard]	99	AIPSSVKPELLQSLLEK
93	24.63	24.77	44.79	31.63	30.06	TCONS_00051514	[translate_table: standard]	99	TAIAIDTILNQK
93	24.63	24.77	44.79	31.63	30.06	TCONS_00051514	[translate_table: standard]	96.28	AVDSLVPIGR
93	24.63	24.77	44.79	31.63	30.06	TCONS_00051514	[translate_table: standard]	95.16	MEPDAFLR
94	24.38	24.38	35.96	33.33	30.91	TCONS_00071773	[translate_table: standard]	99	DTLISPETGVK
94	24.38	24.38	35.96	33.33	30.91	TCONS_00071773	[translate_table: standard]	99	FMVSDYVPPAVDPK
94	24.38	24.38	35.96	33.33	30.91	TCONS_00071773	[translate_table: standard]	99	GVIIIHPYFAGSEPDK
94	24.38	24.38	35.96	33.33	30.91	TCONS_00071773	[translate_table: standard]	99	MIQYLYPGSSGSEDDPNLSPK
94	24.38	24.38	35.96	33.33	30.91	TCONS_00071773	[translate_table: standard]	99	TGVEFKDTLISPETGVK
94	24.38	24.38	35.96	33.33	30.91	TCONS_00071773	[translate_table: standard]	99	VFLAGESAGANIAHQVAVR
94	24.38	24.38	35.96	33.33	30.91	TCONS_00071773	[translate_table: standard]	99	VGTVGLEGFMPR
94	24.38	24.38	35.96	33.33	30.91	TCONS_00071773	[translate_table: standard]	99	VIVFVAEK
94	24.38	24.38	35.96	33.33	30.91	TCONS_00071773	[translate_table: standard]	99	VEFVEDKGEDHCFHMFSPNSDK
94	24.38	24.38	35.96	33.33	30.91	TCONS_00071773	[translate_table: standard]	99	FMVSDYVPPAVD
94	24.38	24.38	35.96	33.33	30.91	TCONS_00071773	[translate_table: standard]	99	VFLAGESAGAN
94	24.38	24.38	35.96	33.33	30.91	TCONS_00071773	[translate_table: standard]	98.59	VIVFVAEKDR
94	24.38	24.38	35.96	33.33	30.91	TCONS_00071773	[translate_table: standard]	98.1	GVDYYETLK
94	24.38	24.38	35.96	33.33	30.91	TCONS_00071773	[translate_table: standard]	97.45	LYPGSSGSEDDPNLSPK
94	24.38	24.38	35.96	33.33	30.91	TCONS_00071773	[translate_table: standard]	96.45	MDSIAHDFPPFFR
95	24.35	24.44	45.35	31.23	26.39	TCONS_00117511	[translate_table: standard]	99	AATATPQTDGSDVSTK
95	24.35	24.44	45.35	31.23	26.39	TCONS_00117511	[translate_table: standard]	99	ANMWLGTLLLER
95	24.35	24.44	45.35	31.23	26.39	TCONS_00117511	[translate_table: standard]	99	ATATPQTDGSDVSTK
95	24.35	24.44	45.35	31.23	26.39	TCONS_00117511	[translate_table: standard]	99	FVFQGVHDIFQGSPDR
95	24.35	24.44	45.35	31.23	26.39	TCONS_00117511	[translate_table: standard]	99	GLLSVEGMNER
95	24.35	24.44	45.35	31.23	26.39	TCONS_00117511	[translate_table: standard]	99	GVVNEAVEQIAYADR
95	24.35	24.44	45.35	31.23	26.39	TCONS_00117511	[translate_table: standard]	99	HADFHLDDVK
95	24.35	24.44	45.35	31.23	26.39	TCONS_00117511	[translate_table: standard]	99	LDGVVTLVDAK
95	24.35	24.44	45.35	31.23	26.39	TCONS_00117511	[translate_table: standard]	99	TDLVGEPNIASLIQR
95	24.35	24.44	45.35	31.23	26.39	TCONS_00117511	[translate_table: standard]	99	VPATIITGFLGSGK
95	24.35	24.44	45.35	31.23	26.39	TCONS_00117511	[translate_table: standard]	97.63	TTLLNHILTADHGK
95	24.35	24.44	45.35	31.23	26.39	TCONS_00117511	[translate_table: standard]	95.17	LWGPDEPR
96	24.23	25.26	52.86	43.71	35.7	TCONS_00029625	[translate_table: standard]	99	AVTLDGMAK
96	24.23	25.26	52.86	43.71	35.7	TCONS_00029625	[translate_table: standard]	99	DCEEWFFDR
96	24.23	25.26	52.86	43.71	35.7	TCONS_00029625	[translate_table: standard]	99	DILGWNATTNLPEDLK
96	24.23	25.26	52.86	43.71	35.7	TCONS_00029625	[translate_table: standard]	99	DILGWNATTNLPEDLKER
96	24.23	25.26	52.86	43.71	35.7	TCONS_00029625	[translate_table: standard]	99	DLDTVRPVADWAK
96	24.23	25.26	52.86	43.71	35.7	TCONS_00029625	[translate_table: standard]	99	GRPVPIPGSGMQLTNISHVR
96	24.23	25.26	52.86	43.71	35.7	TCONS_00029625	[translate_table: standard]	99	LCAQAAGCPVDIVHYDPK
96	24.23	25.26	52.86	43.71	35.7	TCONS_00029625	[translate_table: standard]	99	QFLFISSAGIYKPTDEPPHVEGDVVK
96	24.23	25.26	52.86	43.71	35.7	TCONS_00029625	[translate_table: standard]	99	TVWGDPAEIGK
96	24.23	25.26	52.86	43.71	35.7	TCONS_00029625	[translate_table: standard]	99	VLEGATFDAVLDNNGK
96	24.23	25.26	52.86	43.71	35.7	TCONS_00029625	[translate_table: standard]	97.17	NMHFYAEPR
96	24.23	25.26	52.86	43.71	35.7	TCONS_00029625	[translate_table: standard]	96.24	AVGIDAK
97	24.14	24.39	50.65	40.73	33.68	TCONS_00113752	[translate_table: standard]	99	AIFNEEHDIGTYTIK
97	24.14	24.39	50.65	40.73	33.68	TCONS_00113752	[translate_table: standard]	99	ESTVSDPVKGK
97	24.14	24.39	50.65	40.73	33.68	TCONS_00113752	[translate_table: standard]	99	FLPSEFGSDVDR
97	24.14	24.39	50.65	40.73	33.68	TCONS_00113752	[translate_table: standard]	99	ILIIGGTGYIGK
97	24.14	24.39	50.65	40.73	33.68	TCONS_00113752	[translate_table: standard]	99	TVDDPSTLNK
97	24.14	24.39	50.65	40.73	33.68	TCONS_00113752	[translate_table: standard]	99	YTTVEEYLSQ
97	24.14	24.39	50.65	40.73	33.68	TCONS_00113752	[translate_table: standard]	99	FVVEASAK
97	24.14	24.39	50.65	40.73	33.68	TCONS_00113752	[translate_table: standard]	99	QVDVVISTVGSMQLADQTK
98	24.14	24.21	44.88	36.29	33.24	TCONS_00010080	[translate_table: standard]	99	AEAFEIINDLR
98	24.14	24.21	44.88	36.29	33.24	TCONS_00010080	[translate_table: standard]	99	DAVFLSGGPDYDVPLGR
98	24.14	24.21	44.88	36.29	33.24	TCONS_00010080	[translate_table: standard]	99	DDIGQAAGLLR
98	24.14	24.21	44.88	36.29	33.24	TCONS_00010080	[translate_table: standard]	99	GLSWTFYESSCPK
98	24.14	24.21	44.88	36.29	33.24	TCONS_00010080	[translate_table: standard]	99	IVSCADITALAAR
98	24.14	24.21	44.88	36.29	33.24	TCONS_00010080	[translate_table: standard]	99	MGQLTVLTGTEGEIR
98	24.14	24.21	44.88	36.29	33.24	TCONS_00010080	[translate_table: standard]	99	QGLFTSDQDLYTDK
98	24.14	24.21	44.88	36.29	33.24	TCONS_00010080	[translate_table: standard]	99	QGLFTSDQDLYTDKR
98	24.14	24.21	44.88	36.29	33.24	TCONS_00010080	[translate_table: standard]	99	VFKDDIGQAAGLLR
98	24.14	24.21	44.88	36.29	33.24	TCONS_00010080	[translate_table: standard]	99	YYVDLMNR
98	24.14	24.21	44.88	36.29	33.24	TCONS_00010080	[translate_table: standard]	97.38	FVLSMTK
98	24.14	24.21	44.88	36.29	33.24	TCONS_00010080	[translate_table: standard]	96.8	TFANNLK
99	24.06	24.06	41.03	39.67	35.6	TCONS_00111305	[translate_table: standard]	99	AIGVSNYNENR
99	24.06	24.06	41.03	39.67	35.6	TCONS_00111305	[translate_table: standard]	99	ERNPEVEVAVATK
99	24.06	24.06	41.03	39.67	35.6	TCONS_00111305	[translate_table: standard]	99	FAALPWR
99	24.06	24.06	41.03	39.67	35.6	TCONS_00111305	[translate_table: standard]	99	GIPLASNQVNYSLIYR
99	24.06	24.06	41.03	39.67	35.6	TCONS_00111305	[translate_table: standard]	99	IYTPEFLTR
99	24.06	24.06	41.03	39.67	35.6	TCONS_00111305	[translate_table: standard]	99	LTDEEIEELR
99	24.06	24.06	41.03	39.67	35.6	TCONS_00111305	[translate_table: standard]	99	MSFGAINSETLLGR
99	24.06	24.06	41.03	39.67	35.6	TCONS_00111305	[translate_table: standard]	99	NGEQAAEFAGALAWR
99	24.06	24.06	41.03	39.67	35.6	TCONS_00111305	[translate_table: standard]	99	NPEVEVAVATK
99	24.06	24.06	41.03	39.67	35.6	TCONS_00111305	[translate_table: standard]	99	YTPENPPTGPR
99	24.06	24.06	41.03	39.67	35.6	TCONS_00111305	[translate_table: standard]	99	SLASETKPVIGFPVEKL
99	24.06	24.06	41.03	39.67	35.6	TCONS_00111305	[translate_table: standard]	96.94	SLASETKPVIGFPVEK
99	24.06	24.06	41.03	39.67	35.6	TCONS_00111305	[translate_table: standard]	95.72	LPEENGVK
100	23.91	23.91	8.225	2.106	2.106	TCONS_00043013	[translate_table: standard]	99	DDYVEKDR
100	23.91	23.91	8.225	2.106	2.106	TCONS_00043013	[translate_table: standard]	99	EITLGFVD
100	23.91	23.91	8.225	2.106	2.106	TCONS_00043013	[translate_table: standard]	99	EITLGFVDL
100	23.91	23.91	8.225	2.106	2.106	TCONS_00043013	[translate_table: standard]	99	EITLGFVDLL
100	23.91	23.91	8.225	2.106	2.106	TCONS_00043013	[translate_table: standard]	99	EITLGFVDLLR
100	23.91	23.91	8.225	2.106	2.106	TCONS_00043013	[translate_table: standard]	99	EITLGFVDLLRD
100	23.91	23.91	8.225	2.106	2.106	TCONS_00043013	[translate_table: standard]	99	EITLGFVDLLRDD
100	23.91	23.91	8.225	2.106	2.106	TCONS_00043013	[translate_table: standard]	99	EITLGFVDLLRDDYVEK
100	23.91	23.91	8.225	2.106	2.106	TCONS_00043013	[translate_table: standard]	99	EITLGFVDLLRDDYVEKDR
100	23.91	23.91	8.225	2.106	2.106	TCONS_00043013	[translate_table: standard]	99	EREITLGFVDLLR
100	23.91	23.91	8.225	2.106	2.106	TCONS_00043013	[translate_table: standard]	98.41	DDYVEK
100	23.91	23.91	8.225	2.106	2.106	TCONS_00043013	[translate_table: standard]	95.25	EITLGF
101	23.91	23.91	47.13	35.99	33.76	TCONS_00100127	[translate_table: standard]	99	ALTSLALK
101	23.91	23.91	47.13	35.99	33.76	TCONS_00100127	[translate_table: standard]	99	EGVSKEEAEEAK
101	23.91	23.91	47.13	35.99	33.76	TCONS_00100127	[translate_table: standard]	99	KQLEAAGAK
101	23.91	23.91	47.13	35.99	33.76	TCONS_00100127	[translate_table: standard]	99	LGDEISSLSLADAQK
101	23.91	23.91	47.13	35.99	33.76	TCONS_00100127	[translate_table: standard]	99	LGVSAAAFAPVAAAAAAPGAVADAPAA
101	23.91	23.91	47.13	35.99	33.76	TCONS_00100127	[translate_table: standard]	99	LGVSAAAFAPVAAAAAAPGAVADAPAAAVEK
101	23.91	23.91	47.13	35.99	33.76	TCONS_00100127	[translate_table: standard]	99	LVEYLQDK
101	23.91	23.91	47.13	35.99	33.76	TCONS_00100127	[translate_table: standard]	99	QLEAAGAK
101	23.91	23.91	47.13	35.99	33.76	TCONS_00100127	[translate_table: standard]	99	TEFDVVIEDVPSNAR
101	23.91	23.91	47.13	35.99	33.76	TCONS_00100127	[translate_table: standard]	99	APVAAAAAAPGAVADAPAAAVEK
101	23.91	23.91	47.13	35.99	33.76	TCONS_00100127	[translate_table: standard]	99	EGVSKEEAEEAKK
101	23.91	23.91	47.13	35.99	33.76	TCONS_00100127	[translate_table: standard]	99	ELIEGLPK
102	23.79	23.79	77.58	69.7	69.7	TCONS_00129065	[translate_table: standard]	99	ADGMNDADASFDYIETAPSK
102	23.79	23.79	77.58	69.7	69.7	TCONS_00129065	[translate_table: standard]	99	FDDGPFLLGQF
102	23.79	23.79	77.58	69.7	69.7	TCONS_00129065	[translate_table: standard]	99	GVITSFK
102	23.79	23.79	77.58	69.7	69.7	TCONS_00129065	[translate_table: standard]	99	QFGEELLSYTDSFNK
102	23.79	23.79	77.58	69.7	69.7	TCONS_00129065	[translate_table: standard]	99	RQFGEELLSYTDSFNK
102	23.79	23.79	77.58	69.7	69.7	TCONS_00129065	[translate_table: standard]	99	YIDSNFEGPSLFPND
102	23.79	23.79	77.58	69.7	69.7	TCONS_00129065	[translate_table: standard]	99	YIDSNFEGPSLFPNDPAKR
102	23.79	23.79	77.58	69.7	69.7	TCONS_00129065	[translate_table: standard]	99	YIDSNFEGPSLFPNDPAK
102	23.79	23.79	77.58	69.7	69.7	TCONS_00129065	[translate_table: standard]	98.6	VPSLEHNNEVK
102	23.79	23.79	77.58	69.7	69.7	TCONS_00129065	[translate_table: standard]	98.14	NYDITAGRPK
103	23.7	23.71	33.04	26.75	20.61	TCONS_00083260	[translate_table: standard]	99	AFCDVYPLIPK
103	23.7	23.71	33.04	26.75	20.61	TCONS_00083260	[translate_table: standard]	99	ALLDDAALEVGGK
103	23.7	23.71	33.04	26.75	20.61	TCONS_00083260	[translate_table: standard]	99	AMEDALTAIK
103	23.7	23.71	33.04	26.75	20.61	TCONS_00083260	[translate_table: standard]	99	EILGFNTYYEEEK
103	23.7	23.71	33.04	26.75	20.61	TCONS_00083260	[translate_table: standard]	99	GYLSTSSNAYSFQQGTQEDTDQR
103	23.7	23.71	33.04	26.75	20.61	TCONS_00083260	[translate_table: standard]	99	KESGSDIVIVAR
103	23.7	23.71	33.04	26.75	20.61	TCONS_00083260	[translate_table: standard]	99	QAVSFDESIWR
103	23.7	23.71	33.04	26.75	20.61	TCONS_00083260	[translate_table: standard]	99	TPILNPIELEDLGYK
103	23.7	23.71	33.04	26.75	20.61	TCONS_00083260	[translate_table: standard]	99	ILGFN
103	23.7	23.71	33.04	26.75	20.61	TCONS_00083260	[translate_table: standard]	99	QYSTSTGQLSPQR
103	23.7	23.71	33.04	26.75	20.61	TCONS_00083260	[translate_table: standard]	96.75	GPACFDALSAK
104	23.63	23.74	57.23	47.38	47.38	TCONS_00040598	[translate_table: standard]	99	AAEEVIFGEPEVTTGAAGDLQQITGLAK
104	23.63	23.74	57.23	47.38	47.38	TCONS_00040598	[translate_table: standard]	99	AILSEFVEIPAENR
104	23.63	23.74	57.23	47.38	47.38	TCONS_00040598	[translate_table: standard]	99	AYEIALTHIR
104	23.63	23.74	57.23	47.38	47.38	TCONS_00040598	[translate_table: standard]	99	EIDDSIDR
104	23.63	23.74	57.23	47.38	47.38	TCONS_00040598	[translate_table: standard]	99	ETITGEEFR
104	23.63	23.74	57.23	47.38	47.38	TCONS_00040598	[translate_table: standard]	99	GLTWFIPADDPT
104	23.63	23.74	57.23	47.38	47.38	TCONS_00040598	[translate_table: standard]	99	GLTWFIPADDPTLISK
104	23.63	23.74	57.23	47.38	47.38	TCONS_00040598	[translate_table: standard]	99	IVAGMEGTVMTDGK
104	23.63	23.74	57.23	47.38	47.38	TCONS_00040598	[translate_table: standard]	99	IVEILLEK
104	23.63	23.74	57.23	47.38	47.38	TCONS_00040598	[translate_table: standard]	99	LAEDIDTAVK
104	23.63	23.74	57.23	47.38	47.38	TCONS_00040598	[translate_table: standard]	99	LAEDIDTAVKR
104	23.63	23.74	57.23	47.38	47.38	TCONS_00040598	[translate_table: standard]	98.91	SPVPATVTV
104	23.63	23.74	57.23	47.38	47.38	TCONS_00040598	[translate_table: standard]	98.38	PGFSGADLVNLLNEAAILAGR
104	23.63	23.74	57.23	47.38	47.38	TCONS_00040598	[translate_table: standard]	95.08	AILSEF
105	23.39	24.71	41.89	26.2	21.81	TCONS_00077328	[translate_table: standard]	99	ALNDTIITGVPTTIDYHK
105	23.39	24.71	41.89	26.2	21.81	TCONS_00077328	[translate_table: standard]	99	EHGINFIGPNPDSIR
105	23.39	24.71	41.89	26.2	21.81	TCONS_00077328	[translate_table: standard]	99	ITAYLPSGGPFVR
105	23.39	24.71	41.89	26.2	21.81	TCONS_00077328	[translate_table: standard]	99	LADESVCIGEAPSSQSYLVIPN
105	23.39	24.71	41.89	26.2	21.81	TCONS_00077328	[translate_table: standard]	99	LILDVEDFK
105	23.39	24.71	41.89	26.2	21.81	TCONS_00077328	[translate_table: standard]	99	LLEEAPSPALTPELR
105	23.39	24.71	41.89	26.2	21.81	TCONS_00077328	[translate_table: standard]	99	LSEEIGFPVMIK
105	23.39	24.71	41.89	26.2	21.81	TCONS_00077328	[translate_table: standard]	99	NAGVPTVPGSEGLLQNTEEAVR
105	23.39	24.71	41.89	26.2	21.81	TCONS_00077328	[translate_table: standard]	99	SEAAAAFGNDGVYLEK
105	23.39	24.71	41.89	26.2	21.81	TCONS_00077328	[translate_table: standard]	99	LILDV
105	23.39	24.71	41.89	26.2	21.81	TCONS_00077328	[translate_table: standard]	98.9	INAEDAFK
105	23.39	24.71	41.89	26.2	21.81	TCONS_00077328	[translate_table: standard]	95.38	QVLADK
106	23.32	23.49	19.29	12.28	10.55	TCONS_00011604	[translate_table: standard]	99	APCIVFIDEIDAVGR
106	23.32	23.49	19.29	12.28	10.55	TCONS_00011604	[translate_table: standard]	99	DGTALQLTAVDGR
106	23.32	23.49	19.29	12.28	10.55	TCONS_00011604	[translate_table: standard]	99	EISKDEISDALER
106	23.32	23.49	19.29	12.28	10.55	TCONS_00011604	[translate_table: standard]	99	FQEVPETGVSFSDVAGADQAK
106	23.32	23.49	19.29	12.28	10.55	TCONS_00011604	[translate_table: standard]	99	GCLLVGPPGTGK
106	23.32	23.49	19.29	12.28	10.55	TCONS_00011604	[translate_table: standard]	99	GQAGGLTFFAPSEER
106	23.32	23.49	19.29	12.28	10.55	TCONS_00011604	[translate_table: standard]	99	LELQEVVDFLK
106	23.32	23.49	19.29	12.28	10.55	TCONS_00011604	[translate_table: standard]	99	RTPGFTGADLQNLMNEAAILAAR
106	23.32	23.49	19.29	12.28	10.55	TCONS_00011604	[translate_table: standard]	99	SYLENQMAVALGGR
106	23.32	23.49	19.29	12.28	10.55	TCONS_00011604	[translate_table: standard]	99	VAEEVIFGDDNVTTGASNDFMQVSR
106	23.32	23.49	19.29	12.28	10.55	TCONS_00011604	[translate_table: standard]	98.9	SKAPCIVFIDEIDAVGR
106	23.32	23.49	19.29	12.28	10.55	TCONS_00011604	[translate_table: standard]	98.1	QVTVDRPDVAGR
107	23.14	23.15	33.57	22.62	17.21	TCONS_00070361	[translate_table: standard]	99	EEAILVVADR
107	23.14	23.15	33.57	22.62	17.21	TCONS_00070361	[translate_table: standard]	99	GGVVVAFADAK
107	23.14	23.15	33.57	22.62	17.21	TCONS_00070361	[translate_table: standard]	99	LDILANR
107	23.14	23.15	33.57	22.62	17.21	TCONS_00070361	[translate_table: standard]	99	LVVAAQVR
107	23.14	23.15	33.57	22.62	17.21	TCONS_00070361	[translate_table: standard]	99	TAGLQVALETAVSEAAK
107	23.14	23.15	33.57	22.62	17.21	TCONS_00070361	[translate_table: standard]	99	VGEVAESTTVVVLPVCEAEK
107	23.14	23.15	33.57	22.62	17.21	TCONS_00070361	[translate_table: standard]	99	WYKEEAILVVADR
107	23.14	23.15	33.57	22.62	17.21	TCONS_00070361	[translate_table: standard]	99	WVVLPGWEPVVGLR
107	23.14	23.15	33.57	22.62	17.21	TCONS_00070361	[translate_table: standard]	98.29	FSSLDIAGR
107	23.14	23.15	33.57	22.62	17.21	TCONS_00070361	[translate_table: standard]	98.04	RGGVVVAFADAK
107	23.14	23.15	33.57	22.62	17.21	TCONS_00070361	[translate_table: standard]	97.78	VLGDLEGSGGNGKDK
108	23.08	25.08	28.49	24.95	21.23	TCONS_00096880	[translate_table: standard]	99	AVEAVVGHLR
108	23.08	25.08	28.49	24.95	21.23	TCONS_00096880	[translate_table: standard]	99	EELESPLSPAMDAVIR
108	23.08	25.08	28.49	24.95	21.23	TCONS_00096880	[translate_table: standard]	99	FLVASTQAINLIGK
108	23.08	25.08	28.49	24.95	21.23	TCONS_00096880	[translate_table: standard]	99	FLVDQSVLPLFEK
108	23.08	25.08	28.49	24.95	21.23	TCONS_00096880	[translate_table: standard]	99	IVEMQGESLK
108	23.08	25.08	28.49	24.95	21.23	TCONS_00096880	[translate_table: standard]	99	KFLVDQSVLPLFEK
108	23.08	25.08	28.49	24.95	21.23	TCONS_00096880	[translate_table: standard]	99	SIQESTGASIR
108	23.08	25.08	28.49	24.95	21.23	TCONS_00096880	[translate_table: standard]	99	VPGAAFCSIR
109	23.05	23.06	78.49	70.93	70.93	TCONS_00037819	[translate_table: standard]	99	FADENFVKK
109	23.05	23.06	78.49	70.93	70.93	TCONS_00037819	[translate_table: standard]	99	HTGPGILSMANAGPGTNGSQFFVCTAK
109	23.05	23.06	78.49	70.93	70.93	TCONS_00037819	[translate_table: standard]	99	HVVFGQVVEGMEVVK
109	23.05	23.06	78.49	70.93	70.93	TCONS_00037819	[translate_table: standard]	99	TVTIADCGQLA
109	23.05	23.06	78.49	70.93	70.93	TCONS_00037819	[translate_table: standard]	99	VFFDMAVGGQPAGR
109	23.05	23.06	78.49	70.93	70.93	TCONS_00037819	[translate_table: standard]	99	VIPGFMCQGGDFTAGN
109	23.05	23.06	78.49	70.93	70.93	TCONS_00037819	[translate_table: standard]	99	VIPGFMCQGGDFTAGNGTGGESIYGSK
109	23.05	23.06	78.49	70.93	70.93	TCONS_00037819	[translate_table: standard]	99	VIPGFMCQGGDF
109	23.05	23.06	78.49	70.93	70.93	TCONS_00037819	[translate_table: standard]	99	VIPGFMCQGGD
109	23.05	23.06	78.49	70.93	70.93	TCONS_00037819	[translate_table: standard]	99	IVMELYADTTPR
109	23.05	23.06	78.49	70.93	70.93	TCONS_00037819	[translate_table: standard]	98.43	FADENFVK
110	23.02	23.05	33.73	22.75	17.91	TCONS_00063634	[translate_table: standard]	99	AIVQFEDFQMK
110	23.02	23.05	33.73	22.75	17.91	TCONS_00063634	[translate_table: standard]	99	EGANLVEVVK
110	23.02	23.05	33.73	22.75	17.91	TCONS_00063634	[translate_table: standard]	99	ILPVMLDVGTNNQK
110	23.02	23.05	33.73	22.75	17.91	TCONS_00063634	[translate_table: standard]	99	LDMYVAAAGINPQR
110	23.02	23.05	33.73	22.75	17.91	TCONS_00063634	[translate_table: standard]	99	MAAAETHPQFFLLDKDGLITTER
110	23.02	23.05	33.73	22.75	17.91	TCONS_00063634	[translate_table: standard]	99	VISFEQQYAR
110	23.02	23.05	33.73	22.75	17.91	TCONS_00063634	[translate_table: standard]	98.36	KVVDPAAAPFAK
110	23.02	23.05	33.73	22.75	17.91	TCONS_00063634	[translate_table: standard]	97.9	NIDLGNGK
111	22.91	22.91	37.18	24.59	20.99	TCONS_00016435	[translate_table: standard]	99	AADLTYWESAAR
111	22.91	22.91	37.18	24.59	20.99	TCONS_00016435	[translate_table: standard]	99	DAHGICILTEWDEFK
111	22.91	22.91	37.18	24.59	20.99	TCONS_00016435	[translate_table: standard]	99	ETPAIDVCK
111	22.91	22.91	37.18	24.59	20.99	TCONS_00016435	[translate_table: standard]	99	ITAWNSDQLPIYEPGLDDVVK
111	22.91	22.91	37.18	24.59	20.99	TCONS_00016435	[translate_table: standard]	99	IYDNMQKPAFVFDGR
111	22.91	22.91	37.18	24.59	20.99	TCONS_00016435	[translate_table: standard]	99	LAANAFLAQR
111	22.91	22.91	37.18	24.59	20.99	TCONS_00016435	[translate_table: standard]	99	LSIYDPQVTEDQIQR
111	22.91	22.91	37.18	24.59	20.99	TCONS_00016435	[translate_table: standard]	99	NLFFSTDVEK
111	22.91	22.91	37.18	24.59	20.99	TCONS_00016435	[translate_table: standard]	99	QVSVVWDAYEATK
111	22.91	22.91	37.18	24.59	20.99	TCONS_00016435	[translate_table: standard]	99	VAILGFAFK
111	22.91	22.91	37.18	24.59	20.99	TCONS_00016435	[translate_table: standard]	98.07	DVYAHWVPEDR
112	22.85	22.91	53.08	45.89	44.52	TCONS_00109384	[translate_table: standard]	99	DLVALSGSHTIGQAR
112	22.85	22.91	53.08	45.89	44.52	TCONS_00109384	[translate_table: standard]	99	DPQSFNSDFGAAMVK
112	22.85	22.91	53.08	45.89	44.52	TCONS_00109384	[translate_table: standard]	99	DSTVILGGPTWGVK
112	22.85	22.91	53.08	45.89	44.52	TCONS_00109384	[translate_table: standard]	99	FKVEAACPNIVSCADIVAIAAR
112	22.85	22.91	53.08	45.89	44.52	TCONS_00109384	[translate_table: standard]	99	GLLHSDQELYNGGSTDSLVK
112	22.85	22.91	53.08	45.89	44.52	TCONS_00109384	[translate_table: standard]	99	IVSCADIVAIAAR
112	22.85	22.91	53.08	45.89	44.52	TCONS_00109384	[translate_table: standard]	99	IYGDANIDSSFAMTR
112	22.85	22.91	53.08	45.89	44.52	TCONS_00109384	[translate_table: standard]	99	MGDISPLTGSNGEIR
112	22.85	22.91	53.08	45.89	44.52	TCONS_00109384	[translate_table: standard]	99	QYIRDPQSFNSDFGAAMVK
112	22.85	22.91	53.08	45.89	44.52	TCONS_00109384	[translate_table: standard]	99	VEAACPNIVSCADIVAIAAR
112	22.85	22.91	53.08	45.89	44.52	TCONS_00109384	[translate_table: standard]	99	MGDISPLTGSNGEIRK
112	22.85	22.91	53.08	45.89	44.52	TCONS_00109384	[translate_table: standard]	98.9	GYNVIDDIK
112	22.85	22.91	53.08	45.89	44.52	TCONS_00109384	[translate_table: standard]	96.24	ACPNIVSCADIVAIAAR
113	22.52	22.83	26.79	17.6	16.37	TCONS_00043222	[translate_table: standard]	99	AISTSNAYNEQFR
113	22.52	22.83	26.79	17.6	16.37	TCONS_00043222	[translate_table: standard]	99	ALDFVLR
113	22.52	22.83	26.79	17.6	16.37	TCONS_00043222	[translate_table: standard]	99	GVTSNPAIFQK
113	22.52	22.83	26.79	17.6	16.37	TCONS_00043222	[translate_table: standard]	99	IIVPPELGYPDNDYNK
113	22.52	22.83	26.79	17.6	16.37	TCONS_00043222	[translate_table: standard]	99	LADDTEGTVEAAK
113	22.52	22.83	26.79	17.6	16.37	TCONS_00043222	[translate_table: standard]	99	TIDSNVYEAEGIYNALEK
113	22.52	22.83	26.79	17.6	16.37	TCONS_00043222	[translate_table: standard]	99	TLLFDIELIK
113	22.52	22.83	26.79	17.6	16.37	TCONS_00043222	[translate_table: standard]	99	VTSVASFFVSR
113	22.52	22.83	26.79	17.6	16.37	TCONS_00043222	[translate_table: standard]	99	YTDYTETESGLQYK
113	22.52	22.83	26.79	17.6	16.37	TCONS_00043222	[translate_table: standard]	99	SFESLLDSLQEK
113	22.52	22.83	26.79	17.6	16.37	TCONS_00043222	[translate_table: standard]	99	SQLDGNGSQIK
113	22.52	22.83	26.79	17.6	16.37	TCONS_00043222	[translate_table: standard]	98.94	IGTPEALDLR
114	22.52	22.59	40.55	27.46	24.07	TCONS_00031779	[translate_table: standard]	99	ASIGDGEWSDIQATEATIADVR
114	22.52	22.59	40.55	27.46	24.07	TCONS_00031779	[translate_table: standard]	99	DGDTQTSLEK
114	22.52	22.59	40.55	27.46	24.07	TCONS_00031779	[translate_table: standard]	99	DSALQEAHLWR
114	22.52	22.59	40.55	27.46	24.07	TCONS_00031779	[translate_table: standard]	99	DYFLCAETPGAAR
114	22.52	22.59	40.55	27.46	24.07	TCONS_00031779	[translate_table: standard]	99	EAVNSLSGNGSAK
114	22.52	22.59	40.55	27.46	24.07	TCONS_00031779	[translate_table: standard]	99	LGTVATVVAAANSTALEASK
114	22.52	22.59	40.55	27.46	24.07	TCONS_00031779	[translate_table: standard]	99	LTETAEAAEAAASAAHTMDEQR
114	22.52	22.59	40.55	27.46	24.07	TCONS_00031779	[translate_table: standard]	99	NLLQGPLLK
114	22.52	22.59	40.55	27.46	24.07	TCONS_00031779	[translate_table: standard]	99	VKDEELQHLAR
114	22.52	22.59	40.55	27.46	24.07	TCONS_00031779	[translate_table: standard]	99	VVILEGAVVR
114	22.52	22.59	40.55	27.46	24.07	TCONS_00031779	[translate_table: standard]	96.04	VACVEIER
115	22.48	22.48	55.29	43.5	41.99	TCONS_00086986; TCONS_00086985	[translate_table: standard]; [translate_table: standard]	99	AVVSPVDDELAK
115	22.48	22.48	55.29	43.5	41.99	TCONS_00086986; TCONS_00086985	[translate_table: standard]; [translate_table: standard]	99	DPDQAAILK
115	22.48	22.48	55.29	43.5	41.99	TCONS_00086986; TCONS_00086985	[translate_table: standard]; [translate_table: standard]	99	FGANCGPEAVWFK
115	22.48	22.48	55.29	43.5	41.99	TCONS_00086986; TCONS_00086985	[translate_table: standard]; [translate_table: standard]	99	HLSDPFANNLLTVLAGSAER
115	22.48	22.48	55.29	43.5	41.99	TCONS_00086986; TCONS_00086985	[translate_table: standard]; [translate_table: standard]	99	IFLPEGLLDR
115	22.48	22.48	55.29	43.5	41.99	TCONS_00086986; TCONS_00086985	[translate_table: standard]; [translate_table: standard]	99	IINGLNLEDK
115	22.48	22.48	55.29	43.5	41.99	TCONS_00086986; TCONS_00086985	[translate_table: standard]; [translate_table: standard]	99	KAVVSPVDDELAK
115	22.48	22.48	55.29	43.5	41.99	TCONS_00086986; TCONS_00086985	[translate_table: standard]; [translate_table: standard]	99	LHPGGPFDPLGLAK
115	22.48	22.48	55.29	43.5	41.99	TCONS_00086986; TCONS_00086985	[translate_table: standard]; [translate_table: standard]	99	SEIPAYLTGEVPGDYGYDPFGLSK
115	22.48	22.48	55.29	43.5	41.99	TCONS_00086986; TCONS_00086985	[translate_table: standard]; [translate_table: standard]	99	TGALLLDGNTLNYFGK
115	22.48	22.48	55.29	43.5	41.99	TCONS_00086986; TCONS_00086985	[translate_table: standard]; [translate_table: standard]	99	YQAYELIHGR
116	22.38	22.41	39.54	19.1	16.42	TCONS_00070530	[translate_table: standard]	99	DSFLDEGFILDK
116	22.38	22.41	39.54	19.1	16.42	TCONS_00070530	[translate_table: standard]	99	GHSVTVTNDGATILK
116	22.38	22.41	39.54	19.1	16.42	TCONS_00070530	[translate_table: standard]	99	ILVANTAMDTDK
116	22.38	22.41	39.54	19.1	16.42	TCONS_00070530	[translate_table: standard]	99	LIEEIMIGEDK
116	22.38	22.41	39.54	19.1	16.42	TCONS_00070530	[translate_table: standard]	99	VDEIITCAPR
116	22.38	22.41	39.54	19.1	16.42	TCONS_00070530	[translate_table: standard]	99	VQDDEVGDGTTSVVVLAGELLR
116	22.38	22.41	39.54	19.1	16.42	TCONS_00070530	[translate_table: standard]	99	AVDELAWK
116	22.38	22.41	39.54	19.1	16.42	TCONS_00070530	[translate_table: standard]	99	SLHDALCVLSQTVNDSR
116	22.38	22.41	39.54	19.1	16.42	TCONS_00070530	[translate_table: standard]	98.89	IHPMTIISGYR
116	22.38	22.41	39.54	19.1	16.42	TCONS_00070530	[translate_table: standard]	98.85	IAMTTLSSK
116	22.38	22.41	39.54	19.1	16.42	TCONS_00070530	[translate_table: standard]	97.73	LAVDAVMR
117	22.24	22.25	52.27	45.17	41.19	TCONS_00116441; TCONS_00116439	[translate_table: standard]; [translate_table: standard]	99	AIASNIDANFLK
117	22.24	22.25	52.27	45.17	41.19	TCONS_00116441; TCONS_00116439	[translate_table: standard]; [translate_table: standard]	99	DHQPCIIFMDEIDAIGGR
117	22.24	22.25	52.27	45.17	41.19	TCONS_00116441; TCONS_00116439	[translate_table: standard]; [translate_table: standard]	99	DYVIHEDFMK
117	22.24	22.25	52.27	45.17	41.19	TCONS_00116441; TCONS_00116439	[translate_table: standard]; [translate_table: standard]	99	ESIELPLMNPELFIR
117	22.24	22.25	52.27	45.17	41.19	TCONS_00116441; TCONS_00116439	[translate_table: standard]; [translate_table: standard]	99	KIEIPLPNEQSR
117	22.24	22.25	52.27	45.17	41.19	TCONS_00116441; TCONS_00116439	[translate_table: standard]; [translate_table: standard]	99	LAEGFNGADLR
117	22.24	22.25	52.27	45.17	41.19	TCONS_00116441; TCONS_00116439	[translate_table: standard]; [translate_table: standard]	99	NVCTEAGMSAIR
117	22.24	22.25	52.27	45.17	41.19	TCONS_00116441; TCONS_00116439	[translate_table: standard]; [translate_table: standard]	99	VVLDMTTLTIMR
117	22.24	22.25	52.27	45.17	41.19	TCONS_00116441; TCONS_00116439	[translate_table: standard]; [translate_table: standard]	98.53	HGEIDYEAVVK
117	22.24	22.25	52.27	45.17	41.19	TCONS_00116441; TCONS_00116439	[translate_table: standard]; [translate_table: standard]	97.79	GVLLYGPPGTGK
117	22.24	22.25	52.27	45.17	41.19	TCONS_00116441; TCONS_00116439	[translate_table: standard]; [translate_table: standard]	97.1	MIMATNRPDVLDPALLRPGR
118	22.05	22.13	43.05	29.51	27.63	TCONS_00086870	[translate_table: standard]	99	IMANPEVAMAFQNPR
118	22.05	22.13	43.05	29.51	27.63	TCONS_00086870	[translate_table: standard]	99	ISELFPGVTGSS
118	22.05	22.13	43.05	29.51	27.63	TCONS_00086870	[translate_table: standard]	99	MVYPYLPEEMR
118	22.05	22.13	43.05	29.51	27.63	TCONS_00086870	[translate_table: standard]	99	QQFDQIGLTPEEVISK
118	22.05	22.13	43.05	29.51	27.63	TCONS_00086870	[translate_table: standard]	99	QQLEDMLNNMGGGTEWDNR
118	22.05	22.13	43.05	29.51	27.63	TCONS_00086870	[translate_table: standard]	99	SPFGGFDETTK
118	22.05	22.13	43.05	29.51	27.63	TCONS_00086870	[translate_table: standard]	99	VQAAIMDCSQNPLSIAK
118	22.05	22.13	43.05	29.51	27.63	TCONS_00086870	[translate_table: standard]	99	YAFVDVSPEETIQK
118	22.05	22.13	43.05	29.51	27.63	TCONS_00086870	[translate_table: standard]	99	KGSSGLSVEALEK
118	22.05	22.13	43.05	29.51	27.63	TCONS_00086870	[translate_table: standard]	98.96	WMLQNPQYR
118	22.05	22.13	43.05	29.51	27.63	TCONS_00086870	[translate_table: standard]	98.21	SFDLQSPEVK
119	21.95	75.39	41.17	34.17	27.29	TCONS_00091067	[translate_table: standard]	99	EAPPTFEQPK
119	21.95	75.39	41.17	34.17	27.29	TCONS_00091067	[translate_table: standard]	99	IGVCTGIFR
119	21.95	75.39	41.17	34.17	27.29	TCONS_00091067	[translate_table: standard]	99	KWISSIGVESIGK
119	21.95	75.39	41.17	34.17	27.29	TCONS_00091067	[translate_table: standard]	99	LLEYGSMLVQEQENVK
119	21.95	75.39	41.17	34.17	27.29	TCONS_00091067	[translate_table: standard]	99	LLEYGSMLVQEQENVKR
119	21.95	75.39	41.17	34.17	27.29	TCONS_00091067	[translate_table: standard]	99	MCVLFINDLDAGAGR
119	21.95	75.39	41.17	34.17	27.29	TCONS_00091067	[translate_table: standard]	99	VPIVVTGNDFSTLYAPLIR
119	21.95	75.39	41.17	34.17	27.29	TCONS_00091067	[translate_table: standard]	99	WISSIGVESIGK
119	21.95	75.39	41.17	34.17	27.29	TCONS_00091067	[translate_table: standard]	99	WISSIGVESIGKR
119	21.95	75.39	41.17	34.17	27.29	TCONS_00091067	[translate_table: standard]	99	YLSEAALGDANDDAINK
119	21.95	75.39	41.17	34.17	27.29	TCONS_00091067	[translate_table: standard]	99	GSMLVQEQENVK
119	21.95	75.39	41.17	34.17	27.29	TCONS_00091067	[translate_table: standard]	99	LVDTFPGQSIDFF
119	21.95	75.39	41.17	34.17	27.29	TCONS_00091067	[translate_table: standard]	99	LVDTFPGQSIDFFGA
119	21.95	75.39	41.17	34.17	27.29	TCONS_00091067	[translate_table: standard]	99	LVDTFPGQSIDFFGALR
119	21.95	75.39	41.17	34.17	27.29	TCONS_00091067	[translate_table: standard]	98.91	TDNVPKNDIVK
120	21.92	21.99	36.32	26.58	21.95	TCONS_00026702	[translate_table: standard]	99	AAVSGLQNQPIINAVIDGDDIIYR
120	21.92	21.99	36.32	26.58	21.95	TCONS_00026702	[translate_table: standard]	99	EAVFFLR
120	21.92	21.99	36.32	26.58	21.95	TCONS_00026702	[translate_table: standard]	99	FVAAEGDTVEPGTK
120	21.92	21.99	36.32	26.58	21.95	TCONS_00026702	[translate_table: standard]	99	GLVVPVIR
120	21.92	21.99	36.32	26.58	21.95	TCONS_00026702	[translate_table: standard]	99	LGLMSGFVK
120	21.92	21.99	36.32	26.58	21.95	TCONS_00026702	[translate_table: standard]	99	MGESITDGTLAVFLK
120	21.92	21.99	36.32	26.58	21.95	TCONS_00026702	[translate_table: standard]	99	NADQMNFADIEK
120	21.92	21.99	36.32	26.58	21.95	TCONS_00026702	[translate_table: standard]	99	SGEGVTHVAPSGTTAEPAPAEK
120	21.92	21.99	36.32	26.58	21.95	TCONS_00026702	[translate_table: standard]	99	SSDNGDLVDAVVPF
120	21.92	21.99	36.32	26.58	21.95	TCONS_00026702	[translate_table: standard]	97.18	PMVVGGEIVPR
121	21.64	21.64	45.4	36.99	32.88	TCONS_00084804	[translate_table: standard]	99	DGGQVVDVVTAADVER
121	21.64	21.64	45.4	36.99	32.88	TCONS_00084804	[translate_table: standard]	99	FMVGAAIGTR
121	21.64	21.64	45.4	36.99	32.88	TCONS_00084804	[translate_table: standard]	99	IILVTESGTSK
121	21.64	21.64	45.4	36.99	32.88	TCONS_00084804	[translate_table: standard]	99	NLEFVPLVNEK
121	21.64	21.64	45.4	36.99	32.88	TCONS_00084804	[translate_table: standard]	99	QGLQDLGAPSLQSAHELLR
121	21.64	21.64	45.4	36.99	32.88	TCONS_00084804	[translate_table: standard]	99	VGMGSGSICTTQEVCAVGR
121	21.64	21.64	45.4	36.99	32.88	TCONS_00084804	[translate_table: standard]	99	VSDYMVK
121	21.64	21.64	45.4	36.99	32.88	TCONS_00084804	[translate_table: standard]	99	LLGVVTISDWEALKDK
121	21.64	21.64	45.4	36.99	32.88	TCONS_00084804	[translate_table: standard]	95.79	SPVSAPSDYDFEQVAAYLAAK
122	21.54	21.56	31.36	19.64	15.4	TCONS_00074277	[translate_table: standard]	99	EQQDDEYLASLQADR
122	21.54	21.56	31.36	19.64	15.4	TCONS_00074277	[translate_table: standard]	99	GYLDQQFDAPDYLSNPGTQQR
122	21.54	21.56	31.36	19.64	15.4	TCONS_00074277	[translate_table: standard]	99	LPFSLLPSTR
122	21.54	21.56	31.36	19.64	15.4	TCONS_00074277	[translate_table: standard]	99	NLNPFSLLDPDFSR
122	21.54	21.56	31.36	19.64	15.4	TCONS_00074277	[translate_table: standard]	99	RAFSDGESVLTLSELGLIGK
122	21.54	21.56	31.36	19.64	15.4	TCONS_00074277	[translate_table: standard]	99	SLFDSGPDLPTR
122	21.54	21.56	31.36	19.64	15.4	TCONS_00074277	[translate_table: standard]	99	STELGDMGK
122	21.54	21.56	31.36	19.64	15.4	TCONS_00074277	[translate_table: standard]	99	FPYAPHQLMQNGLDR
122	21.54	21.56	31.36	19.64	15.4	TCONS_00074277	[translate_table: standard]	99	QEALFLELI
122	21.54	21.56	31.36	19.64	15.4	TCONS_00074277	[translate_table: standard]	98.3	RMPSASVDSAK
122	21.54	21.56	31.36	19.64	15.4	TCONS_00074277	[translate_table: standard]	95.33	EQQDDEYLASLQADREK
123	21.5	21.5	32.64	20.92	17.36	TCONS_00099885	[translate_table: standard]	99	AAMEMQAEAER
123	21.5	21.5	32.64	20.92	17.36	TCONS_00099885	[translate_table: standard]	99	AQGEAEAILAK
123	21.5	21.5	32.64	20.92	17.36	TCONS_00099885	[translate_table: standard]	99	AQVLESEGER
123	21.5	21.5	32.64	20.92	17.36	TCONS_00099885	[translate_table: standard]	99	GIDMVSQALK
123	21.5	21.5	32.64	20.92	17.36	TCONS_00099885	[translate_table: standard]	99	IAEQYIQAFSK
123	21.5	21.5	32.64	20.92	17.36	TCONS_00099885	[translate_table: standard]	99	QANINIADGR
123	21.5	21.5	32.64	20.92	17.36	TCONS_00099885	[translate_table: standard]	99	SDDALQDISR
123	21.5	21.5	32.64	20.92	17.36	TCONS_00099885	[translate_table: standard]	99	SSVILASEAAK
123	21.5	21.5	32.64	20.92	17.36	TCONS_00099885	[translate_table: standard]	99	STDGDDLNEPVFTLQSPK
123	21.5	21.5	32.64	20.92	17.36	TCONS_00099885	[translate_table: standard]	99	TLTPGIHLLIPFVER
124	21.48	21.48	44.27	34.13	30.67	TCONS_00032819	[translate_table: standard]	99	ADPVIHTLLPLSPK
124	21.48	21.48	44.27	34.13	30.67	TCONS_00032819	[translate_table: standard]	99	DVVQTQTIK
124	21.48	21.48	44.27	34.13	30.67	TCONS_00032819	[translate_table: standard]	99	GEICDVNGNCVDATEDEFFR
124	21.48	21.48	44.27	34.13	30.67	TCONS_00032819	[translate_table: standard]	99	GLCGGFNNAIIK
124	21.48	21.48	44.27	34.13	30.67	TCONS_00032819	[translate_table: standard]	99	MSAMSNATDNAVELK
124	21.48	21.48	44.27	34.13	30.67	TCONS_00032819	[translate_table: standard]	99	NLGLDYTVISVGK
124	21.48	21.48	44.27	34.13	30.67	TCONS_00032819	[translate_table: standard]	99	SLSIVYNR
124	21.48	21.48	44.27	34.13	30.67	TCONS_00032819	[translate_table: standard]	99	ALQESLASELAAR
125	21.43	21.5	29.34	15.61	13.38	TCONS_00044179; TCONS_00044178	[translate_table: standard]; [translate_table: standard]	99	AANIYSNFTIESLK
125	21.43	21.5	29.34	15.61	13.38	TCONS_00044179; TCONS_00044178	[translate_table: standard]; [translate_table: standard]	99	ADLGIIFDTDVDR
125	21.43	21.5	29.34	15.61	13.38	TCONS_00044179; TCONS_00044178	[translate_table: standard]; [translate_table: standard]	99	AITQSVFDNK
125	21.43	21.5	29.34	15.61	13.38	TCONS_00044179; TCONS_00044178	[translate_table: standard]; [translate_table: standard]	99	LGLAVLAAVK
125	21.43	21.5	29.34	15.61	13.38	TCONS_00044179; TCONS_00044178	[translate_table: standard]; [translate_table: standard]	99	NVIDEAIR
125	21.43	21.5	29.34	15.61	13.38	TCONS_00044179; TCONS_00044178	[translate_table: standard]; [translate_table: standard]	99	RVDYMGVYTSDLVAAVR
125	21.43	21.5	29.34	15.61	13.38	TCONS_00044179; TCONS_00044178	[translate_table: standard]; [translate_table: standard]	99	VDYMGVYTSDLVAAVR
125	21.43	21.5	29.34	15.61	13.38	TCONS_00044179; TCONS_00044178	[translate_table: standard]; [translate_table: standard]	99	WLDDGAYLMVK
125	21.43	21.5	29.34	15.61	13.38	TCONS_00044179; TCONS_00044178	[translate_table: standard]; [translate_table: standard]	99	AAPSTTAELSLEK
125	21.43	21.5	29.34	15.61	13.38	TCONS_00044179; TCONS_00044178	[translate_table: standard]; [translate_table: standard]	97.96	DYGEAVLK
125	21.43	21.5	29.34	15.61	13.38	TCONS_00044179; TCONS_00044178	[translate_table: standard]; [translate_table: standard]	97.32	PAAPSTTAELSLEK
125	21.43	21.5	29.34	15.61	13.38	TCONS_00044179; TCONS_00044178	[translate_table: standard]; [translate_table: standard]	95.9	ADIKDILER
126	21.43	21.43	26.35	17.73	17.73	TCONS_00094915	[translate_table: standard]	99	AEQLIHDVLSEAEAGGSGIVSR
126	21.43	21.43	26.35	17.73	17.73	TCONS_00094915	[translate_table: standard]	99	GTYDAAPTSQVVQPSGVTK
126	21.43	21.43	26.35	17.73	17.73	TCONS_00094915	[translate_table: standard]	99	IQVIPLHLPPGDPSTER
126	21.43	21.43	26.35	17.73	17.73	TCONS_00094915	[translate_table: standard]	99	LTGQQSDSEQFVMK
126	21.43	21.43	26.35	17.73	17.73	TCONS_00094915	[translate_table: standard]	99	QLVSEVTSENRPR
126	21.43	21.43	26.35	17.73	17.73	TCONS_00094915	[translate_table: standard]	99	VGLIIGK
126	21.43	21.43	26.35	17.73	17.73	TCONS_00094915	[translate_table: standard]	99	LFNNAEAK
126	21.43	21.43	26.35	17.73	17.73	TCONS_00094915	[translate_table: standard]	99	YLQLQSGAK
126	21.43	21.43	26.35	17.73	17.73	TCONS_00094915	[translate_table: standard]	98.46	TLQIDGTSEQIEAAK
127	21.38	21.38	22.6	18.99	16.83	TCONS_00071382	[translate_table: standard]	99	DFTDCLK
127	21.38	21.38	22.6	18.99	16.83	TCONS_00071382	[translate_table: standard]	99	DKSPLLPSDPYQR
127	21.38	21.38	22.6	18.99	16.83	TCONS_00071382	[translate_table: standard]	99	GVEFEFR
127	21.38	21.38	22.6	18.99	16.83	TCONS_00071382	[translate_table: standard]	99	SPLLPSDPYQR
127	21.38	21.38	22.6	18.99	16.83	TCONS_00071382	[translate_table: standard]	99	SQLLLEMNPIHK
127	21.38	21.38	22.6	18.99	16.83	TCONS_00071382	[translate_table: standard]	99	VYGFVLELK
127	21.38	21.38	22.6	18.99	16.83	TCONS_00071382	[translate_table: standard]	98.87	GVEFEFREEDLTNK
128	21.17	21.17	56.31	48.54	44.66	TCONS_00052937	[translate_table: standard]	99	DTVGQPINVTCE
128	21.17	21.17	56.31	48.54	44.66	TCONS_00052937	[translate_table: standard]	99	DTVGQPINVTCEVQQLLGNNR
128	21.17	21.17	56.31	48.54	44.66	TCONS_00052937	[translate_table: standard]	99	GRDTVGQPINVTCEVQQLLGNNR
128	21.17	21.17	56.31	48.54	44.66	TCONS_00052937	[translate_table: standard]	99	IFNVLGEPVDN
128	21.17	21.17	56.31	48.54	44.66	TCONS_00052937	[translate_table: standard]	99	IFNVLGEPVDNL
128	21.17	21.17	56.31	48.54	44.66	TCONS_00052937	[translate_table: standard]	99	IYNALVVK
128	21.17	21.17	56.31	48.54	44.66	TCONS_00052937	[translate_table: standard]	99	MPNIYNALVVK
128	21.17	21.17	56.31	48.54	44.66	TCONS_00052937	[translate_table: standard]	99	RDTVGQPINVTCEVQQLLGNNR
128	21.17	21.17	56.31	48.54	44.66	TCONS_00052937	[translate_table: standard]	99	VTCEVQQLLGNNR
128	21.17	21.17	56.31	48.54	44.66	TCONS_00052937	[translate_table: standard]	99	DTVGQPINVTCEVQQLLGN
128	21.17	21.17	56.31	48.54	44.66	TCONS_00052937	[translate_table: standard]	98.09	NIYNALVVK
129	21.14	21.42	31.96	22.68	18.9	TCONS_00004173	[translate_table: standard]	99	FTYGLVMEEITTR
129	21.14	21.42	31.96	22.68	18.9	TCONS_00004173	[translate_table: standard]	99	KLSPVFTGGPGLDEVPPIWVDR
129	21.14	21.42	31.96	22.68	18.9	TCONS_00004173	[translate_table: standard]	99	LSEILFFDR
129	21.14	21.42	31.96	22.68	18.9	TCONS_00004173	[translate_table: standard]	99	NILELAAEMR
129	21.14	21.42	31.96	22.68	18.9	TCONS_00004173	[translate_table: standard]	99	NVFQLDQGLGIGSK
129	21.14	21.42	31.96	22.68	18.9	TCONS_00004173	[translate_table: standard]	99	VLPSGGISADGPPTTLSGTGIDR
129	21.14	21.42	31.96	22.68	18.9	TCONS_00004173	[translate_table: standard]	99	MGQGSSYGVGVK
129	21.14	21.42	31.96	22.68	18.9	TCONS_00004173	[translate_table: standard]	99	MAFAQANITR
129	21.14	21.42	31.96	22.68	18.9	TCONS_00004173	[translate_table: standard]	99	SAEISTEWSIVPGR
129	21.14	21.42	31.96	22.68	18.9	TCONS_00004173	[translate_table: standard]	98.6	ELETLATCGMFEK
129	21.14	21.42	31.96	22.68	18.9	TCONS_00004173	[translate_table: standard]	98.24	FVNGAIVGER
129	21.14	21.42	31.96	22.68	18.9	TCONS_00004173	[translate_table: standard]	96.82	LEYVHPYLDGVYNPR
130	21.06	21.1	20.57	11.13	10.71	TCONS_00093027	[translate_table: standard]	99	AAALNIVPTST
130	21.06	21.1	20.57	11.13	10.71	TCONS_00093027	[translate_table: standard]	99	AAALNIVPTSTGAAK
130	21.06	21.1	20.57	11.13	10.71	TCONS_00093027	[translate_table: standard]	99	AVSLVLPQLK
130	21.06	21.1	20.57	11.13	10.71	TCONS_00093027	[translate_table: standard]	99	GISAEDVNAAFR
130	21.06	21.1	20.57	11.13	10.71	TCONS_00093027	[translate_table: standard]	99	KGISAEDVNAAFR
130	21.06	21.1	20.57	11.13	10.71	TCONS_00093027	[translate_table: standard]	99	NSPIDVVVVNDSGGVK
130	21.06	21.1	20.57	11.13	10.71	TCONS_00093027	[translate_table: standard]	99	VAINGFGR
130	21.06	21.1	20.57	11.13	10.71	TCONS_00093027	[translate_table: standard]	99	VIITAPAK
130	21.06	21.1	20.57	11.13	10.71	TCONS_00093027	[translate_table: standard]	99	VMDEELGIVK
130	21.06	21.1	20.57	11.13	10.71	TCONS_00093027	[translate_table: standard]	98.89	KNSPIDVVVVNDSGGVK
130	21.06	21.1	20.57	11.13	10.71	TCONS_00093027	[translate_table: standard]	96.6	AAALNIVPT
130	21.06	21.1	20.57	11.13	10.71	TCONS_00093027	[translate_table: standard]	95.87	KVIITAPAK
131	20.88	23.59	53.09	33.64	29.52	TCONS_00061499; TCONS_00061498; TCONS_00061497	[translate_table: standard]; [translate_table: standard]; [translate_table: standard]	99	LGSQGLEVSK
131	20.88	23.59	53.09	33.64	29.52	TCONS_00061499; TCONS_00061498; TCONS_00061497	[translate_table: standard]; [translate_table: standard]; [translate_table: standard]	99	LTPEEMAELESIASADAVK
131	20.88	23.59	53.09	33.64	29.52	TCONS_00061499; TCONS_00061498; TCONS_00061497	[translate_table: standard]; [translate_table: standard]; [translate_table: standard]	99	MFEQVNEIAEK
131	20.88	23.59	53.09	33.64	29.52	TCONS_00061499; TCONS_00061498; TCONS_00061497	[translate_table: standard]; [translate_table: standard]; [translate_table: standard]	99	YIGLSEASPSTIR
131	20.88	23.59	53.09	33.64	29.52	TCONS_00061499; TCONS_00061498; TCONS_00061497	[translate_table: standard]; [translate_table: standard]; [translate_table: standard]	99	ELGIGIVAY
131	20.88	23.59	53.09	33.64	29.52	TCONS_00061499; TCONS_00061498; TCONS_00061497	[translate_table: standard]; [translate_table: standard]; [translate_table: standard]	99	ELGIGIVAYSPLGR
131	20.88	23.59	53.09	33.64	29.52	TCONS_00061499; TCONS_00061498; TCONS_00061497	[translate_table: standard]; [translate_table: standard]; [translate_table: standard]	99	IANLDQNIGALSVK
131	20.88	23.59	53.09	33.64	29.52	TCONS_00061499; TCONS_00061498; TCONS_00061497	[translate_table: standard]; [translate_table: standard]; [translate_table: standard]	99	NSDTPPLSSWTS
131	20.88	23.59	53.09	33.64	29.52	TCONS_00061499; TCONS_00061498; TCONS_00061497	[translate_table: standard]; [translate_table: standard]; [translate_table: standard]	98.72	LVENFANK
132	20.84	21.28	24.47	12.14	10.02	TCONS_00017481	[translate_table: standard]	99	AVYECLR
132	20.84	21.28	24.47	12.14	10.02	TCONS_00017481	[translate_table: standard]	99	GGLDFTK
132	20.84	21.28	24.47	12.14	10.02	TCONS_00017481	[translate_table: standard]	99	GGLDFTKDDEN
132	20.84	21.28	24.47	12.14	10.02	TCONS_00017481	[translate_table: standard]	99	GGLDFTKDDENVN
132	20.84	21.28	24.47	12.14	10.02	TCONS_00017481	[translate_table: standard]	99	GGLDFTKDDENVNSUPFMR
132	20.84	21.28	24.47	12.14	10.02	TCONS_00017481	[translate_table: standard]	99	PLLGCTIKPK
132	20.84	21.28	24.47	12.14	10.02	TCONS_00017481	[translate_table: standard]	99	YGRPLLGC
132	20.84	21.28	24.47	12.14	10.02	TCONS_00017481	[translate_table: standard]	99	YGRPLLGCTIKPK
132	20.84	21.28	24.47	12.14	10.02	TCONS_00017481	[translate_table: standard]	99	GGLDFTKDD
132	20.84	21.28	24.47	12.14	10.02	TCONS_00017481	[translate_table: standard]	97.91	GGLDFTKD
132	20.84	21.28	24.47	12.14	10.02	TCONS_00017481	[translate_table: standard]	97.61	AGVKDYK
133	20.82	20.82	44.86	35.41	30	TCONS_00106766	[translate_table: standard]	99	AVLIFCK
133	20.82	20.82	44.86	35.41	30	TCONS_00106766	[translate_table: standard]	99	EINPMAEVPAIMHGDFK
133	20.82	20.82	44.86	35.41	30	TCONS_00106766	[translate_table: standard]	99	GEVTLVQNTALATILGR
133	20.82	20.82	44.86	35.41	30	TCONS_00106766	[translate_table: standard]	99	IDSVLDWHHSNLR
133	20.82	20.82	44.86	35.41	30	TCONS_00106766	[translate_table: standard]	99	IETFWLK
133	20.82	20.82	44.86	35.41	30	TCONS_00106766	[translate_table: standard]	99	LFESHAILR
133	20.82	20.82	44.86	35.41	30	TCONS_00106766	[translate_table: standard]	99	LNGIDFEEITVDFVK
133	20.82	20.82	44.86	35.41	30	TCONS_00106766	[translate_table: standard]	99	RGEVTLVQNTALATILGR
133	20.82	20.82	44.86	35.41	30	TCONS_00106766	[translate_table: standard]	99	VQQWIEDTK
133	20.82	20.82	44.86	35.41	30	TCONS_00106766	[translate_table: standard]	99	LLGANTET
134	20.7	20.7	28.61	19.2	16.94	TCONS_00012208	[translate_table: standard]	99	ENVQIVVLGTGK
134	20.7	20.7	28.61	19.2	16.94	TCONS_00012208	[translate_table: standard]	99	FSILCQAALEAPR
134	20.7	20.7	28.61	19.2	16.94	TCONS_00012208	[translate_table: standard]	99	GVELDNIIR
134	20.7	20.7	28.61	19.2	16.94	TCONS_00012208	[translate_table: standard]	99	TGGLGDVLGGLPPAMAANGNR
134	20.7	20.7	28.61	19.2	16.94	TCONS_00012208	[translate_table: standard]	99	TGVDYQDNQIR
134	20.7	20.7	28.61	19.2	16.94	TCONS_00012208	[translate_table: standard]	99	VVTVSPYYAQELVSGIDK
134	20.7	20.7	28.61	19.2	16.94	TCONS_00012208	[translate_table: standard]	99	YGSVPIVASTGGLVDTVK
134	20.7	20.7	28.61	19.2	16.94	TCONS_00012208	[translate_table: standard]	99	GSDILAAAIPK
134	20.7	20.7	28.61	19.2	16.94	TCONS_00012208	[translate_table: standard]	99	VFVDHPMFLEK
134	20.7	20.7	28.61	19.2	16.94	TCONS_00012208	[translate_table: standard]	98.7	ALATYGTPALK
135	20.61	20.61	62.77	46.1	36.17	TCONS_00039127	[translate_table: standard]	99	AGEDYDGGRDLDDFVNFINEK
135	20.61	20.61	62.77	46.1	36.17	TCONS_00039127	[translate_table: standard]	99	AGIVEHLDTLVK
[truncated: 5,156 more rows]
