# Supplementary material for: Physiological and iTRAQ-based proteomic analyses reveal the function of exogenous γ-aminobutyric acid (GABA) in improving tea plant (Camellia sinensis L.) tolerance at cold temperature
Source: BMC Plant Biol. 2019 Jan 30;19:43. doi: 10.1186/s12870-019-1646-9 (PMC6354415; doi:10.1186/s12870-019-1646-9)
Supplement: Supplementary file 8 — Table S8, S9 & S10: Sequences of all unique peptides matched to each identified proteins. (ZIP 1383 kb) [file 12870_2019_1646_MOESM8_ESM.zip › Table S8.xlsx]

## Sheet: Table S8
N	Unused	Total	%Cov	%Cov(50)	%Cov(95)	Accessions	Names	Conf	Sequence
1	130.97	130.97	43.49	37.35	35.13	TCONS_00001642	[translate_table: standard]	99	ATLMNIADNPTSVQLPGMYNK
1	130.97	130.97	43.49	37.35	35.13	TCONS_00001642	[translate_table: standard]	99	AYDVSDDQQDITR
1	130.97	130.97	43.49	37.35	35.13	TCONS_00001642	[translate_table: standard]	99	CLFINDLDAGAGR
1	130.97	130.97	43.49	37.35	35.13	TCONS_00001642	[translate_table: standard]	99	EAALGDANQDSIDR
1	130.97	130.97	43.49	37.35	35.13	TCONS_00001642	[translate_table: standard]	99	EYGYMLVQEQENVKR
1	130.97	130.97	43.49	37.35	35.13	TCONS_00001642	[translate_table: standard]	99	FINDLDAGAGR
1	130.97	130.97	43.49	37.35	35.13	TCONS_00001642	[translate_table: standard]	99	FYWAPNR
1	130.97	130.97	43.49	37.35	35.13	TCONS_00001642	[translate_table: standard]	99	FYWAPNREDR
1	130.97	130.97	43.49	37.35	35.13	TCONS_00001642	[translate_table: standard]	99	GLAYDVSDDQQD
1	130.97	130.97	43.49	37.35	35.13	TCONS_00001642	[translate_table: standard]	99	GLAYDVSDDQQDITR
1	130.97	130.97	43.49	37.35	35.13	TCONS_00001642	[translate_table: standard]	99	GMVDSLFQAPMGAGTHDPVMSSYEYISTGLR
1	130.97	130.97	43.49	37.35	35.13	TCONS_00001642	[translate_table: standard]	99	IGVCMGIFR
1	130.97	130.97	43.49	37.35	35.13	TCONS_00001642	[translate_table: standard]	99	IVDTFPGQSIDFF
1	130.97	130.97	43.49	37.35	35.13	TCONS_00001642	[translate_table: standard]	99	IVDTFPGQSIDFFGA
1	130.97	130.97	43.49	37.35	35.13	TCONS_00001642	[translate_table: standard]	99	KWISGAGVDTIGK
1	130.97	130.97	43.49	37.35	35.13	TCONS_00001642	[translate_table: standard]	99	LADKYLSEAALGDANQDSIDR
1	130.97	130.97	43.49	37.35	35.13	TCONS_00001642	[translate_table: standard]	99	LFINDLDAGAGR
1	130.97	130.97	43.49	37.35	35.13	TCONS_00001642	[translate_table: standard]	99	LLEYGYML
1	130.97	130.97	43.49	37.35	35.13	TCONS_00001642	[translate_table: standard]	99	LLEYGYMLVQE
1	130.97	130.97	43.49	37.35	35.13	TCONS_00001642	[translate_table: standard]	99	LLEYGYMLVQEQENVK
1	130.97	130.97	43.49	37.35	35.13	TCONS_00001642	[translate_table: standard]	99	MCCLFINDLD
1	130.97	130.97	43.49	37.35	35.13	TCONS_00001642	[translate_table: standard]	99	MCCLFINDLDAGAGR
1	130.97	130.97	43.49	37.35	35.13	TCONS_00001642	[translate_table: standard]	99	MGGTTQYTVNNQMVNATLMNIADNPTSVQLPGMYNK
1	130.97	130.97	43.49	37.35	35.13	TCONS_00001642	[translate_table: standard]	99	MGINPIMMSAGELESGN
1	130.97	130.97	43.49	37.35	35.13	TCONS_00001642	[translate_table: standard]	99	MGINPIMMSAGELESGNAGEPAK
1	130.97	130.97	43.49	37.35	35.13	TCONS_00001642	[translate_table: standard]	99	MLVQEQENVK
1	130.97	130.97	43.49	37.35	35.13	TCONS_00001642	[translate_table: standard]	99	MLVQEQENVKR
1	130.97	130.97	43.49	37.35	35.13	TCONS_00001642	[translate_table: standard]	99	PTSVQLPGMYNK
1	130.97	130.97	43.49	37.35	35.13	TCONS_00001642	[translate_table: standard]	99	RGLAYDVSDDQQDITR
1	130.97	130.97	43.49	37.35	35.13	TCONS_00001642	[translate_table: standard]	99	SAGELESGNAGEPAK
1	130.97	130.97	43.49	37.35	35.13	TCONS_00001642	[translate_table: standard]	99	SEAALGDANQDSIDR
1	130.97	130.97	43.49	37.35	35.13	TCONS_00001642	[translate_table: standard]	99	TDNVPDEDVVK
1	130.97	130.97	43.49	37.35	35.13	TCONS_00001642	[translate_table: standard]	99	VPIIVTGNDFSTL
1	130.97	130.97	43.49	37.35	35.13	TCONS_00001642	[translate_table: standard]	99	VPIIVTGNDFSTLY
1	130.97	130.97	43.49	37.35	35.13	TCONS_00001642	[translate_table: standard]	99	VQLADKYLSEAALGDANQDSIDR
1	130.97	130.97	43.49	37.35	35.13	TCONS_00001642	[translate_table: standard]	99	VQLADKYLSEAALGDANQDSIDRGTF
1	130.97	130.97	43.49	37.35	35.13	TCONS_00001642	[translate_table: standard]	99	WISGAGVDT
1	130.97	130.97	43.49	37.35	35.13	TCONS_00001642	[translate_table: standard]	99	WISGAGVDTIGK
1	130.97	130.97	43.49	37.35	35.13	TCONS_00001642	[translate_table: standard]	99	WISGAGVDTIGKK
1	130.97	130.97	43.49	37.35	35.13	TCONS_00001642	[translate_table: standard]	99	YLSEAALGDANQD
1	130.97	130.97	43.49	37.35	35.13	TCONS_00001642	[translate_table: standard]	99	YLSEAALGDANQDSID
1	130.97	130.97	43.49	37.35	35.13	TCONS_00001642	[translate_table: standard]	99	YLSEAALGDANQDSIDR
1	130.97	130.97	43.49	37.35	35.13	TCONS_00001642	[translate_table: standard]	99	YLSEAALGDANQDSIDRGTF
1	130.97	130.97	43.49	37.35	35.13	TCONS_00001642	[translate_table: standard]	99	IVDTFPGQSID
1	130.97	130.97	43.49	37.35	35.13	TCONS_00001642	[translate_table: standard]	99	IADNPTSVQLPGMYNK
1	130.97	130.97	43.49	37.35	35.13	TCONS_00001642	[translate_table: standard]	99	NMDGFYIAPAFMDK
1	130.97	130.97	43.49	37.35	35.13	TCONS_00001642	[translate_table: standard]	99	YLSEAALGDANQ
1	130.97	130.97	43.49	37.35	35.13	TCONS_00001642	[translate_table: standard]	99	GNDFSTLYAPLIR
1	130.97	130.97	43.49	37.35	35.13	TCONS_00001642	[translate_table: standard]	99	INDLDAGAGR
1	130.97	130.97	43.49	37.35	35.13	TCONS_00001642	[translate_table: standard]	99	MGGTTQYTVN
1	130.97	130.97	43.49	37.35	35.13	TCONS_00001642	[translate_table: standard]	99	LAYDVSDDQQDITR
1	130.97	130.97	43.49	37.35	35.13	TCONS_00001642	[translate_table: standard]	99	LSEAALGDANQDSIDR
1	130.97	130.97	43.49	37.35	35.13	TCONS_00001642	[translate_table: standard]	99	MDGFYIAPAFMDK
1	130.97	130.97	43.49	37.35	35.13	TCONS_00001642	[translate_table: standard]	99	EGPPTFEQPK
1	130.97	130.97	43.49	37.35	35.13	TCONS_00001642	[translate_table: standard]	99	IVDTFPGQSIDFFGALR
1	130.97	130.97	43.49	37.35	35.13	TCONS_00001642	[translate_table: standard]	99	LLEYGYMLVQEQENVKR
1	130.97	130.97	43.49	37.35	35.13	TCONS_00001642	[translate_table: standard]	99	NFMTLPNIK
1	130.97	130.97	43.49	37.35	35.13	TCONS_00001642	[translate_table: standard]	99	QYNLDNNMDGFYIAPAFMDK
1	130.97	130.97	43.49	37.35	35.13	TCONS_00001642	[translate_table: standard]	99	SFQCELVFAK
1	130.97	130.97	43.49	37.35	35.13	TCONS_00001642	[translate_table: standard]	99	VPIIVTGNDFSTLYAPLIR
1	130.97	130.97	43.49	37.35	35.13	TCONS_00001642	[translate_table: standard]	98.95	DFSTLYAPLIR
1	130.97	130.97	43.49	37.35	35.13	TCONS_00001642	[translate_table: standard]	98.55	MGGTTQYTVNN
1	130.97	130.97	43.49	37.35	35.13	TCONS_00001642	[translate_table: standard]	98.48	SFQCELVF
1	130.97	130.97	43.49	37.35	35.13	TCONS_00001642	[translate_table: standard]	98.39	PIMMSAGELESGNAGEPAK
1	130.97	130.97	43.49	37.35	35.13	TCONS_00001642	[translate_table: standard]	98.24	GMVDSLFQAPM
1	130.97	130.97	43.49	37.35	35.13	TCONS_00001642	[translate_table: standard]	97.92	VPIIVTGN
1	130.97	130.97	43.49	37.35	35.13	TCONS_00001642	[translate_table: standard]	97.59	ILGIWGGK
1	130.97	130.97	43.49	37.35	35.13	TCONS_00001642	[translate_table: standard]	96.29	YLSEAALGDANQDSIDRG
1	130.97	130.97	43.49	37.35	35.13	TCONS_00001642	[translate_table: standard]	95.79	MGINPIMM
1	130.97	130.97	43.49	37.35	35.13	TCONS_00001642	[translate_table: standard]	95.4	VPIIVTGNDFSTLYAPL
2	70.2	70.2	49.47	34.93	33.24	TCONS_00006455	[translate_table: standard]	99	AIDLVDEAGSR
2	70.2	70.2	49.47	34.93	33.24	TCONS_00006455	[translate_table: standard]	99	ALAAYYFGSEEAMIR
2	70.2	70.2	49.47	34.93	33.24	TCONS_00006455	[translate_table: standard]	99	AQITALVDK
2	70.2	70.2	49.47	34.93	33.24	TCONS_00006455	[translate_table: standard]	99	DIELQVTER
2	70.2	70.2	49.47	34.93	33.24	TCONS_00006455	[translate_table: standard]	99	GELQCIGATTLDEYR
2	70.2	70.2	49.47	34.93	33.24	TCONS_00006455	[translate_table: standard]	99	GELQCIGATTLDEYRK
2	70.2	70.2	49.47	34.93	33.24	TCONS_00006455	[translate_table: standard]	99	GSGFVAVEIPFTPR
2	70.2	70.2	49.47	34.93	33.24	TCONS_00006455	[translate_table: standard]	99	IANGDVPETIEGK
2	70.2	70.2	49.47	34.93	33.24	TCONS_00006455	[translate_table: standard]	99	IGFDLDYDEKDSSYNR
2	70.2	70.2	49.47	34.93	33.24	TCONS_00006455	[translate_table: standard]	99	LDEMIVFR
2	70.2	70.2	49.47	34.93	33.24	TCONS_00006455	[translate_table: standard]	99	LDMSEFMER
2	70.2	70.2	49.47	34.93	33.24	TCONS_00006455	[translate_table: standard]	99	LIGSPPGYVGYTEGGQLTEAVR
2	70.2	70.2	49.47	34.93	33.24	TCONS_00006455	[translate_table: standard]	99	LLEDSMAEK
2	70.2	70.2	49.47	34.93	33.24	TCONS_00006455	[translate_table: standard]	99	MPTLEEYGTNLTK
2	70.2	70.2	49.47	34.93	33.24	TCONS_00006455	[translate_table: standard]	99	MVGESTEAVGAGVGGGSSGNK
2	70.2	70.2	49.47	34.93	33.24	TCONS_00006455	[translate_table: standard]	99	NNPCLIGEPGVGK
2	70.2	70.2	49.47	34.93	33.24	TCONS_00006455	[translate_table: standard]	99	NTLLIMTSNVGSSVIEK
2	70.2	70.2	49.47	34.93	33.24	TCONS_00006455	[translate_table: standard]	99	TAIAEGLAQR
2	70.2	70.2	49.47	34.93	33.24	TCONS_00006455	[translate_table: standard]	99	TVVLFDEIEK
2	70.2	70.2	49.47	34.93	33.24	TCONS_00006455	[translate_table: standard]	99	VLELSLEEAR
2	70.2	70.2	49.47	34.93	33.24	TCONS_00006455	[translate_table: standard]	99	VLENLGADPGNIR
2	70.2	70.2	49.47	34.93	33.24	TCONS_00006455	[translate_table: standard]	99	VPEPTVDETIQILK
2	70.2	70.2	49.47	34.93	33.24	TCONS_00006455	[translate_table: standard]	99	VVDEGYNPSYGAR
2	70.2	70.2	49.47	34.93	33.24	TCONS_00006455	[translate_table: standard]	99	VVGQDEAVK
2	70.2	70.2	49.47	34.93	33.24	TCONS_00006455	[translate_table: standard]	99	YTDEALVSAAQLSY
2	70.2	70.2	49.47	34.93	33.24	TCONS_00006455	[translate_table: standard]	99	YTDEALVSAAQLSYQYISDR
2	70.2	70.2	49.47	34.93	33.24	TCONS_00006455	[translate_table: standard]	99	NPNRPIASFIFSGPTGVGK
2	70.2	70.2	49.47	34.93	33.24	TCONS_00006455	[translate_table: standard]	98.94	SLVTEELK
2	70.2	70.2	49.47	34.93	33.24	TCONS_00006455	[translate_table: standard]	98.84	RVLELSLEEAR
2	70.2	70.2	49.47	34.93	33.24	TCONS_00006455	[translate_table: standard]	98.82	TKDIELQVTER
2	70.2	70.2	49.47	34.93	33.24	TCONS_00006455	[translate_table: standard]	98.75	VIMLAQEEAR
2	70.2	70.2	49.47	34.93	33.24	TCONS_00006455	[translate_table: standard]	98.37	VTQILGR
2	70.2	70.2	49.47	34.93	33.24	TCONS_00006455	[translate_table: standard]	97.54	EIADIMLK
2	70.2	70.2	49.47	34.93	33.24	TCONS_00006455	[translate_table: standard]	95.25	IGFDLDYDEK
3	66.52	66.52	73.35	66.77	66.77	TCONS_00028752	[translate_table: standard]	99	DGIDYAAVTVQLPGGER
3	66.52	66.52	73.35	66.77	66.77	TCONS_00028752	[translate_table: standard]	99	ENIKNTASSTGK
3	66.52	66.52	73.35	66.77	66.77	TCONS_00028752	[translate_table: standard]	99	ESIQPSDTDLGAK
3	66.52	66.52	73.35	66.77	66.77	TCONS_00028752	[translate_table: standard]	99	FCLEPTSF
3	66.52	66.52	73.35	66.77	66.77	TCONS_00028752	[translate_table: standard]	99	FCLEPTSFTVK
3	66.52	66.52	73.35	66.77	66.77	TCONS_00028752	[translate_table: standard]	99	FEEKDGIDYAAVTVQLPGGER
3	66.52	66.52	73.35	66.77	66.77	TCONS_00028752	[translate_table: standard]	99	GDEEELVK
3	66.52	66.52	73.35	66.77	66.77	TCONS_00028752	[translate_table: standard]	99	GDEEELVKENIK
3	66.52	66.52	73.35	66.77	66.77	TCONS_00028752	[translate_table: standard]	99	GGSTGYDNAVALPAGGR
3	66.52	66.52	73.35	66.77	66.77	TCONS_00028752	[translate_table: standard]	99	GGSTGYDNAVALPAGGRGDEEELVK
3	66.52	66.52	73.35	66.77	66.77	TCONS_00028752	[translate_table: standard]	99	GTGTANQCPTIDGGVDK
3	66.52	66.52	73.35	66.77	66.77	TCONS_00028752	[translate_table: standard]	99	GTGTANQCPTIDGGVDKFTFKPGK
3	66.52	66.52	73.35	66.77	66.77	TCONS_00028752	[translate_table: standard]	99	IQGVWYAQLE
3	66.52	66.52	73.35	66.77	66.77	TCONS_00028752	[translate_table: standard]	99	IQGVWYAQLES
3	66.52	66.52	73.35	66.77	66.77	TCONS_00028752	[translate_table: standard]	99	ITLSVTNSKPETGEVIGVFESIQPSDTDLGAK
3	66.52	66.52	73.35	66.77	66.77	TCONS_00028752	[translate_table: standard]	99	KFCLEPTSFTVK
3	66.52	66.52	73.35	66.77	66.77	TCONS_00028752	[translate_table: standard]	99	LTFDEIQSK
3	66.52	66.52	73.35	66.77	66.77	TCONS_00028752	[translate_table: standard]	99	LTYTLDEIEGPF
3	66.52	66.52	73.35	66.77	66.77	TCONS_00028752	[translate_table: standard]	99	LTYTLDEIEGPFEVSPDGTVK
3	66.52	66.52	73.35	66.77	66.77	TCONS_00028752	[translate_table: standard]	99	NAPSEFQNTK
3	66.52	66.52	73.35	66.77	66.77	TCONS_00028752	[translate_table: standard]	99	QLVASGKPESFSGQFLVPSYR
3	66.52	66.52	73.35	66.77	66.77	TCONS_00028752	[translate_table: standard]	99	RLTFDEIQSK
3	66.52	66.52	73.35	66.77	66.77	TCONS_00028752	[translate_table: standard]	99	SKPETGEVIGVFESIQPSDTDLGAK
3	66.52	66.52	73.35	66.77	66.77	TCONS_00028752	[translate_table: standard]	99	VPFLF
3	66.52	66.52	73.35	66.77	66.77	TCONS_00028752	[translate_table: standard]	99	VPFLFTIK
3	66.52	66.52	73.35	66.77	66.77	TCONS_00028752	[translate_table: standard]	99	GGRGDEEELVKENIK
3	66.52	66.52	73.35	66.77	66.77	TCONS_00028752	[translate_table: standard]	99	LTYTLDEIEGPFEVSPD
3	66.52	66.52	73.35	66.77	66.77	TCONS_00028752	[translate_table: standard]	99	GRGGSTGYDNAVALPAGGR
3	66.52	66.52	73.35	66.77	66.77	TCONS_00028752	[translate_table: standard]	99	QLVASGKPESF
3	66.52	66.52	73.35	66.77	66.77	TCONS_00028752	[translate_table: standard]	99	AAVTVQLPGGER
3	66.52	66.52	73.35	66.77	66.77	TCONS_00028752	[translate_table: standard]	99	GVWYAQLE
3	66.52	66.52	73.35	66.77	66.77	TCONS_00028752	[translate_table: standard]	99	IQGVWYAQ
3	66.52	66.52	73.35	66.77	66.77	TCONS_00028752	[translate_table: standard]	97.97	CLEPTSFTVK
3	66.52	66.52	73.35	66.77	66.77	TCONS_00028752	[translate_table: standard]	96.98	GGSTGYDNAVALPAGGRGDEEELVKENIK
3	66.52	66.52	73.35	66.77	66.77	TCONS_00028752	[translate_table: standard]	96.61	KFCLEPTSF
3	66.52	66.52	73.35	66.77	66.77	TCONS_00028752	[translate_table: standard]	96.6	TYLEVK
3	66.52	66.52	73.35	66.77	66.77	TCONS_00028752	[translate_table: standard]	96.51	LTYTLDEIE
3	66.52	66.52	73.35	66.77	66.77	TCONS_00028752	[translate_table: standard]	95.18	DYAAVTVQLPGGER
3	66.52	66.52	73.35	66.77	66.77	TCONS_00028752	[translate_table: standard]	95.11	GSSFLDPK
4	66.32	66.32	58.72	45.96	36.98	TCONS_00085262	[translate_table: standard]	99	AMEDAGLEK
4	66.32	66.32	58.72	45.96	36.98	TCONS_00085262	[translate_table: standard]	99	ARFEELNNDLFR
4	66.32	66.32	58.72	45.96	36.98	TCONS_00085262	[translate_table: standard]	99	AVVTVPAYFNDAQR
4	66.32	66.32	58.72	45.96	36.98	TCONS_00085262	[translate_table: standard]	99	DAGIIAGLNVAR
4	66.32	66.32	58.72	45.96	36.98	TCONS_00085262	[translate_table: standard]	99	DAVVTVPAYFNDAQR
4	66.32	66.32	58.72	45.96	36.98	TCONS_00085262	[translate_table: standard]	99	EAEEFAEEDKK
4	66.32	66.32	58.72	45.96	36.98	TCONS_00085262	[translate_table: standard]	99	FEELNNDLFR
4	66.32	66.32	58.72	45.96	36.98	TCONS_00085262	[translate_table: standard]	99	GVNPDEAVAFGAAVQGGILSGEGGDETK
4	66.32	66.32	58.72	45.96	36.98	TCONS_00085262	[translate_table: standard]	99	IKDAVVTVPAYFNDAQR
4	66.32	66.32	58.72	45.96	36.98	TCONS_00085262	[translate_table: standard]	99	ITITNDKGR
4	66.32	66.32	58.72	45.96	36.98	TCONS_00085262	[translate_table: standard]	99	ITPSWVGFTDSER
4	66.32	66.32	58.72	45.96	36.98	TCONS_00085262	[translate_table: standard]	99	MKETAEAFLGK
4	66.32	66.32	58.72	45.96	36.98	TCONS_00085262	[translate_table: standard]	99	NGHVEIIANDQGNR
4	66.32	66.32	58.72	45.96	36.98	TCONS_00085262	[translate_table: standard]	99	NSLETYIYNMK
4	66.32	66.32	58.72	45.96	36.98	TCONS_00085262	[translate_table: standard]	99	QIDEIVLVGGSTR
4	66.32	66.32	58.72	45.96	36.98	TCONS_00085262	[translate_table: standard]	99	RQIDEIVLVGGSTR
4	66.32	66.32	58.72	45.96	36.98	TCONS_00085262	[translate_table: standard]	99	VEIESLFDGMDFSEPLTR
4	66.32	66.32	58.72	45.96	36.98	TCONS_00085262	[translate_table: standard]	99	VFSPEEVSAMILVK
4	66.32	66.32	58.72	45.96	36.98	TCONS_00085262	[translate_table: standard]	99	IINEPTAAAIAY
4	66.32	66.32	58.72	45.96	36.98	TCONS_00085262	[translate_table: standard]	99	EVEAVCNPIITAVYQR
4	66.32	66.32	58.72	45.96	36.98	TCONS_00085262	[translate_table: standard]	99	FDLTGIPPAPR
4	66.32	66.32	58.72	45.96	36.98	TCONS_00085262	[translate_table: standard]	99	IINEPTAAAIAYGLDK
4	66.32	66.32	58.72	45.96	36.98	TCONS_00085262	[translate_table: standard]	99	IINEPTAAAIAYGLDKK
4	66.32	66.32	58.72	45.96	36.98	TCONS_00085262	[translate_table: standard]	99	LKEVEAVCNPIITAVYQR
4	66.32	66.32	58.72	45.96	36.98	TCONS_00085262	[translate_table: standard]	99	VEIIANDQGNR
4	66.32	66.32	58.72	45.96	36.98	TCONS_00085262	[translate_table: standard]	98.2	ETAEAFLGK
4	66.32	66.32	58.72	45.96	36.98	TCONS_00085262	[translate_table: standard]	97.57	EALEWLDDNQSAEKEDYDEK
4	66.32	66.32	58.72	45.96	36.98	TCONS_00085262	[translate_table: standard]	96.67	DYFDGKEPNK
4	66.32	66.32	58.72	45.96	36.98	TCONS_00085262	[translate_table: standard]	96.52	AVVTVPAYF
4	66.32	66.32	58.72	45.96	36.98	TCONS_00085262	[translate_table: standard]	95.74	VFSPEEVSAM
4	66.32	66.32	58.72	45.96	36.98	TCONS_00085262	[translate_table: standard]	95.17	LIGEAAK
5	61.31	61.58	48.45	42	39.86	TCONS_00017807	[translate_table: standard]	99	AIATISAGNDETIGTMIADAIDK
5	61.31	61.58	48.45	42	39.86	TCONS_00017807	[translate_table: standard]	99	AIELADAMENAGAALIR
5	61.31	61.58	48.45	42	39.86	TCONS_00017807	[translate_table: standard]	99	ALVAPASLIAQNAGVEGEVVVDK
5	61.31	61.58	48.45	42	39.86	TCONS_00017807	[translate_table: standard]	99	CALQNAASVAGMVLTTQAIVVEK
5	61.31	61.58	48.45	42	39.86	TCONS_00017807	[translate_table: standard]	99	DIIPLLEK
5	61.31	61.58	48.45	42	39.86	TCONS_00017807	[translate_table: standard]	99	DKLEDADER
5	61.31	61.58	48.45	42	39.86	TCONS_00017807	[translate_table: standard]	99	DSTTIIADAASK
5	61.31	61.58	48.45	42	39.86	TCONS_00017807	[translate_table: standard]	99	DSTTIIADAASKDEIQAR
5	61.31	61.58	48.45	42	39.86	TCONS_00017807	[translate_table: standard]	99	EIAFDQSSR
5	61.31	61.58	48.45	42	39.86	TCONS_00017807	[translate_table: standard]	99	GILNVAAIK
5	61.31	61.58	48.45	42	39.86	TCONS_00017807	[translate_table: standard]	99	GYISPQFVTNPEK
5	61.31	61.58	48.45	42	39.86	TCONS_00017807	[translate_table: standard]	99	ISAIKDIIPLLEK
5	61.31	61.58	48.45	42	39.86	TCONS_00017807	[translate_table: standard]	99	LADAVGLTLGPR
5	61.31	61.58	48.45	42	39.86	TCONS_00017807	[translate_table: standard]	99	LGADIVQK
5	61.31	61.58	48.45	42	39.86	TCONS_00017807	[translate_table: standard]	99	LGLLSVTSGANPVSIK
5	61.31	61.58	48.45	42	39.86	TCONS_00017807	[translate_table: standard]	99	LGLLSVTSGANPVSIKK
5	61.31	61.58	48.45	42	39.86	TCONS_00017807	[translate_table: standard]	99	LIVEFENAK
5	61.31	61.58	48.45	42	39.86	TCONS_00017807	[translate_table: standard]	99	SALQAGIDK
5	61.31	61.58	48.45	42	39.86	TCONS_00017807	[translate_table: standard]	99	TNDSAGDGTTTAAVLAR
5	61.31	61.58	48.45	42	39.86	TCONS_00017807	[translate_table: standard]	99	TPVPGAPQGLTV
5	61.31	61.58	48.45	42	39.86	TCONS_00017807	[translate_table: standard]	99	TVQGLVEELEK
5	61.31	61.58	48.45	42	39.86	TCONS_00017807	[translate_table: standard]	99	TVQGLVEELEKK
5	61.31	61.58	48.45	42	39.86	TCONS_00017807	[translate_table: standard]	99	VGAATETELEDR
5	61.31	61.58	48.45	42	39.86	TCONS_00017807	[translate_table: standard]	99	VGAATETELEDRK
5	61.31	61.58	48.45	42	39.86	TCONS_00017807	[translate_table: standard]	99	VLVTDQK
5	61.31	61.58	48.45	42	39.86	TCONS_00017807	[translate_table: standard]	99	VVNDGVTIAR
5	61.31	61.58	48.45	42	39.86	TCONS_00017807	[translate_table: standard]	99	YENLVEAGVIDPAK
5	61.31	61.58	48.45	42	39.86	TCONS_00017807	[translate_table: standard]	99	NVVLDEFGTPK
5	61.31	61.58	48.45	42	39.86	TCONS_00017807	[translate_table: standard]	99	ELSETDSVYDTEK
5	61.31	61.58	48.45	42	39.86	TCONS_00017807	[translate_table: standard]	99	GRNVVLDEFGTPK
5	61.31	61.58	48.45	42	39.86	TCONS_00017807	[translate_table: standard]	98.92	LGLLSVTSGAN
5	61.31	61.58	48.45	42	39.86	TCONS_00017807	[translate_table: standard]	98.75	ALVAPASLIAQNAGVEGEVVVDKVK
5	61.31	61.58	48.45	42	39.86	TCONS_00017807	[translate_table: standard]	98.74	DETIGTMIADAIDK
5	61.31	61.58	48.45	42	39.86	TCONS_00017807	[translate_table: standard]	95.03	AIELADAMENAGAA
6	60.16	60.16	57.22	49.43	47.03	TCONS_00107046	[translate_table: standard]	99	AHGGFSVFAGVGER
6	60.16	60.16	57.22	49.43	47.03	TCONS_00107046	[translate_table: standard]	99	EAPAFVEQATEQQILVTGIK
6	60.16	60.16	57.22	49.43	47.03	TCONS_00107046	[translate_table: standard]	99	EMIESGVIK
6	60.16	60.16	57.22	49.43	47.03	TCONS_00107046	[translate_table: standard]	99	ESITSFQGVLDGK
6	60.16	60.16	57.22	49.43	47.03	TCONS_00107046	[translate_table: standard]	99	FRFTQANSEVSALLGR
6	60.16	60.16	57.22	49.43	47.03	TCONS_00107046	[translate_table: standard]	99	FTQANSEVSALLGR
6	60.16	60.16	57.22	49.43	47.03	TCONS_00107046	[translate_table: standard]	99	IGLFGGAGVGK
6	60.16	60.16	57.22	49.43	47.03	TCONS_00107046	[translate_table: standard]	99	IMNVIGEPIDEK
6	60.16	60.16	57.22	49.43	47.03	TCONS_00107046	[translate_table: standard]	99	IMNVIGEPIDEKGDLK
6	60.16	60.16	57.22	49.43	47.03	TCONS_00107046	[translate_table: standard]	99	ITDEFTGAGSIGK
6	60.16	60.16	57.22	49.43	47.03	TCONS_00107046	[translate_table: standard]	99	KGSITSVQAIYVPADDLTDPAPATTFAHLDATTVLSR
6	60.16	60.16	57.22	49.43	47.03	TCONS_00107046	[translate_table: standard]	99	LVLEVAQHLGENMAR
6	60.16	60.16	57.22	49.43	47.03	TCONS_00107046	[translate_table: standard]	99	QISELGIYPAVD
6	60.16	60.16	57.22	49.43	47.03	TCONS_00107046	[translate_table: standard]	99	SAVGYQPTLATDLGGLQER
6	60.16	60.16	57.22	49.43	47.03	TCONS_00107046	[translate_table: standard]	99	TDHYLPIHR
6	60.16	60.16	57.22	49.43	47.03	TCONS_00107046	[translate_table: standard]	99	TQANSEVSALLGR
6	60.16	60.16	57.22	49.43	47.03	TCONS_00107046	[translate_table: standard]	99	TVLIMELINNVAK
6	60.16	60.16	57.22	49.43	47.03	TCONS_00107046	[translate_table: standard]	99	VLNTGSPITVPVGR
6	60.16	60.16	57.22	49.43	47.03	TCONS_00107046	[translate_table: standard]	99	SEVSALLGR
6	60.16	60.16	57.22	49.43	47.03	TCONS_00107046	[translate_table: standard]	99	AHLDATTVLSR
6	60.16	60.16	57.22	49.43	47.03	TCONS_00107046	[translate_table: standard]	99	GIYPAVD
6	60.16	60.16	57.22	49.43	47.03	TCONS_00107046	[translate_table: standard]	99	CALVYGQMNEPPGAR
6	60.16	60.16	57.22	49.43	47.03	TCONS_00107046	[translate_table: standard]	99	IPSAVGYQPTLATDLGGLQER
6	60.16	60.16	57.22	49.43	47.03	TCONS_00107046	[translate_table: standard]	99	QISELGIYPAVDPLDSTSR
6	60.16	60.16	57.22	49.43	47.03	TCONS_00107046	[translate_table: standard]	99	TIAMDGTEGLVR
6	60.16	60.16	57.22	49.43	47.03	TCONS_00107046	[translate_table: standard]	99	VCQVIGAVVDVR
6	60.16	60.16	57.22	49.43	47.03	TCONS_00107046	[translate_table: standard]	99	VGLTGLTVAEHFR
6	60.16	60.16	57.22	49.43	47.03	TCONS_00107046	[translate_table: standard]	99	VVDLLAPYQR
7	59.06	59.06	57.76	45.53	43.82	TCONS_00095392	[translate_table: standard]	99	AAVEEGIVVGGGCTLLR
7	59.06	59.06	57.76	45.53	43.82	TCONS_00095392	[translate_table: standard]	99	DSTTIIGDGSTQEVVNKR
7	59.06	59.06	57.76	45.53	43.82	TCONS_00095392	[translate_table: standard]	99	EVEDSELADVAAVSAGNNYEVGNMIAEAMSK
7	59.06	59.06	57.76	45.53	43.82	TCONS_00095392	[translate_table: standard]	99	EVELEDPVENIGAK
7	59.06	59.06	57.76	45.53	43.82	TCONS_00095392	[translate_table: standard]	99	GVVTLEEGK
7	59.06	59.06	57.76	45.53	43.82	TCONS_00095392	[translate_table: standard]	99	GYISPYFVTDSEK
7	59.06	59.06	57.76	45.53	43.82	TCONS_00095392	[translate_table: standard]	99	KGVVTLEEGK
7	59.06	59.06	57.76	45.53	43.82	TCONS_00095392	[translate_table: standard]	99	KSQYLDDIAILTGGTVIR
7	59.06	59.06	57.76	45.53	43.82	TCONS_00095392	[translate_table: standard]	99	LADLVGVTLGPK
7	59.06	59.06	57.76	45.53	43.82	TCONS_00095392	[translate_table: standard]	99	LRVEDALNATK
7	59.06	59.06	57.76	45.53	43.82	TCONS_00095392	[translate_table: standard]	99	LSGGVAVIQVGAQTETELK
7	59.06	59.06	57.76	45.53	43.82	TCONS_00095392	[translate_table: standard]	99	LSGGVAVIQVGAQTETELKEK
7	59.06	59.06	57.76	45.53	43.82	TCONS_00095392	[translate_table: standard]	99	NAGVNGSVVSEK
7	59.06	59.06	57.76	45.53	43.82	TCONS_00095392	[translate_table: standard]	99	NLIEVAEQDYEK
7	59.06	59.06	57.76	45.53	43.82	TCONS_00095392	[translate_table: standard]	99	NLIEVAEQDYEKEK
7	59.06	59.06	57.76	45.53	43.82	TCONS_00095392	[translate_table: standard]	99	NVVLESK
7	59.06	59.06	57.76	45.53	43.82	TCONS_00095392	[translate_table: standard]	99	SAENSLYVVEGMQFDR
7	59.06	59.06	57.76	45.53	43.82	TCONS_00095392	[translate_table: standard]	99	SLYVVEGMQFDR
7	59.06	59.06	57.76	45.53	43.82	TCONS_00095392	[translate_table: standard]	99	SQYLDDIAILTGGTVIR
7	59.06	59.06	57.76	45.53	43.82	TCONS_00095392	[translate_table: standard]	99	TNDLAGDGTTTSVVLAQGLITEGVK
7	59.06	59.06	57.76	45.53	43.82	TCONS_00095392	[translate_table: standard]	99	VEDALNATK
7	59.06	59.06	57.76	45.53	43.82	TCONS_00095392	[translate_table: standard]	99	VGADIVK
7	59.06	59.06	57.76	45.53	43.82	TCONS_00095392	[translate_table: standard]	99	VLEDAIR
7	59.06	59.06	57.76	45.53	43.82	TCONS_00095392	[translate_table: standard]	99	VVAAGANPVLITR
7	59.06	59.06	57.76	45.53	43.82	TCONS_00095392	[translate_table: standard]	99	ADKEVLGHAAK
7	59.06	59.06	57.76	45.53	43.82	TCONS_00095392	[translate_table: standard]	99	FGYNAATGNYEDLMAAGIIDPTK
7	59.06	59.06	57.76	45.53	43.82	TCONS_00095392	[translate_table: standard]	97.09	EEVGLTLDQADKEVLGHAAK
8	57.32	59.34	57.9	48.93	44.75	TCONS_00103718	[translate_table: standard]	99	APVHTIASNAGVEGAVVVGK
8	57.32	59.34	57.9	48.93	44.75	TCONS_00103718	[translate_table: standard]	99	DDTVILDGAGDKK
8	57.32	59.34	57.9	48.93	44.75	TCONS_00103718	[translate_table: standard]	99	EGVITIADGK
8	57.32	59.34	57.9	48.93	44.75	TCONS_00103718	[translate_table: standard]	99	ELETLHTANFDQK
8	57.32	59.34	57.9	48.93	44.75	TCONS_00103718	[translate_table: standard]	99	EVPAMGGGMGGMDY
8	57.32	59.34	57.9	48.93	44.75	TCONS_00103718	[translate_table: standard]	99	GITMAVDAVVTNLK
8	57.32	59.34	57.9	48.93	44.75	TCONS_00103718	[translate_table: standard]	99	GVEELADAVK
8	57.32	59.34	57.9	48.93	44.75	TCONS_00103718	[translate_table: standard]	99	GYISPYFITNPK
8	57.32	59.34	57.9	48.93	44.75	TCONS_00103718	[translate_table: standard]	99	KSNLQDLATLTGGEVITDELGLNLEK
8	57.32	59.34	57.9	48.93	44.75	TCONS_00103718	[translate_table: standard]	99	MISTSEEIAQVGTISANGER
8	57.32	59.34	57.9	48.93	44.75	TCONS_00103718	[translate_table: standard]	99	NVVLEQSFGSPK
8	57.32	59.34	57.9	48.93	44.75	TCONS_00103718	[translate_table: standard]	99	QVANATNDVAGDGTTCATVLTR
8	57.32	59.34	57.9	48.93	44.75	TCONS_00103718	[translate_table: standard]	99	TLYNELEVVEGMK
8	57.32	59.34	57.9	48.93	44.75	TCONS_00103718	[translate_table: standard]	99	TSIELSTSDYDKEK
8	57.32	59.34	57.9	48.93	44.75	TCONS_00103718	[translate_table: standard]	99	VGIEMLGK
8	57.32	59.34	57.9	48.93	44.75	TCONS_00103718	[translate_table: standard]	99	CELEDPLILIHEK
8	57.32	59.34	57.9	48.93	44.75	TCONS_00103718	[translate_table: standard]	99	AAVEEGIVPGGGAALLYASK
8	57.32	59.34	57.9	48.93	44.75	TCONS_00103718	[translate_table: standard]	99	IGGASEAEVSEK
8	57.32	59.34	57.9	48.93	44.75	TCONS_00103718	[translate_table: standard]	99	IGVQIIQNALK
8	57.32	59.34	57.9	48.93	44.75	TCONS_00103718	[translate_table: standard]	99	SVAAGMNAMDLR
8	57.32	59.34	57.9	48.93	44.75	TCONS_00103718	[translate_table: standard]	98.16	IGASLVK
8	57.32	59.34	57.9	48.93	44.75	TCONS_00103718	[translate_table: standard]	95.93	VTDALNATK
9	52.96	65.08	58.49	54.51	49.34	TCONS_00045934	[translate_table: standard]	99	ARFEELNMDLFR
9	52.96	65.08	58.49	54.51	49.34	TCONS_00045934	[translate_table: standard]	99	ATAGDTHLGGEDFDNR
9	52.96	65.08	58.49	54.51	49.34	TCONS_00045934	[translate_table: standard]	99	AVVTVPAYFNDSQR
9	52.96	65.08	58.49	54.51	49.34	TCONS_00045934	[translate_table: standard]	99	DAGVIAGLNVMR
9	52.96	65.08	58.49	54.51	49.34	TCONS_00045934	[translate_table: standard]	99	EIAEAFLGSTVK
9	52.96	65.08	58.49	54.51	49.34	TCONS_00045934	[translate_table: standard]	99	ELESICNPIIAK
9	52.96	65.08	58.49	54.51	49.34	TCONS_00045934	[translate_table: standard]	99	FADASVQGDIK
9	52.96	65.08	58.49	54.51	49.34	TCONS_00045934	[translate_table: standard]	99	GEGPAIGIDLGTTY
9	52.96	65.08	58.49	54.51	49.34	TCONS_00045934	[translate_table: standard]	99	LIGDAAK
9	52.96	65.08	58.49	54.51	49.34	TCONS_00045934	[translate_table: standard]	99	NQVAMNPINTVFDAK
9	52.96	65.08	58.49	54.51	49.34	TCONS_00045934	[translate_table: standard]	99	SLGLETAGGVMTVLIPR
9	52.96	65.08	58.49	54.51	49.34	TCONS_00045934	[translate_table: standard]	99	SSVDDVVLVGGSTR
9	52.96	65.08	58.49	54.51	49.34	TCONS_00045934	[translate_table: standard]	99	TTPSYVAFTDTER
9	52.96	65.08	58.49	54.51	49.34	TCONS_00045934	[translate_table: standard]	99	VQDLLLLDVTPL
9	52.96	65.08	58.49	54.51	49.34	TCONS_00045934	[translate_table: standard]	99	VQQLLQDFFNGK
9	52.96	65.08	58.49	54.51	49.34	TCONS_00045934	[translate_table: standard]	99	VQQLLQDFFNGKELCK
9	52.96	65.08	58.49	54.51	49.34	TCONS_00045934	[translate_table: standard]	99	SVDDVVLVGGSTR
9	52.96	65.08	58.49	54.51	49.34	TCONS_00045934	[translate_table: standard]	99	EQVFSTYSDNQPGVLIQVYEGER
9	52.96	65.08	58.49	54.51	49.34	TCONS_00045934	[translate_table: standard]	99	FEELNMDLFR
9	52.96	65.08	58.49	54.51	49.34	TCONS_00045934	[translate_table: standard]	99	NALENYAYNMR
9	52.96	65.08	58.49	54.51	49.34	TCONS_00045934	[translate_table: standard]	99	NAVVTVPAYFNDSQR
9	52.96	65.08	58.49	54.51	49.34	TCONS_00045934	[translate_table: standard]	97.49	AGGVMTVLIPR
9	52.96	65.08	58.49	54.51	49.34	TCONS_00045934	[translate_table: standard]	95.68	EVKATAGDTHLGGEDFDNR
10	52.54	52.54	34.66	32.22	25.16	TCONS_00079355	[translate_table: standard]	99	AIADDACK
10	52.54	52.54	34.66	32.22	25.16	TCONS_00079355	[translate_table: standard]	99	DLSLCHSMIPLGSCTMK
10	52.54	52.54	34.66	32.22	25.16	TCONS_00079355	[translate_table: standard]	99	EYAAFPASWLR
10	52.54	52.54	34.66	32.22	25.16	TCONS_00079355	[translate_table: standard]	99	FCDSLISIR
10	52.54	52.54	34.66	32.22	25.16	TCONS_00079355	[translate_table: standard]	99	FDEGLTESQMIEHMK
10	52.54	52.54	34.66	32.22	25.16	TCONS_00079355	[translate_table: standard]	99	GNINIEELR
10	52.54	52.54	34.66	32.22	25.16	TCONS_00079355	[translate_table: standard]	99	GNINIEELRK
10	52.54	52.54	34.66	32.22	25.16	TCONS_00079355	[translate_table: standard]	99	GVNGTVAHEFIVDLR
10	52.54	52.54	34.66	32.22	25.16	TCONS_00079355	[translate_table: standard]	99	IAILNANYMAK
10	52.54	52.54	34.66	32.22	25.16	TCONS_00079355	[translate_table: standard]	99	IFACGKPVTFTAASLAPEVR
10	52.54	52.54	34.66	32.22	25.16	TCONS_00079355	[translate_table: standard]	99	IIGVSVDSSGKPALR
10	52.54	52.54	34.66	32.22	25.16	TCONS_00079355	[translate_table: standard]	99	ISVEALKPSDTFPR
10	52.54	52.54	34.66	32.22	25.16	TCONS_00079355	[translate_table: standard]	99	IVAVGTDAK
10	52.54	52.54	34.66	32.22	25.16	TCONS_00079355	[translate_table: standard]	99	LESLLNYQTM
10	52.54	52.54	34.66	32.22	25.16	TCONS_00079355	[translate_table: standard]	99	LGAVEVQGLPFFDTVK
10	52.54	52.54	34.66	32.22	25.16	TCONS_00079355	[translate_table: standard]	99	MAEVCGFNSLDSLIDATVPK
10	52.54	52.54	34.66	32.22	25.16	TCONS_00079355	[translate_table: standard]	99	NMIPSGLVR
10	52.54	52.54	34.66	32.22	25.16	TCONS_00079355	[translate_table: standard]	99	NTAGIEAEDVAK
10	52.54	52.54	34.66	32.22	25.16	TCONS_00079355	[translate_table: standard]	99	VHGLAGTFAAGLK
10	52.54	52.54	34.66	32.22	25.16	TCONS_00079355	[translate_table: standard]	99	PVTFTAASLAPEVR
10	52.54	52.54	34.66	32.22	25.16	TCONS_00079355	[translate_table: standard]	99	NIMENPGWYTQYTPYQAEIAQGR
10	52.54	52.54	34.66	32.22	25.16	TCONS_00079355	[translate_table: standard]	96.11	ADINNNVLK
11	49.8	49.8	20.94	14.61	13.8	TCONS_00042650; TCONS_00042649; TCONS_00042648	[translate_table: standard]; [translate_table: standard]; [translate_table: standard]	99	AAQETLLIR
11	49.8	49.8	20.94	14.61	13.8	TCONS_00042650; TCONS_00042649; TCONS_00042648	[translate_table: standard]; [translate_table: standard]; [translate_table: standard]	99	ALQNTCLK
11	49.8	49.8	20.94	14.61	13.8	TCONS_00042650; TCONS_00042649; TCONS_00042648	[translate_table: standard]; [translate_table: standard]; [translate_table: standard]	99	ANANSLAQLGK
11	49.8	49.8	20.94	14.61	13.8	TCONS_00042650; TCONS_00042649; TCONS_00042648	[translate_table: standard]; [translate_table: standard]; [translate_table: standard]	99	ATPQEVADYT
11	49.8	49.8	20.94	14.61	13.8	TCONS_00042650; TCONS_00042649; TCONS_00042648	[translate_table: standard]; [translate_table: standard]; [translate_table: standard]	99	ATPQEVADYTLK
11	49.8	49.8	20.94	14.61	13.8	TCONS_00042650; TCONS_00042649; TCONS_00042648	[translate_table: standard]; [translate_table: standard]; [translate_table: standard]	99	AVTSYADELIK
11	49.8	49.8	20.94	14.61	13.8	TCONS_00042650; TCONS_00042649; TCONS_00042648	[translate_table: standard]; [translate_table: standard]; [translate_table: standard]	99	GILAMDESNATCGK
11	49.8	49.8	20.94	14.61	13.8	TCONS_00042650; TCONS_00042649; TCONS_00042648	[translate_table: standard]; [translate_table: standard]; [translate_table: standard]	99	GILAMDESNATCGKR
11	49.8	49.8	20.94	14.61	13.8	TCONS_00042650; TCONS_00042649; TCONS_00042648	[translate_table: standard]; [translate_table: standard]; [translate_table: standard]	99	GLVPLVGSNNESWCQGLDG
11	49.8	49.8	20.94	14.61	13.8	TCONS_00042650; TCONS_00042649; TCONS_00042648	[translate_table: standard]; [translate_table: standard]; [translate_table: standard]	99	GLVPLVGSNNESWCQGLDGLASR
11	49.8	49.8	20.94	14.61	13.8	TCONS_00042650; TCONS_00042649; TCONS_00042648	[translate_table: standard]; [translate_table: standard]; [translate_table: standard]	99	IVDVLIEQNIVPGIK
11	49.8	49.8	20.94	14.61	13.8	TCONS_00042650; TCONS_00042649; TCONS_00042648	[translate_table: standard]; [translate_table: standard]; [translate_table: standard]	99	KIVDVLIEQNIVPGIK
11	49.8	49.8	20.94	14.61	13.8	TCONS_00042650; TCONS_00042649; TCONS_00042648	[translate_table: standard]; [translate_table: standard]; [translate_table: standard]	99	LASIGLENTEANR
11	49.8	49.8	20.94	14.61	13.8	TCONS_00042650; TCONS_00042649; TCONS_00042648	[translate_table: standard]; [translate_table: standard]; [translate_table: standard]	99	RLASIGLENTEANR
11	49.8	49.8	20.94	14.61	13.8	TCONS_00042650; TCONS_00042649; TCONS_00042648	[translate_table: standard]; [translate_table: standard]; [translate_table: standard]	99	TLLVSAPGLGK
11	49.8	49.8	20.94	14.61	13.8	TCONS_00042650; TCONS_00042649; TCONS_00042648	[translate_table: standard]; [translate_table: standard]; [translate_table: standard]	99	TVVSIPNGPSALAVK
11	49.8	49.8	20.94	14.61	13.8	TCONS_00042650; TCONS_00042649; TCONS_00042648	[translate_table: standard]; [translate_table: standard]; [translate_table: standard]	99	VDKGLVPLVGSNNESWCQGLDGLASR
11	49.8	49.8	20.94	14.61	13.8	TCONS_00042650; TCONS_00042649; TCONS_00042648	[translate_table: standard]; [translate_table: standard]; [translate_table: standard]	99	VTSYADELIK
11	49.8	49.8	20.94	14.61	13.8	TCONS_00042650; TCONS_00042649; TCONS_00042648	[translate_table: standard]; [translate_table: standard]; [translate_table: standard]	99	YAAISQDNGLVPIVEPEILLDGEHGIER
11	49.8	49.8	20.94	14.61	13.8	TCONS_00042650; TCONS_00042649; TCONS_00042648	[translate_table: standard]; [translate_table: standard]; [translate_table: standard]	99	YTGEGESEEAK
11	49.8	49.8	20.94	14.61	13.8	TCONS_00042650; TCONS_00042649; TCONS_00042648	[translate_table: standard]; [translate_table: standard]; [translate_table: standard]	99	YTGEGESEEAKK
11	49.8	49.8	20.94	14.61	13.8	TCONS_00042650; TCONS_00042649; TCONS_00042648	[translate_table: standard]; [translate_table: standard]; [translate_table: standard]	99	GLVPLVGSN
11	49.8	49.8	20.94	14.61	13.8	TCONS_00042650; TCONS_00042649; TCONS_00042648	[translate_table: standard]; [translate_table: standard]; [translate_table: standard]	98.77	LASIGLENTEAN
11	49.8	49.8	20.94	14.61	13.8	TCONS_00042650; TCONS_00042649; TCONS_00042648	[translate_table: standard]; [translate_table: standard]; [translate_table: standard]	98.64	TWGGRPENVK
12	49.21	49.21	44.91	33.33	30.71	TCONS_00035346	[translate_table: standard]	99	ANPDLVPSLLTL
12	49.21	49.21	44.91	33.33	30.71	TCONS_00035346	[translate_table: standard]	99	ANPDLVPSLLTLAMNDAMTYDK
12	49.21	49.21	44.91	33.33	30.71	TCONS_00035346	[translate_table: standard]	99	DKFSAIGFGPR
12	49.21	49.21	44.91	33.33	30.71	TCONS_00035346	[translate_table: standard]	99	DVAPWVEK
12	49.21	49.21	44.91	33.33	30.71	TCONS_00035346	[translate_table: standard]	99	ETVSETDYEVDLITTLTK
12	49.21	49.21	44.91	33.33	30.71	TCONS_00035346	[translate_table: standard]	99	FSAIGFGPR
12	49.21	49.21	44.91	33.33	30.71	TCONS_00035346	[translate_table: standard]	99	GLSAAMNLLEEAK
12	49.21	49.21	44.91	33.33	30.71	TCONS_00035346	[translate_table: standard]	99	GLSAAMNLLEEAKK
12	49.21	49.21	44.91	33.33	30.71	TCONS_00035346	[translate_table: standard]	99	GSLLYTAYGSNGQWGLFDK
12	49.21	49.21	44.91	33.33	30.71	TCONS_00035346	[translate_table: standard]	99	GTLFTAIK
12	49.21	49.21	44.91	33.33	30.71	TCONS_00035346	[translate_table: standard]	99	KEIDSYSK
12	49.21	49.21	44.91	33.33	30.71	TCONS_00035346	[translate_table: standard]	99	LSALGQQINYEAYAYPVQR
12	49.21	49.21	44.91	33.33	30.71	TCONS_00035346	[translate_table: standard]	99	QLAVMSAFLGPDQMATETLLATDR
12	49.21	49.21	44.91	33.33	30.71	TCONS_00035346	[translate_table: standard]	99	QLAVMSAFLGPDQMATETLLATDRDVAPWVEK
12	49.21	49.21	44.91	33.33	30.71	TCONS_00035346	[translate_table: standard]	99	SAFLGPDQMATETLLATDRDVAPWVEK
12	49.21	49.21	44.91	33.33	30.71	TCONS_00035346	[translate_table: standard]	99	SRETVSETDYEVDLITTLTK
12	49.21	49.21	44.91	33.33	30.71	TCONS_00035346	[translate_table: standard]	99	STFLASAIR
12	49.21	49.21	44.91	33.33	30.71	TCONS_00035346	[translate_table: standard]	99	FSSEISRPENK
12	49.21	49.21	44.91	33.33	30.71	TCONS_00035346	[translate_table: standard]	99	SAFLGPDQMATETLLATDR
12	49.21	49.21	44.91	33.33	30.71	TCONS_00035346	[translate_table: standard]	99	GGPISFADLIQF
12	49.21	49.21	44.91	33.33	30.71	TCONS_00035346	[translate_table: standard]	99	LGPDQMATETLLATDRDVAPWVEK
12	49.21	49.21	44.91	33.33	30.71	TCONS_00035346	[translate_table: standard]	99	LGPDQMATETLLATDR
12	49.21	49.21	44.91	33.33	30.71	TCONS_00035346	[translate_table: standard]	98.88	SEFQSSVK
12	49.21	49.21	44.91	33.33	30.71	TCONS_00035346	[translate_table: standard]	97.32	ASVQEMK
12	49.21	49.21	44.91	33.33	30.71	TCONS_00035346	[translate_table: standard]	97.07	LSALGQQINYEAY
13	49.09	51.92	50.77	34.65	29.16	TCONS_00061016	[translate_table: standard]	99	AIDLVDEAAAK
13	49.09	51.92	50.77	34.65	29.16	TCONS_00061016	[translate_table: standard]	99	ALASYMFNTEEALVR
13	49.09	51.92	50.77	34.65	29.16	TCONS_00061016	[translate_table: standard]	99	AVILFDEIEK
13	49.09	51.92	50.77	34.65	29.16	TCONS_00061016	[translate_table: standard]	99	DLEGLLQR
13	49.09	51.92	50.77	34.65	29.16	TCONS_00061016	[translate_table: standard]	99	FQQVYVDQPTVEDTISILR
13	49.09	51.92	50.77	34.65	29.16	TCONS_00061016	[translate_table: standard]	99	GNQTVIDQDPEGK
13	49.09	51.92	50.77	34.65	29.16	TCONS_00061016	[translate_table: standard]	99	ISDSALVEAAILSDR
13	49.09	51.92	50.77	34.65	29.16	TCONS_00061016	[translate_table: standard]	99	ITQQEFTEMAWQAIVSSPEVAK
13	49.09	51.92	50.77	34.65	29.16	TCONS_00061016	[translate_table: standard]	99	LEAELSLLK
13	49.09	51.92	50.77	34.65	29.16	TCONS_00061016	[translate_table: standard]	99	LIGAPPGYVGYEEGGQLTETVR
13	49.09	51.92	50.77	34.65	29.16	TCONS_00061016	[translate_table: standard]	99	MEITSKPTALDEINR
13	49.09	51.92	50.77	34.65	29.16	TCONS_00061016	[translate_table: standard]	99	RFQQVYVDQPTVEDTISILR
13	49.09	51.92	50.77	34.65	29.16	TCONS_00061016	[translate_table: standard]	99	TAISEGLAQR
13	49.09	51.92	50.77	34.65	29.16	TCONS_00061016	[translate_table: standard]	99	VDEYIVFQPLDR
13	49.09	51.92	50.77	34.65	29.16	TCONS_00061016	[translate_table: standard]	99	VIQQNVENELAK
13	49.09	51.92	50.77	34.65	29.16	TCONS_00061016	[translate_table: standard]	99	VLGESAGSILGR
13	49.09	51.92	50.77	34.65	29.16	TCONS_00061016	[translate_table: standard]	99	VNLEIQQAER
13	49.09	51.92	50.77	34.65	29.16	TCONS_00061016	[translate_table: standard]	99	EEVTGNDIAEIVSK
13	49.09	51.92	50.77	34.65	29.16	TCONS_00061016	[translate_table: standard]	99	RLEPGSDTPAETQEAFSQTL
13	49.09	51.92	50.77	34.65	29.16	TCONS_00061016	[translate_table: standard]	98.85	IVQGDVPQALMNR
13	49.09	51.92	50.77	34.65	29.16	TCONS_00061016	[translate_table: standard]	98.34	IDMSEYMEK
13	49.09	51.92	50.77	34.65	29.16	TCONS_00061016	[translate_table: standard]	98.16	LLHLEEELHK
13	49.09	51.92	50.77	34.65	29.16	TCONS_00061016	[translate_table: standard]	97.5	LLEATDK
13	49.09	51.92	50.77	34.65	29.16	TCONS_00061016	[translate_table: standard]	95.54	HQIVETEHLMK
14	48.32	48.32	43.13	38.73	31.61	TCONS_00086282; TCONS_00086281	[translate_table: standard]; [translate_table: standard]	99	AMVIINPGNPTGQCLSEANLK
14	48.32	48.32	43.13	38.73	31.61	TCONS_00086282; TCONS_00086281	[translate_table: standard]; [translate_table: standard]	99	AQIMTDGFNSCR
14	48.32	48.32	43.13	38.73	31.61	TCONS_00086282; TCONS_00086281	[translate_table: standard]; [translate_table: standard]	99	DGYPSDPELIFLTDGASK
14	48.32	48.32	43.13	38.73	31.61	TCONS_00086282; TCONS_00086281	[translate_table: standard]; [translate_table: standard]	99	EVAEFIGR
14	48.32	48.32	43.13	38.73	31.61	TCONS_00086282; TCONS_00086281	[translate_table: standard]; [translate_table: standard]	99	FNDEFMEQYEDHR
14	48.32	48.32	43.13	38.73	31.61	TCONS_00086282; TCONS_00086281	[translate_table: standard]; [translate_table: standard]	99	GGYFEMTNIPLQTVEEIYK
14	48.32	48.32	43.13	38.73	31.61	TCONS_00086282; TCONS_00086281	[translate_table: standard]; [translate_table: standard]	99	GVMQILNTIIR
14	48.32	48.32	43.13	38.73	31.61	TCONS_00086282; TCONS_00086281	[translate_table: standard]; [translate_table: standard]	99	KEVAEFIGR
14	48.32	48.32	43.13	38.73	31.61	TCONS_00086282; TCONS_00086281	[translate_table: standard]; [translate_table: standard]	99	LLDDPNVGLIFPADAIAR
14	48.32	48.32	43.13	38.73	31.61	TCONS_00086282; TCONS_00086281	[translate_table: standard]; [translate_table: standard]	99	NVVCNFTEGAMYSFPQIR
14	48.32	48.32	43.13	38.73	31.61	TCONS_00086282; TCONS_00086281	[translate_table: standard]; [translate_table: standard]	99	RAQIMTDGFNSCR
14	48.32	48.32	43.13	38.73	31.61	TCONS_00086282; TCONS_00086281	[translate_table: standard]; [translate_table: standard]	99	RDGYPSDPELIFLTDGASK
14	48.32	48.32	43.13	38.73	31.61	TCONS_00086282; TCONS_00086281	[translate_table: standard]; [translate_table: standard]	99	TTILPAEEEMPAIMASFK
14	48.32	48.32	43.13	38.73	31.61	TCONS_00086282; TCONS_00086281	[translate_table: standard]; [translate_table: standard]	99	VMLDMGPPISK
14	48.32	48.32	43.13	38.73	31.61	TCONS_00086282; TCONS_00086281	[translate_table: standard]; [translate_table: standard]	99	VPDVLYCLK
14	48.32	48.32	43.13	38.73	31.61	TCONS_00086282; TCONS_00086281	[translate_table: standard]; [translate_table: standard]	99	YYLSLTTGGLGAYSDSR
14	48.32	48.32	43.13	38.73	31.61	TCONS_00086282; TCONS_00086281	[translate_table: standard]; [translate_table: standard]	99	LLEATGISTVPGSG
14	48.32	48.32	43.13	38.73	31.61	TCONS_00086282; TCONS_00086281	[translate_table: standard]; [translate_table: standard]	99	QVVALCQAPF
14	48.32	48.32	43.13	38.73	31.61	TCONS_00086282; TCONS_00086281	[translate_table: standard]; [translate_table: standard]	99	YPSDPELIFLTDGASK
14	48.32	48.32	43.13	38.73	31.61	TCONS_00086282; TCONS_00086281	[translate_table: standard]; [translate_table: standard]	99	LLEATGISTVPGSGFGQK
14	48.32	48.32	43.13	38.73	31.61	TCONS_00086282; TCONS_00086281	[translate_table: standard]; [translate_table: standard]	98.64	KFNDEFMEQYEDHR
14	48.32	48.32	43.13	38.73	31.61	TCONS_00086282; TCONS_00086281	[translate_table: standard]; [translate_table: standard]	97.72	QVVALCQAPFLLDDPNVGLIFPADAIAR
15	47.27	47.27	23.82	21.33	21.33	TCONS_00031346	[translate_table: standard]	99	AGFPHNVVFDEDEVPSGVDATK
15	47.27	47.27	23.82	21.33	21.33	TCONS_00031346	[translate_table: standard]	99	APGETYAVTLTEK
15	47.27	47.27	23.82	21.33	21.33	TCONS_00031346	[translate_table: standard]	99	IEVLLGSSDGGLVFEP
15	47.27	47.27	23.82	21.33	21.33	TCONS_00031346	[translate_table: standard]	99	IEVLLGSSDGGLVFEPS
15	47.27	47.27	23.82	21.33	21.33	TCONS_00031346	[translate_table: standard]	99	IEVLLGSSDGGLVFEPSS
15	47.27	47.27	23.82	21.33	21.33	TCONS_00031346	[translate_table: standard]	99	IEVLLGSSDGGLVFEPSSF
15	47.27	47.27	23.82	21.33	21.33	TCONS_00031346	[translate_table: standard]	99	IEVLLGSSDGGLVFEPSSFSVAAGEK
15	47.27	47.27	23.82	21.33	21.33	TCONS_00031346	[translate_table: standard]	99	ISMSDEDLLN
15	47.27	47.27	23.82	21.33	21.33	TCONS_00031346	[translate_table: standard]	99	ISMSDEDLLNAPGET
15	47.27	47.27	23.82	21.33	21.33	TCONS_00031346	[translate_table: standard]	99	ISMSDEDLLNAPGETY
15	47.27	47.27	23.82	21.33	21.33	TCONS_00031346	[translate_table: standard]	99	ISMSDEDLLNAPGETYAVT
15	47.27	47.27	23.82	21.33	21.33	TCONS_00031346	[translate_table: standard]	99	ISMSDEDLLNAPGETYAVTL
15	47.27	47.27	23.82	21.33	21.33	TCONS_00031346	[translate_table: standard]	99	ISMSDEDLLNAPGETYAVTLTEK
15	47.27	47.27	23.82	21.33	21.33	TCONS_00031346	[translate_table: standard]	99	MSDEDLLNAPGETYAVTLTEK
15	47.27	47.27	23.82	21.33	21.33	TCONS_00031346	[translate_table: standard]	99	NNAGFPHNVVFDEDEVPSGVDATK
15	47.27	47.27	23.82	21.33	21.33	TCONS_00031346	[translate_table: standard]	99	NVVFDEDEVPSGVDATK
15	47.27	47.27	23.82	21.33	21.33	TCONS_00031346	[translate_table: standard]	99	SFSVAAGEK
15	47.27	47.27	23.82	21.33	21.33	TCONS_00031346	[translate_table: standard]	99	VVFDEDEVPSGVDATK
15	47.27	47.27	23.82	21.33	21.33	TCONS_00031346	[translate_table: standard]	99	IVFKNNAGFPHNVVFDEDEVPSGVDATK
15	47.27	47.27	23.82	21.33	21.33	TCONS_00031346	[translate_table: standard]	99	LGSSDGGLVFEPSSFSVAAGEK
15	47.27	47.27	23.82	21.33	21.33	TCONS_00031346	[translate_table: standard]	99	IEVLLGSSDGGL
15	47.27	47.27	23.82	21.33	21.33	TCONS_00031346	[translate_table: standard]	99	SDGGLVFEPSSFSVAAGEK
15	47.27	47.27	23.82	21.33	21.33	TCONS_00031346	[translate_table: standard]	99	NAGFPHNVVFDEDEVPSGVDATK
15	47.27	47.27	23.82	21.33	21.33	TCONS_00031346	[translate_table: standard]	99	GETYAVTLTEK
15	47.27	47.27	23.82	21.33	21.33	TCONS_00031346	[translate_table: standard]	99	LLNAPGETYAVTLTEK
15	47.27	47.27	23.82	21.33	21.33	TCONS_00031346	[translate_table: standard]	98.89	ISMSDEDLLNAPG
15	47.27	47.27	23.82	21.33	21.33	TCONS_00031346	[translate_table: standard]	98.58	SSDGGLVFEPSSFSVAAGEK
15	47.27	47.27	23.82	21.33	21.33	TCONS_00031346	[translate_table: standard]	96.27	EDEVPSGVDATK
16	46.45	46.45	50	42.11	40.27	TCONS_00115602	[translate_table: standard]	99	ALEGCDIVIIPAGVPR
16	46.45	46.45	50	42.11	40.27	TCONS_00115602	[translate_table: standard]	99	GLNGVPDVVECSFVQSCITELPFFASK
16	46.45	46.45	50	42.11	40.27	TCONS_00115602	[translate_table: standard]	99	GVEEVLDLGPLSDYEK
16	46.45	46.45	50	42.11	40.27	TCONS_00115602	[translate_table: standard]	99	KLFGVTMLDVVR
16	46.45	46.45	50	42.11	40.27	TCONS_00115602	[translate_table: standard]	99	LFGVTMLDVVR
16	46.45	46.45	50	42.11	40.27	TCONS_00115602	[translate_table: standard]	99	LGKNGVEEVLDLGPLSDYEK
16	46.45	46.45	50	42.11	40.27	TCONS_00115602	[translate_table: standard]	99	LNPLVSK
16	46.45	46.45	50	42.11	40.27	TCONS_00115602	[translate_table: standard]	99	LSLYDIAATPGVAADISHINTR
16	46.45	46.45	50	42.11	40.27	TCONS_00115602	[translate_table: standard]	99	MISNPVNSTVPIAAEVFK
16	46.45	46.45	50	42.11	40.27	TCONS_00115602	[translate_table: standard]	99	NGVEEVLDLGPLSDYEK
16	46.45	46.45	50	42.11	40.27	TCONS_00115602	[translate_table: standard]	99	NLSYEDIEALTK
16	46.45	46.45	50	42.11	40.27	TCONS_00115602	[translate_table: standard]	99	QGLESLKPELK
16	46.45	46.45	50	42.11	40.27	TCONS_00115602	[translate_table: standard]	99	RTQDGGTEVVVAK
16	46.45	46.45	50	42.11	40.27	TCONS_00115602	[translate_table: standard]	99	SEVNGYMGEDQLGK
16	46.45	46.45	50	42.11	40.27	TCONS_00115602	[translate_table: standard]	99	STVPIAAEVFK
16	46.45	46.45	50	42.11	40.27	TCONS_00115602	[translate_table: standard]	99	TFYAEK
16	46.45	46.45	50	42.11	40.27	TCONS_00115602	[translate_table: standard]	99	TQDGGTEVVVAK
16	46.45	46.45	50	42.11	40.27	TCONS_00115602	[translate_table: standard]	99	VAVLGAAGGIGQPL
16	46.45	46.45	50	42.11	40.27	TCONS_00115602	[translate_table: standard]	99	VAVLGAAGGIGQPLALLMK
16	46.45	46.45	50	42.11	40.27	TCONS_00115602	[translate_table: standard]	99	VPVEGVNVPVVGGH
16	46.45	46.45	50	42.11	40.27	TCONS_00115602	[translate_table: standard]	99	LSLYDIAATPGVAADISHIN
16	46.45	46.45	50	42.11	40.27	TCONS_00115602	[translate_table: standard]	99	FSQATPQANNLSYEDIEALTK
16	46.45	46.45	50	42.11	40.27	TCONS_00115602	[translate_table: standard]	99	DDLFNINAGIVK
16	46.45	46.45	50	42.11	40.27	TCONS_00115602	[translate_table: standard]	98.86	SLCTAIAK
17	45.47	45.47	53.68	38.6	36.95	TCONS_00066335	[translate_table: standard]	99	DGIDWMVYK
17	45.47	45.47	53.68	38.6	36.95	TCONS_00066335	[translate_table: standard]	99	DNTYVYMCGLK
17	45.47	45.47	53.68	38.6	36.95	TCONS_00066335	[translate_table: standard]	99	DPNATIIMLGTGTGIAPFR
17	45.47	45.47	53.68	38.6	36.95	TCONS_00066335	[translate_table: standard]	99	EGQSIGVIADGVDK
17	45.47	45.47	53.68	38.6	36.95	TCONS_00066335	[translate_table: standard]	99	EGQSIGVIADGVDKNGKPHK
17	45.47	45.47	53.68	38.6	36.95	TCONS_00066335	[translate_table: standard]	99	GVCSNFLCDLKPGAEVK
17	45.47	45.47	53.68	38.6	36.95	TCONS_00066335	[translate_table: standard]	99	ITGDDAPGETWHMVF
17	45.47	45.47	53.68	38.6	36.95	TCONS_00066335	[translate_table: standard]	99	KDNTYVYMCGLK
17	45.47	45.47	53.68	38.6	36.95	TCONS_00066335	[translate_table: standard]	99	LVYTNDQGEIVK
17	45.47	45.47	53.68	38.6	36.95	TCONS_00066335	[translate_table: standard]	99	LYSIASSALGDFGDSK
17	45.47	45.47	53.68	38.6	36.95	TCONS_00066335	[translate_table: standard]	99	MAQYAEELWELLK
17	45.47	45.47	53.68	38.6	36.95	TCONS_00066335	[translate_table: standard]	99	QVTTEAPAK
17	45.47	45.47	53.68	38.6	36.95	TCONS_00066335	[translate_table: standard]	99	QVTTEAPAKVEK
17	45.47	45.47	53.68	38.6	36.95	TCONS_00066335	[translate_table: standard]	99	RLVYTNDQGEIVK
17	45.47	45.47	53.68	38.6	36.95	TCONS_00066335	[translate_table: standard]	99	VTTEAPAKVEK
17	45.47	45.47	53.68	38.6	36.95	TCONS_00066335	[translate_table: standard]	99	GIDDIMVSLAAK
17	45.47	45.47	53.68	38.6	36.95	TCONS_00066335	[translate_table: standard]	99	ITGDDAPGETWHMVFSTEGEVPYR
17	45.47	45.47	53.68	38.6	36.95	TCONS_00066335	[translate_table: standard]	99	KMEEGVVVNK
17	45.47	45.47	53.68	38.6	36.95	TCONS_00066335	[translate_table: standard]	98.84	TVSLCVK
17	45.47	45.47	53.68	38.6	36.95	TCONS_00066335	[translate_table: standard]	97.17	MVFSTEGEVPYR
17	45.47	45.47	53.68	38.6	36.95	TCONS_00066335	[translate_table: standard]	96.71	AEQWNVEVY
18	44.3	44.3	41.16	31.07	26.47	TCONS_00051679	[translate_table: standard]	99	AIANECQANFISVK
18	44.3	44.3	41.16	31.07	26.47	TCONS_00051679	[translate_table: standard]	99	DFSTAILER
18	44.3	44.3	41.16	31.07	26.47	TCONS_00051679	[translate_table: standard]	99	DTHGYVGADLAALCTEAALQCIR
18	44.3	44.3	41.16	31.07	26.47	TCONS_00051679	[translate_table: standard]	99	EIDIGVPDEVGR
18	44.3	44.3	41.16	31.07	26.47	TCONS_00051679	[translate_table: standard]	99	ETVVEVPNVNWEDVGGLENVK
18	44.3	44.3	41.16	31.07	26.47	TCONS_00051679	[translate_table: standard]	99	GFSGADITEICQR
18	44.3	44.3	41.16	31.07	26.47	TCONS_00051679	[translate_table: standard]	99	GILLYGPPGSGK
18	44.3	44.3	41.16	31.07	26.47	TCONS_00051679	[translate_table: standard]	99	GPELLTMWFGESEANVR
18	44.3	44.3	41.16	31.07	26.47	TCONS_00051679	[translate_table: standard]	99	GVLFYGPPGCGK
18	44.3	44.3	41.16	31.07	26.47	TCONS_00051679	[translate_table: standard]	99	LDQLIYIPLPDEDSR
18	44.3	44.3	41.16	31.07	26.47	TCONS_00051679	[translate_table: standard]	99	VLNQLLTEMDGMSAK
19	44	44	56.24	45.68	43.38	TCONS_00096675	[translate_table: standard]	99	AIMLADMAH
19	44	44	56.24	45.68	43.38	TCONS_00096675	[translate_table: standard]	99	AYQEQVLSNCSK
19	44	44	56.24	45.68	43.38	TCONS_00096675	[translate_table: standard]	99	DFLATMQSSAPIQSEIAK
19	44	44	56.24	45.68	43.38	TCONS_00096675	[translate_table: standard]	99	EVLYDYEDK
19	44	44	56.24	45.68	43.38	TCONS_00096675	[translate_table: standard]	99	LKDFLATMQSSAPIQSEIAK
19	44	44	56.24	45.68	43.38	TCONS_00096675	[translate_table: standard]	99	LNESTGYIDYDQMEK
19	44	44	56.24	45.68	43.38	TCONS_00096675	[translate_table: standard]	99	NTVPGDVSAMVPGGIR
19	44	44	56.24	45.68	43.38	TCONS_00096675	[translate_table: standard]	99	QFPTVGFEK
19	44	44	56.24	45.68	43.38	TCONS_00096675	[translate_table: standard]	99	QLNSPLEVVDPEIANIIELEK
19	44	44	56.24	45.68	43.38	TCONS_00096675	[translate_table: standard]	99	SLPNEAVYEK
19	44	44	56.24	45.68	43.38	TCONS_00096675	[translate_table: standard]	99	SSLPNEAVYEK
19	44	44	56.24	45.68	43.38	TCONS_00096675	[translate_table: standard]	99	VADFFDAAVK
19	44	44	56.24	45.68	43.38	TCONS_00096675	[translate_table: standard]	99	VLESVHIAANK
19	44	44	56.24	45.68	43.38	TCONS_00096675	[translate_table: standard]	99	YYGGNEYIDMAESLCQK
19	44	44	56.24	45.68	43.38	TCONS_00096675	[translate_table: standard]	99	GAMIFFR
19	44	44	56.24	45.68	43.38	TCONS_00096675	[translate_table: standard]	98.82	QAMTPEYK
19	44	44	56.24	45.68	43.38	TCONS_00096675	[translate_table: standard]	97.66	LRHEVEEYAK
20	43.72	43.72	31.51	18.95	17.6	TCONS_00058611	[translate_table: standard]	99	DQSEAVQSITK
20	43.72	43.72	31.51	18.95	17.6	TCONS_00058611	[translate_table: standard]	99	EAEELVAASLACMIESPTK
20	43.72	43.72	31.51	18.95	17.6	TCONS_00058611	[translate_table: standard]	99	EIVTQVTTAMK
20	43.72	43.72	31.51	18.95	17.6	TCONS_00058611	[translate_table: standard]	99	GQITFTVLR
20	43.72	43.72	31.51	18.95	17.6	TCONS_00058611	[translate_table: standard]	99	ITEMSLSANQEREEMLK
20	43.72	43.72	31.51	18.95	17.6	TCONS_00058611	[translate_table: standard]	99	LIYSANEGK
20	43.72	43.72	31.51	18.95	17.6	TCONS_00058611	[translate_table: standard]	99	LTQYVNTR
20	43.72	43.72	31.51	18.95	17.6	TCONS_00058611	[translate_table: standard]	99	NYLVTAYVGK
20	43.72	43.72	31.51	18.95	17.6	TCONS_00058611	[translate_table: standard]	99	SFGQEIYSPF
20	43.72	43.72	31.51	18.95	17.6	TCONS_00058611	[translate_table: standard]	99	SFGSSAQIFAGAFPENYEPPK
20	43.72	43.72	31.51	18.95	17.6	TCONS_00058611	[translate_table: standard]	99	TFVINFTSPPA
20	43.72	43.72	31.51	18.95	17.6	TCONS_00058611	[translate_table: standard]	99	SVGGSSIVDGQLELMLHR
20	43.72	43.72	31.51	18.95	17.6	TCONS_00058611	[translate_table: standard]	99	ITEMSLSANQER
20	43.72	43.72	31.51	18.95	17.6	TCONS_00058611	[translate_table: standard]	99	VNALYSTPSIYTDAK
20	43.72	43.72	31.51	18.95	17.6	TCONS_00058611	[translate_table: standard]	97.96	NVIVQDSSGK
20	43.72	43.72	31.51	18.95	17.6	TCONS_00058611	[translate_table: standard]	96.96	FIKEEFNVTPR
21	43.2	43.2	40.44	27.99	22.15	TCONS_00053371	[translate_table: standard]	99	ADASSEILAPEESISTSDQLTEK
21	43.2	43.2	40.44	27.99	22.15	TCONS_00053371	[translate_table: standard]	99	ATISAALVK
21	43.2	43.2	40.44	27.99	22.15	TCONS_00053371	[translate_table: standard]	99	DIGAFLDER
21	43.2	43.2	40.44	27.99	22.15	TCONS_00053371	[translate_table: standard]	99	DVEITTPNAANEILSATIAEDEK
21	43.2	43.2	40.44	27.99	22.15	TCONS_00053371	[translate_table: standard]	99	DVGNIVSVGQEVK
21	43.2	43.2	40.44	27.99	22.15	TCONS_00053371	[translate_table: standard]	99	FTLGEMNETAK
21	43.2	43.2	40.44	27.99	22.15	TCONS_00053371	[translate_table: standard]	99	IPQTSDEIGGNLSQTETK
21	43.2	43.2	40.44	27.99	22.15	TCONS_00053371	[translate_table: standard]	99	KEEAAGELDSK
21	43.2	43.2	40.44	27.99	22.15	TCONS_00053371	[translate_table: standard]	99	LGELALLEQPFIK
21	43.2	43.2	40.44	27.99	22.15	TCONS_00053371	[translate_table: standard]	99	LVEANMETGR
21	43.2	43.2	40.44	27.99	22.15	TCONS_00053371	[translate_table: standard]	99	NETSAADNEIPSATPVGNEK
21	43.2	43.2	40.44	27.99	22.15	TCONS_00053371	[translate_table: standard]	99	NNIPLIPGTPF
21	43.2	43.2	40.44	27.99	22.15	TCONS_00053371	[translate_table: standard]	99	QTIATIGENIK
21	43.2	43.2	40.44	27.99	22.15	TCONS_00053371	[translate_table: standard]	99	QTVAALGENIK
21	43.2	43.2	40.44	27.99	22.15	TCONS_00053371	[translate_table: standard]	99	SQDFAAEVAAQTAAK
21	43.2	43.2	40.44	27.99	22.15	TCONS_00053371	[translate_table: standard]	99	YNLGEGLEK
21	43.2	43.2	40.44	27.99	22.15	TCONS_00053371	[translate_table: standard]	99	ESTTNAAISPALVK
21	43.2	43.2	40.44	27.99	22.15	TCONS_00053371	[translate_table: standard]	99	ITDPIMSESEISK
21	43.2	43.2	40.44	27.99	22.15	TCONS_00053371	[translate_table: standard]	99	VSQTETELNEVQEQLTSSGVSEK
21	43.2	43.2	40.44	27.99	22.15	TCONS_00053371	[translate_table: standard]	98.37	EETGAGMMDCK
21	43.2	43.2	40.44	27.99	22.15	TCONS_00053371	[translate_table: standard]	98.05	GQDLEGTVK
21	43.2	43.2	40.44	27.99	22.15	TCONS_00053371	[translate_table: standard]	97.05	KALSETGGDLEK
22	43	43	70.32	61.22	57.88	TCONS_00022976	[translate_table: standard]	99	AAQASNVAIVLASSEGLSADSK
22	43	43	70.32	61.22	57.88	TCONS_00022976	[translate_table: standard]	99	EIDLVEWK
22	43	43	70.32	61.22	57.88	TCONS_00022976	[translate_table: standard]	99	ELVNAPANVLTPGVLAEEASK
22	43	43	70.32	61.22	57.88	TCONS_00022976	[translate_table: standard]	99	EVLAASEAAGEK
22	43	43	70.32	61.22	57.88	TCONS_00022976	[translate_table: standard]	99	FDMGGSAAVLGAAK
22	43	43	70.32	61.22	57.88	TCONS_00022976	[translate_table: standard]	99	IATMYGDVFSATILDAEQCK
22	43	43	70.32	61.22	57.88	TCONS_00022976	[translate_table: standard]	99	IGLIGLGQCASTTTAYSSLGEAVAGAAK
22	43	43	70.32	61.22	57.88	TCONS_00022976	[translate_table: standard]	99	KPALSSVDILGLGTGPEVEK
22	43	43	70.32	61.22	57.88	TCONS_00022976	[translate_table: standard]	99	LPGLGSK
22	43	43	70.32	61.22	57.88	TCONS_00022976	[translate_table: standard]	99	LSTASAIASGTVLGIYEDNR
22	43	43	70.32	61.22	57.88	TCONS_00022976	[translate_table: standard]	99	TGPGCLIELMK
22	43	43	70.32	61.22	57.88	TCONS_00022976	[translate_table: standard]	99	YAEDVCSGIILGR
22	43	43	70.32	61.22	57.88	TCONS_00022976	[translate_table: standard]	99	MPLEDSYWESMK
22	43	43	70.32	61.22	57.88	TCONS_00022976	[translate_table: standard]	99	LTLADALVYACNQGVEK
22	43	43	70.32	61.22	57.88	TCONS_00022976	[translate_table: standard]	99	TIEVNNTDAEGR
23	42.57	44.59	39.96	28.68	27.15	TCONS_00079970	[translate_table: standard]	99	AHPSVFNTLLQVLDDGR
23	42.57	44.59	39.96	28.68	27.15	TCONS_00079970	[translate_table: standard]	99	AIDLVDEACANVR
23	42.57	44.59	39.96	28.68	27.15	TCONS_00079970	[translate_table: standard]	99	ALAEQLFDDENLLIR
23	42.57	44.59	39.96	28.68	27.15	TCONS_00079970	[translate_table: standard]	99	EELLYSIQEAER
23	42.57	44.59	39.96	28.68	27.15	TCONS_00079970	[translate_table: standard]	99	EMVMQEVR
23	42.57	44.59	39.96	28.68	27.15	TCONS_00079970	[translate_table: standard]	99	FQQVYVAEPSVPDTVSILR
23	42.57	44.59	39.96	28.68	27.15	TCONS_00079970	[translate_table: standard]	99	GDVPSNLADVR
23	42.57	44.59	39.96	28.68	27.15	TCONS_00079970	[translate_table: standard]	99	LDELVVFDPLSHDQLTK
23	42.57	44.59	39.96	28.68	27.15	TCONS_00079970	[translate_table: standard]	99	LIGAPPGYVGHEEGGQLTEAVR
23	42.57	44.59	39.96	28.68	27.15	TCONS_00079970	[translate_table: standard]	99	NGGLVNATTGQK
23	42.57	44.59	39.96	28.68	27.15	TCONS_00079970	[translate_table: standard]	99	QAIVNACGSDEGANSVER
23	42.57	44.59	39.96	28.68	27.15	TCONS_00079970	[translate_table: standard]	99	REELLYSIQEAER
23	42.57	44.59	39.96	28.68	27.15	TCONS_00079970	[translate_table: standard]	99	RFQQVYVAEPSVPDTVSILR
23	42.57	44.59	39.96	28.68	27.15	TCONS_00079970	[translate_table: standard]	99	SDILIQIPTGPR
23	42.57	44.59	39.96	28.68	27.15	TCONS_00079970	[translate_table: standard]	99	TAVVEGLAQR
23	42.57	44.59	39.96	28.68	27.15	TCONS_00079970	[translate_table: standard]	99	TEGSMDAANLLKPMLAR
23	42.57	44.59	39.96	28.68	27.15	TCONS_00079970	[translate_table: standard]	99	VQLDSQPEEIDNLER
23	42.57	44.59	39.96	28.68	27.15	TCONS_00079970	[translate_table: standard]	99	VVGQDQAVSAVAEAVLR
23	42.57	44.59	39.96	28.68	27.15	TCONS_00079970	[translate_table: standard]	99	YGAIQEVETAIAR
24	40.31	40.63	46.72	32.3	30.24	TCONS_00003973; TCONS_00003972	[translate_table: standard]; [translate_table: standard]	99	AVITVPAYFNDAQR
24	40.31	40.63	46.72	32.3	30.24	TCONS_00003973; TCONS_00003972	[translate_table: standard]; [translate_table: standard]	99	DKIPSEVVSEIESAVADLR
24	40.31	40.63	46.72	32.3	30.24	TCONS_00003973; TCONS_00003972	[translate_table: standard]; [translate_table: standard]	99	EVDEVLLVGGMTR
24	40.31	40.63	46.72	32.3	30.24	TCONS_00003973; TCONS_00003972	[translate_table: standard]; [translate_table: standard]	99	FETLVNHLIER
24	40.31	40.63	46.72	32.3	30.24	TCONS_00003973; TCONS_00003972	[translate_table: standard]; [translate_table: standard]	99	GELLVGTPAK
24	40.31	40.63	46.72	32.3	30.24	TCONS_00003973; TCONS_00003972	[translate_table: standard]; [translate_table: standard]	99	GVNPDEAVAMGAAIQGGILR
24	40.31	40.63	46.72	32.3	30.24	TCONS_00003973; TCONS_00003972	[translate_table: standard]; [translate_table: standard]	99	IINEPTAAALSYGLNNK
24	40.31	40.63	46.72	32.3	30.24	TCONS_00003973; TCONS_00003972	[translate_table: standard]; [translate_table: standard]	99	MLGEFELVGIPPAPR
24	40.31	40.63	46.72	32.3	30.24	TCONS_00003973; TCONS_00003972	[translate_table: standard]; [translate_table: standard]	99	NAMGKDNIDEIK
24	40.31	40.63	46.72	32.3	30.24	TCONS_00003973; TCONS_00003972	[translate_table: standard]; [translate_table: standard]	99	NNADTTIYSIEK
24	40.31	40.63	46.72	32.3	30.24	TCONS_00003973; TCONS_00003972	[translate_table: standard]; [translate_table: standard]	99	QAVTNPTNTIFGTK
24	40.31	40.63	46.72	32.3	30.24	TCONS_00003973; TCONS_00003972	[translate_table: standard]; [translate_table: standard]	99	SKFETLVNHLIER
24	40.31	40.63	46.72	32.3	30.24	TCONS_00003973; TCONS_00003972	[translate_table: standard]; [translate_table: standard]	99	SQVFSTAADNQTQVGIK
24	40.31	40.63	46.72	32.3	30.24	TCONS_00003973; TCONS_00003972	[translate_table: standard]; [translate_table: standard]	99	SSGGLSEDEIEK
24	40.31	40.63	46.72	32.3	30.24	TCONS_00003973; TCONS_00003972	[translate_table: standard]; [translate_table: standard]	99	TTPSVVAFNQK
24	40.31	40.63	46.72	32.3	30.24	TCONS_00003973; TCONS_00003972	[translate_table: standard]; [translate_table: standard]	99	VQEVVAEIFGK
24	40.31	40.63	46.72	32.3	30.24	TCONS_00003973; TCONS_00003972	[translate_table: standard]; [translate_table: standard]	99	IINEPTAAALSY
24	40.31	40.63	46.72	32.3	30.24	TCONS_00003973; TCONS_00003972	[translate_table: standard]; [translate_table: standard]	96.85	MKETADSYLGK
24	40.31	40.63	46.72	32.3	30.24	TCONS_00003973; TCONS_00003972	[translate_table: standard]; [translate_table: standard]	95.12	IAGLDVQR
25	40.03	40.03	62.99	54.33	51.73	TCONS_00124965	[translate_table: standard]	99	DVTELIGNTPLVYLNNIVDGCVAR
25	40.03	40.03	62.99	54.33	51.73	TCONS_00124965	[translate_table: standard]	99	EAENMIFEP
25	40.03	40.03	62.99	54.33	51.73	TCONS_00124965	[translate_table: standard]	99	EGLLVGISSGAAAAAAMK
25	40.03	40.03	62.99	54.33	51.73	TCONS_00124965	[translate_table: standard]	99	IHYETTGPEIWK
25	40.03	40.03	62.99	54.33	51.73	TCONS_00124965	[translate_table: standard]	99	ILQQFENPANPK
25	40.03	40.03	62.99	54.33	51.73	TCONS_00124965	[translate_table: standard]	99	IQGIGAGFIPGV
25	40.03	40.03	62.99	54.33	51.73	TCONS_00124965	[translate_table: standard]	99	LIITMPASMSMER
25	40.03	40.03	62.99	54.33	51.73	TCONS_00124965	[translate_table: standard]	99	LIVVVFPSFGER
25	40.03	40.03	62.99	54.33	51.73	TCONS_00124965	[translate_table: standard]	99	LYGVEPVESAVLSGGR
25	40.03	40.03	62.99	54.33	51.73	TCONS_00124965	[translate_table: standard]	99	LYGVEPVESAVLSGGRPGPHK
25	40.03	40.03	62.99	54.33	51.73	TCONS_00124965	[translate_table: standard]	99	VDAFVSGIGTGGTITGAGR
25	40.03	40.03	62.99	54.33	51.73	TCONS_00124965	[translate_table: standard]	99	YLSSVLFDSLK
25	40.03	40.03	62.99	54.33	51.73	TCONS_00124965	[translate_table: standard]	99	YLSSVLFDSLKR
25	40.03	40.03	62.99	54.33	51.73	TCONS_00124965	[translate_table: standard]	99	VDAFVSGIGTGGTIT
25	40.03	40.03	62.99	54.33	51.73	TCONS_00124965	[translate_table: standard]	99	GLITPGESVLIEPTSGNTGIGLAF
25	40.03	40.03	62.99	54.33	51.73	TCONS_00124965	[translate_table: standard]	99	IGYSMIQDAEEK
25	40.03	40.03	62.99	54.33	51.73	TCONS_00124965	[translate_table: standard]	99	TPNAYILQQFENPANPK
25	40.03	40.03	62.99	54.33	51.73	TCONS_00124965	[translate_table: standard]	98.34	YLKDQNSEIK
25	40.03	40.03	62.99	54.33	51.73	TCONS_00124965	[translate_table: standard]	97.49	AFGAELVLTDPAR
26	39.89	39.89	45.91	40.07	33	TCONS_00128637	[translate_table: standard]	99	DVADADSLISSLEK
26	39.89	39.89	45.91	40.07	33	TCONS_00128637	[translate_table: standard]	99	EFVIVGGGNSAGYAAR
26	39.89	39.89	45.91	40.07	33	TCONS_00128637	[translate_table: standard]	99	GIEMLYEDPVTAIDIEK
26	39.89	39.89	45.91	40.07	33	TCONS_00128637	[translate_table: standard]	99	IATFWIDSGK
26	39.89	39.89	45.91	40.07	33	TCONS_00128637	[translate_table: standard]	99	IGGNLPGVHYIR
26	39.89	39.89	45.91	40.07	33	TCONS_00128637	[translate_table: standard]	99	LDTTIIFPENHLLQR
26	39.89	39.89	45.91	40.07	33	TCONS_00128637	[translate_table: standard]	99	LENGTTIEADTIVIGIGAK
26	39.89	39.89	45.91	40.07	33	TCONS_00128637	[translate_table: standard]	99	LESASSVETALQIAR
26	39.89	39.89	45.91	40.07	33	TCONS_00128637	[translate_table: standard]	99	LFTPSLAQK
26	39.89	39.89	45.91	40.07	33	TCONS_00128637	[translate_table: standard]	99	LPGFHTCVGSGGER
26	39.89	39.89	45.91	40.07	33	TCONS_00128637	[translate_table: standard]	99	NLEVGSDGCVAAVK
26	39.89	39.89	45.91	40.07	33	TCONS_00128637	[translate_table: standard]	99	PAVSPFETLPLNTTVGGIQVDGQFR
26	39.89	39.89	45.91	40.07	33	TCONS_00128637	[translate_table: standard]	99	TSVPGIFAIGDVAAFPLK
26	39.89	39.89	45.91	40.07	33	TCONS_00128637	[translate_table: standard]	99	VFEYEGSPR
26	39.89	39.89	45.91	40.07	33	TCONS_00128637	[translate_table: standard]	99	VVASSSSFANENR
26	39.89	39.89	45.91	40.07	33	TCONS_00128637	[translate_table: standard]	99	YGSLIVATGCTASR
26	39.89	39.89	45.91	40.07	33	TCONS_00128637	[translate_table: standard]	99	YEELYQQNGVK
26	39.89	39.89	45.91	40.07	33	TCONS_00128637	[translate_table: standard]	98.3	EAYAPYERPALTK
26	39.89	39.89	45.91	40.07	33	TCONS_00128637	[translate_table: standard]	97.97	AKLESASSVETALQIAR
26	39.89	39.89	45.91	40.07	33	TCONS_00128637	[translate_table: standard]	96.86	LCIVSK
27	39.57	39.57	55.87	45.65	44.13	TCONS_00041174; TCONS_00041173	[translate_table: standard]; [translate_table: standard]	99	AGGSEPQVTM
27	39.57	39.57	55.87	45.65	44.13	TCONS_00041174; TCONS_00041173	[translate_table: standard]; [translate_table: standard]	99	DKTHGLEPEEAK
27	39.57	39.57	55.87	45.65	44.13	TCONS_00041174; TCONS_00041173	[translate_table: standard]; [translate_table: standard]	99	EIEKDVVEENQDQK
27	39.57	39.57	55.87	45.65	44.13	TCONS_00041174; TCONS_00041173	[translate_table: standard]; [translate_table: standard]	99	EKEVGPEETEVVK
27	39.57	39.57	55.87	45.65	44.13	TCONS_00041174; TCONS_00041173	[translate_table: standard]; [translate_table: standard]	99	ETQSGAGDEGFSLELPAPPGWTK
27	39.57	39.57	55.87	45.65	44.13	TCONS_00041174; TCONS_00041173	[translate_table: standard]; [translate_table: standard]	99	EVDQQDGDKTEK
27	39.57	39.57	55.87	45.65	44.13	TCONS_00041174; TCONS_00041173	[translate_table: standard]; [translate_table: standard]	99	EVGPEETEVVK
27	39.57	39.57	55.87	45.65	44.13	TCONS_00041174; TCONS_00041173	[translate_table: standard]; [translate_table: standard]	99	GKVEDTDVHEK
27	39.57	39.57	55.87	45.65	44.13	TCONS_00041174; TCONS_00041173	[translate_table: standard]; [translate_table: standard]	99	IEEQNTLMDNEVSK
27	39.57	39.57	55.87	45.65	44.13	TCONS_00041174; TCONS_00041173	[translate_table: standard]; [translate_table: standard]	99	KAEGEVIENGSHVGK
27	39.57	39.57	55.87	45.65	44.13	TCONS_00041174; TCONS_00041173	[translate_table: standard]; [translate_table: standard]	99	KIEEQNTLMDNEVSK
27	39.57	39.57	55.87	45.65	44.13	TCONS_00041174; TCONS_00041173	[translate_table: standard]; [translate_table: standard]	99	KNEIVFTSPTGEEITNR
27	39.57	39.57	55.87	45.65	44.13	TCONS_00041174; TCONS_00041173	[translate_table: standard]; [translate_table: standard]	99	THGLEPEEAK
27	39.57	39.57	55.87	45.65	44.13	TCONS_00041174; TCONS_00041173	[translate_table: standard]; [translate_table: standard]	99	TTPPLEIEPPK
27	39.57	39.57	55.87	45.65	44.13	TCONS_00041174; TCONS_00041173	[translate_table: standard]; [translate_table: standard]	99	VADGSEVTQNDK
27	39.57	39.57	55.87	45.65	44.13	TCONS_00041174; TCONS_00041173	[translate_table: standard]; [translate_table: standard]	99	VADGSEVTQNDKGK
27	39.57	39.57	55.87	45.65	44.13	TCONS_00041174; TCONS_00041173	[translate_table: standard]; [translate_table: standard]	99	VEQTSLEAEKPDTAIVEEK
27	39.57	39.57	55.87	45.65	44.13	TCONS_00041174; TCONS_00041173	[translate_table: standard]; [translate_table: standard]	97.18	MPDAEECKK
28	39.57	39.57	55.36	52.68	49.55	TCONS_00036114	[translate_table: standard]	99	AVALSGFSSQDPGVITIAK
28	39.57	39.57	55.36	52.68	49.55	TCONS_00036114	[translate_table: standard]	99	DFFYSGLLTPR
28	39.57	39.57	55.36	52.68	49.55	TCONS_00036114	[translate_table: standard]	99	EETNAVALSGFSSQDPGVITIAK
28	39.57	39.57	55.36	52.68	49.55	TCONS_00036114	[translate_table: standard]	99	IDFAPYGL
28	39.57	39.57	55.36	52.68	49.55	TCONS_00036114	[translate_table: standard]	99	IDFAPYGLNTPHIHPR
28	39.57	39.57	55.36	52.68	49.55	TCONS_00036114	[translate_table: standard]	99	LATANDFFYSGLLTPR
28	39.57	39.57	55.36	52.68	49.55	TCONS_00036114	[translate_table: standard]	99	SAVFVNGK
28	39.57	39.57	55.36	52.68	49.55	TCONS_00036114	[translate_table: standard]	99	SDPSQLQDFCVAVK
28	39.57	39.57	55.36	52.68	49.55	TCONS_00036114	[translate_table: standard]	99	SSQDPGVITIAK
28	39.57	39.57	55.36	52.68	49.55	TCONS_00036114	[translate_table: standard]	99	TNAVALSGFSSQD
28	39.57	39.57	55.36	52.68	49.55	TCONS_00036114	[translate_table: standard]	99	TNAVALSGFSSQDPGVITIAK
28	39.57	39.57	55.36	52.68	49.55	TCONS_00036114	[translate_table: standard]	99	VNVMQIPGLN
28	39.57	39.57	55.36	52.68	49.55	TCONS_00036114	[translate_table: standard]	99	VNVMQIPGLNTL
28	39.57	39.57	55.36	52.68	49.55	TCONS_00036114	[translate_table: standard]	99	VNVMQIPGLNTLGISLAR
28	39.57	39.57	55.36	52.68	49.55	TCONS_00036114	[translate_table: standard]	99	IDFAPYGLN
28	39.57	39.57	55.36	52.68	49.55	TCONS_00036114	[translate_table: standard]	99	IDFAPYGLNTPH
28	39.57	39.57	55.36	52.68	49.55	TCONS_00036114	[translate_table: standard]	99	LATANDFFYSGL
28	39.57	39.57	55.36	52.68	49.55	TCONS_00036114	[translate_table: standard]	99	TNAVALSGF
28	39.57	39.57	55.36	52.68	49.55	TCONS_00036114	[translate_table: standard]	99	LATANDFFYSG
29	38.41	38.41	52.54	44.48	40.11	TCONS_00009209	[translate_table: standard]	99	AAVPSGASTGTYEALELR
29	38.41	38.41	52.54	44.48	40.11	TCONS_00009209	[translate_table: standard]	99	AGASVLNIPLYK
29	38.41	38.41	52.54	44.48	40.11	TCONS_00009209	[translate_table: standard]	99	AVENVNAIIGPALIGK
29	38.41	38.41	52.54	44.48	40.11	TCONS_00009209	[translate_table: standard]	99	IEEELGSEAVYAGASFR
29	38.41	38.41	52.54	44.48	40.11	TCONS_00009209	[translate_table: standard]	99	IQIVGDDLLVTN
29	38.41	38.41	52.54	44.48	40.11	TCONS_00009209	[translate_table: standard]	99	ISGEQLKDLYK
29	38.41	38.41	52.54	44.48	40.11	TCONS_00009209	[translate_table: standard]	99	KYGQDAINVGDEGGFAPNIQENK
29	38.41	38.41	52.54	44.48	40.11	TCONS_00009209	[translate_table: standard]	99	LAMQEFMILPVGASNFK
29	38.41	38.41	52.54	44.48	40.11	TCONS_00009209	[translate_table: standard]	99	LVLPVPAFNVINGGSHAGNK
29	38.41	38.41	52.54	44.48	40.11	TCONS_00009209	[translate_table: standard]	99	VNQIGSVTESIEAVK
29	38.41	38.41	52.54	44.48	40.11	TCONS_00009209	[translate_table: standard]	99	VVIGMDVAASEFYGSDK
29	38.41	38.41	52.54	44.48	40.11	TCONS_00009209	[translate_table: standard]	99	YGQDAINVGDEGGFAPNIQENK
29	38.41	38.41	52.54	44.48	40.11	TCONS_00009209	[translate_table: standard]	99	TYDLNFKEENNNGSQK
29	38.41	38.41	52.54	44.48	40.11	TCONS_00009209	[translate_table: standard]	97.49	IQIVGDDLLVTNPK
29	38.41	38.41	52.54	44.48	40.11	TCONS_00009209	[translate_table: standard]	97.21	KLVLPVPAFNVINGGSHAGNK
30	38.14	38.14	62.12	45.25	39.88	TCONS_00072101	[translate_table: standard]	99	AEEDGVACVEFIAGK
30	38.14	38.14	62.12	45.25	39.88	TCONS_00072101	[translate_table: standard]	99	AIDDAEGIVK
30	38.14	38.14	62.12	45.25	39.88	TCONS_00072101	[translate_table: standard]	99	ASSSGSDENDVVVVGGGPGGYVAAIK
30	38.14	38.14	62.12	45.25	39.88	TCONS_00072101	[translate_table: standard]	99	EGHVDYDMVPGVVYTHPEVASVGK
30	38.14	38.14	62.12	45.25	39.88	TCONS_00072101	[translate_table: standard]	99	FISPSEVSVDGPEGGNTVVK
30	38.14	38.14	62.12	45.25	39.88	TCONS_00072101	[translate_table: standard]	99	FPSVEVDLPAMMGQK
30	38.14	38.14	62.12	45.25	39.88	TCONS_00072101	[translate_table: standard]	99	GALGGTCLNVGCIPSK
30	38.14	38.14	62.12	45.25	39.88	TCONS_00072101	[translate_table: standard]	99	IPFTAGLGLDK
30	38.14	38.14	62.12	45.25	39.88	TCONS_00072101	[translate_table: standard]	99	IVSSTGALALTEIPK
30	38.14	38.14	62.12	45.25	39.88	TCONS_00072101	[translate_table: standard]	99	LGSEVTVVEFAPEIVPTMDGEVR
30	38.14	38.14	62.12	45.25	39.88	TCONS_00072101	[translate_table: standard]	99	LTLEPAAGGEQSTLEADVVLVSAGR
30	38.14	38.14	62.12	45.25	39.88	TCONS_00072101	[translate_table: standard]	99	NIIIATGSDVK
30	38.14	38.14	62.12	45.25	39.88	TCONS_00072101	[translate_table: standard]	99	RIVSSTGALALTEIPK
30	38.14	38.14	62.12	45.25	39.88	TCONS_00072101	[translate_table: standard]	99	SLPGITIDEK
30	38.14	38.14	62.12	45.25	39.88	TCONS_00072101	[translate_table: standard]	99	VVSVDTSGDVVK
30	38.14	38.14	62.12	45.25	39.88	TCONS_00072101	[translate_table: standard]	98.87	IGVETDKVGR
30	38.14	38.14	62.12	45.25	39.88	TCONS_00072101	[translate_table: standard]	96.95	TLGVDYR
30	38.14	38.14	62.12	45.25	39.88	TCONS_00072101	[translate_table: standard]	95.83	FATNVPGVF
30	38.14	38.14	62.12	45.25	39.88	TCONS_00072101	[translate_table: standard]	95.64	SLPGITIDEKR
31	38.12	38.71	57.46	46.7	46.7	TCONS_00060044	[translate_table: standard]	99	DIVGGMTAM
31	38.12	38.71	57.46	46.7	46.7	TCONS_00060044	[translate_table: standard]	99	DIVGGMTAMVAAK
31	38.12	38.71	57.46	46.7	46.7	TCONS_00060044	[translate_table: standard]	99	DRPFLENLK
31	38.12	38.71	57.46	46.7	46.7	TCONS_00060044	[translate_table: standard]	99	DVLNILQNLR
31	38.12	38.71	57.46	46.7	46.7	TCONS_00060044	[translate_table: standard]	99	EAIWCGSTNTSTEEGK
31	38.12	38.71	57.46	46.7	46.7	TCONS_00060044	[translate_table: standard]	99	EAIWCGSTNTSTEEGKEIDDPR
31	38.12	38.71	57.46	46.7	46.7	TCONS_00060044	[translate_table: standard]	99	GDIVGADVVEYNPQR
31	38.12	38.71	57.46	46.7	46.7	TCONS_00060044	[translate_table: standard]	99	LGGPVDILHLDAHPDIYEAFEGNK
31	38.12	38.71	57.46	46.7	46.7	TCONS_00060044	[translate_table: standard]	99	LHNLSAANVPIELIEK
31	38.12	38.71	57.46	46.7	46.7	TCONS_00060044	[translate_table: standard]	99	LVMEQNPLRPLVLGGDHSISYPVVR
31	38.12	38.71	57.46	46.7	46.7	TCONS_00060044	[translate_table: standard]	99	VLTDVGDVPVQE
31	38.12	38.71	57.46	46.7	46.7	TCONS_00060044	[translate_table: standard]	99	VLTDVGDVPVQEIR
31	38.12	38.71	57.46	46.7	46.7	TCONS_00060044	[translate_table: standard]	99	TSTEEGKEIDDPR
31	38.12	38.71	57.46	46.7	46.7	TCONS_00060044	[translate_table: standard]	99	LVRELAAK
31	38.12	38.71	57.46	46.7	46.7	TCONS_00060044	[translate_table: standard]	99	FGVEQFEMR
31	38.12	38.71	57.46	46.7	46.7	TCONS_00060044	[translate_table: standard]	99	VIEASLTLIR
31	38.12	38.71	57.46	46.7	46.7	TCONS_00060044	[translate_table: standard]	97.86	SINWEGR
31	38.12	38.71	57.46	46.7	46.7	TCONS_00060044	[translate_table: standard]	97.01	EAIWCGSTN
32	37.82	106.17	74.86	71.02	67.95	TCONS_00001614; TCONS_00001613	[translate_table: standard]; [translate_table: standard]	99	AAQQVHIPVPEGCTDPYATNFD
32	37.82	106.17	74.86	71.02	67.95	TCONS_00001614; TCONS_00001613	[translate_table: standard]; [translate_table: standard]	99	AAQQVHIPVPEGCTDPYATNFDPTAR
32	37.82	106.17	74.86	71.02	67.95	TCONS_00001614; TCONS_00001613	[translate_table: standard]; [translate_table: standard]	99	AYDISDDQQDITR
32	37.82	106.17	74.86	71.02	67.95	TCONS_00001614; TCONS_00001613	[translate_table: standard]; [translate_table: standard]	99	GLAYDISDDQQDITR
32	37.82	106.17	74.86	71.02	67.95	TCONS_00001614; TCONS_00001613	[translate_table: standard]; [translate_table: standard]	99	GMVDSLFQAPQGAGTHDPVMSSYEYISTGLR
32	37.82	106.17	74.86	71.02	67.95	TCONS_00001614; TCONS_00001613	[translate_table: standard]; [translate_table: standard]	99	IGVCIGIFK
32	37.82	106.17	74.86	71.02	67.95	TCONS_00001614; TCONS_00001613	[translate_table: standard]; [translate_table: standard]	99	KWVSGVGVDTIGK
32	37.82	106.17	74.86	71.02	67.95	TCONS_00001614; TCONS_00001613	[translate_table: standard]; [translate_table: standard]	99	MGISPIMMSAGELESGNAGEPAK
32	37.82	106.17	74.86	71.02	67.95	TCONS_00001614; TCONS_00001613	[translate_table: standard]; [translate_table: standard]	99	QYNMDNNMDGFYIAPAFMDK
32	37.82	106.17	74.86	71.02	67.95	TCONS_00001614; TCONS_00001613	[translate_table: standard]; [translate_table: standard]	99	RVQLADQYMSEAALGDANK
32	37.82	106.17	74.86	71.02	67.95	TCONS_00001614; TCONS_00001613	[translate_table: standard]; [translate_table: standard]	99	SDNVPDEDVVK
32	37.82	106.17	74.86	71.02	67.95	TCONS_00001614; TCONS_00001613	[translate_table: standard]; [translate_table: standard]	99	VQLADQYMSEAALGDANK
32	37.82	106.17	74.86	71.02	67.95	TCONS_00001614; TCONS_00001613	[translate_table: standard]; [translate_table: standard]	99	VQLADQYMSEAALGDANKDAINR
32	37.82	106.17	74.86	71.02	67.95	TCONS_00001614; TCONS_00001613	[translate_table: standard]; [translate_table: standard]	99	WVSGVGVDTIGK
32	37.82	106.17	74.86	71.02	67.95	TCONS_00001614; TCONS_00001613	[translate_table: standard]; [translate_table: standard]	99	WVSGVGVDTIGKK
32	37.82	106.17	74.86	71.02	67.95	TCONS_00001614; TCONS_00001613	[translate_table: standard]; [translate_table: standard]	99	GLAYDISDDQQD
32	37.82	106.17	74.86	71.02	67.95	TCONS_00001614; TCONS_00001613	[translate_table: standard]; [translate_table: standard]	99	QQVHIPVPEGCTDPYATNFDPTAR
32	37.82	106.17	74.86	71.02	67.95	TCONS_00001614; TCONS_00001613	[translate_table: standard]; [translate_table: standard]	99	ATLMNIADNPTNVQLPGMYNK
32	37.82	106.17	74.86	71.02	67.95	TCONS_00001614; TCONS_00001613	[translate_table: standard]; [translate_table: standard]	99	IVDTFPGQSIDFFGAIR
32	37.82	106.17	74.86	71.02	67.95	TCONS_00001614; TCONS_00001613	[translate_table: standard]; [translate_table: standard]	99	MGGTTQYTVNNQMVNATLMNIADNPTNVQLPGMYNK
32	37.82	106.17	74.86	71.02	67.95	TCONS_00001614; TCONS_00001613	[translate_table: standard]; [translate_table: standard]	98.17	MGISPIMM
33	37.32	37.32	57.11	55.88	51.96	TCONS_00052795	[translate_table: standard]	99	AQETFLLR
33	37.32	37.32	57.11	55.88	51.96	TCONS_00052795	[translate_table: standard]	99	CAAVTETVLAAVYK
33	37.32	37.32	57.11	55.88	51.96	TCONS_00052795	[translate_table: standard]	99	ELLFTAPNALPY
33	37.32	37.32	57.11	55.88	51.96	TCONS_00052795	[translate_table: standard]	99	ENNVIPGIK
33	37.32	37.32	57.11	55.88	51.96	TCONS_00052795	[translate_table: standard]	99	GILAADESTGTIGK
33	37.32	37.32	57.11	55.88	51.96	TCONS_00052795	[translate_table: standard]	99	GILAADESTGTIGKR
33	37.32	37.32	57.11	55.88	51.96	TCONS_00052795	[translate_table: standard]	99	GVVELAGTNGETTTQGFDSLGSR
33	37.32	37.32	57.11	55.88	51.96	TCONS_00052795	[translate_table: standard]	99	ICQDWGLVPIVEPEILTDGNHDIK
33	37.32	37.32	57.11	55.88	51.96	TCONS_00052795	[translate_table: standard]	99	IGPTEPSELSIQQNAQGLAR
33	37.32	37.32	57.11	55.88	51.96	TCONS_00052795	[translate_table: standard]	99	LSSISVENTEHNR
33	37.32	37.32	57.11	55.88	51.96	TCONS_00052795	[translate_table: standard]	99	MVTPGSDSPK
33	37.32	37.32	57.11	55.88	51.96	TCONS_00052795	[translate_table: standard]	99	TSDGKPFVELLK
33	37.32	37.32	57.11	55.88	51.96	TCONS_00052795	[translate_table: standard]	99	VDKGVVELAGTNGETTTQGFDSLGSR
33	37.32	37.32	57.11	55.88	51.96	TCONS_00052795	[translate_table: standard]	99	VTPEVIAEHTVLALR
33	37.32	37.32	57.11	55.88	51.96	TCONS_00052795	[translate_table: standard]	99	YGGGGGGGLASESLFVK
33	37.32	37.32	57.11	55.88	51.96	TCONS_00052795	[translate_table: standard]	99	ETVLAAVYK
33	37.32	37.32	57.11	55.88	51.96	TCONS_00052795	[translate_table: standard]	98.82	ALNDHHVLLEGTLLKPN
33	37.32	37.32	57.11	55.88	51.96	TCONS_00052795	[translate_table: standard]	98.72	ALNDHHVLLEGTLLKPNMVTPGSDSPK
34	36.59	36.92	40.95	39.05	33.97	TCONS_00026784	[translate_table: standard]	99	CLLDDEAIK
34	36.59	36.92	40.95	39.05	33.97	TCONS_00026784	[translate_table: standard]	99	DEEVNYFPSR
34	36.59	36.92	40.95	39.05	33.97	TCONS_00026784	[translate_table: standard]	99	EGNFDLVGNNFPVFFVR
34	36.59	36.92	40.95	39.05	33.97	TCONS_00026784	[translate_table: standard]	99	GFFEVTHDISHLTCADFMR
34	36.59	36.92	40.95	39.05	33.97	TCONS_00026784	[translate_table: standard]	99	LGPNYLQLPAN
34	36.59	36.92	40.95	39.05	33.97	TCONS_00026784	[translate_table: standard]	99	TWPEDILPL
34	36.59	36.92	40.95	39.05	33.97	TCONS_00026784	[translate_table: standard]	99	TWPEDILPLQPVGR
34	36.59	36.92	40.95	39.05	33.97	TCONS_00026784	[translate_table: standard]	99	WVEALSDPR
34	36.59	36.92	40.95	39.05	33.97	TCONS_00026784	[translate_table: standard]	99	LNVRPSI
34	36.59	36.92	40.95	39.05	33.97	TCONS_00026784	[translate_table: standard]	99	DLYDSIAAGNYPEWK
34	36.59	36.92	40.95	39.05	33.97	TCONS_00026784	[translate_table: standard]	99	GPILLEDYHLVEK
34	36.59	36.92	40.95	39.05	33.97	TCONS_00026784	[translate_table: standard]	99	LGPNYLQLPANAPK
34	36.59	36.92	40.95	39.05	33.97	TCONS_00026784	[translate_table: standard]	98.76	SGAPVWNNNSSLTVGTR
34	36.59	36.92	40.95	39.05	33.97	TCONS_00026784	[translate_table: standard]	98.56	HMEGSGVNTYTLINK
35	36.12	36.26	20.69	8.573	7.052	TCONS_00061958	[translate_table: standard]	99	AASFNIIPSSTGAAK
35	36.12	36.26	20.69	8.573	7.052	TCONS_00061958	[translate_table: standard]	99	AGIALNEHFVK
35	36.12	36.26	20.69	8.573	7.052	TCONS_00061958	[translate_table: standard]	99	DAIKEESGGK
35	36.12	36.26	20.69	8.573	7.052	TCONS_00061958	[translate_table: standard]	99	DAPMFVVGVNEK
35	36.12	36.26	20.69	8.573	7.052	TCONS_00061958	[translate_table: standard]	99	ETGAEFVVESTGVFTDK
35	36.12	36.26	20.69	8.573	7.052	TCONS_00061958	[translate_table: standard]	99	ETGAEFVVESTGVFTDKEK
35	36.12	36.26	20.69	8.573	7.052	TCONS_00061958	[translate_table: standard]	99	FGIVEGLMTTVH
35	36.12	36.26	20.69	8.573	7.052	TCONS_00061958	[translate_table: standard]	99	FGIVEGLMTTVHSITATQK
35	36.12	36.26	20.69	8.573	7.052	TCONS_00061958	[translate_table: standard]	99	GASYQQIK
35	36.12	36.26	20.69	8.573	7.052	TCONS_00061958	[translate_table: standard]	99	GIMGYTEDDVVSTDFVGDSR
35	36.12	36.26	20.69	8.573	7.052	TCONS_00061958	[translate_table: standard]	99	TLLFGEK
35	36.12	36.26	20.69	8.573	7.052	TCONS_00061958	[translate_table: standard]	99	TLLFGEKPVTVFGIR
35	36.12	36.26	20.69	8.573	7.052	TCONS_00061958	[translate_table: standard]	99	VLPALNGK
35	36.12	36.26	20.69	8.573	7.052	TCONS_00061958	[translate_table: standard]	99	VPTVDVSVVDLTVR
35	36.12	36.26	20.69	8.573	7.052	TCONS_00061958	[translate_table: standard]	97.77	TVDVSVVDLTVR
36	35.58	35.88	25.44	13.11	11.58	TCONS_00031014	[translate_table: standard]	99	AIYYLATDSLK
36	35.58	35.88	25.44	13.11	11.58	TCONS_00031014	[translate_table: standard]	99	ALDLLYDTALISSGFTPDSPAELGNK
36	35.58	35.88	25.44	13.11	11.58	TCONS_00031014	[translate_table: standard]	99	AQTLGDTSSLEFMR
36	35.58	35.88	25.44	13.11	11.58	TCONS_00031014	[translate_table: standard]	99	EELIDCLGTIAQSGTSK
36	35.58	35.88	25.44	13.11	11.58	TCONS_00031014	[translate_table: standard]	99	EEYNLLCDWIK
36	35.58	35.88	25.44	13.11	11.58	TCONS_00031014	[translate_table: standard]	99	FLSVTDPSLLGNAGELEIR
36	35.58	35.88	25.44	13.11	11.58	TCONS_00031014	[translate_table: standard]	99	FWENFGR
36	35.58	35.88	25.44	13.11	11.58	TCONS_00031014	[translate_table: standard]	99	ILEINPDHPIIK
36	35.58	35.88	25.44	13.11	11.58	TCONS_00031014	[translate_table: standard]	99	QYVWEAVADSSSYVIR
36	35.58	35.88	25.44	13.11	11.58	TCONS_00031014	[translate_table: standard]	99	SEEDLISLDDYVENMGENQK
36	35.58	35.88	25.44	13.11	11.58	TCONS_00031014	[translate_table: standard]	99	SVLYIPGMAPLNNEDVVNPK
36	35.58	35.88	25.44	13.11	11.58	TCONS_00031014	[translate_table: standard]	99	LRPDDKYEFSEPTR
36	35.58	35.88	25.44	13.11	11.58	TCONS_00031014	[translate_table: standard]	99	LSSSPCVLVSGK
36	35.58	35.88	25.44	13.11	11.58	TCONS_00031014	[translate_table: standard]	99	GVVDSNDLPLNVSR
37	35.36	35.36	46.18	33.17	31.26	TCONS_00121822	[translate_table: standard]	99	DMVQISVDSVVTQR
37	35.36	35.36	46.18	33.17	31.26	TCONS_00121822	[translate_table: standard]	99	FPGLYVVK
37	35.36	35.36	46.18	33.17	31.26	TCONS_00121822	[translate_table: standard]	99	GEVEELDTDVYVFR
37	35.36	35.36	46.18	33.17	31.26	TCONS_00121822	[translate_table: standard]	99	GNNLLLENIQSPLPEISLFR
37	35.36	35.36	46.18	33.17	31.26	TCONS_00121822	[translate_table: standard]	99	GVVYTSVGPTFGSESTK
37	35.36	35.36	46.18	33.17	31.26	TCONS_00121822	[translate_table: standard]	99	IDGSFPSFSPTGDR
37	35.36	35.36	46.18	33.17	31.26	TCONS_00121822	[translate_table: standard]	99	LTTGGENNAFPSPSPDGK
37	35.36	35.36	46.18	33.17	31.26	TCONS_00121822	[translate_table: standard]	99	NFIAVATR
37	35.36	35.36	46.18	33.17	31.26	TCONS_00121822	[translate_table: standard]	99	NLYIMDALDGEK
37	35.36	35.36	46.18	33.17	31.26	TCONS_00121822	[translate_table: standard]	99	QVFTGTAFATAWDPK
37	35.36	35.36	46.18	33.17	31.26	TCONS_00121822	[translate_table: standard]	99	RSEDGWWSVYR
37	35.36	35.36	46.18	33.17	31.26	TCONS_00121822	[translate_table: standard]	99	SEDGWWSVYR
37	35.36	35.36	46.18	33.17	31.26	TCONS_00121822	[translate_table: standard]	99	TSWAAVYSTQLK
37	35.36	35.36	46.18	33.17	31.26	TCONS_00121822	[translate_table: standard]	99	VQVPLLITNQPSNGLISMK
37	35.36	35.36	46.18	33.17	31.26	TCONS_00121822	[translate_table: standard]	99	VTPPGLHAFTPAASVANK
37	35.36	35.36	46.18	33.17	31.26	TCONS_00121822	[translate_table: standard]	99	ANHPWFSPDGK
37	35.36	35.36	46.18	33.17	31.26	TCONS_00121822	[translate_table: standard]	98.38	VDVISINVDDDEESSYK
37	35.36	35.36	46.18	33.17	31.26	TCONS_00121822	[translate_table: standard]	98.12	DKPSLVGDYLIYVSTHEDSGVPR
37	35.36	35.36	46.18	33.17	31.26	TCONS_00121822	[translate_table: standard]	96.81	VDVISINVDDDEESSYKK
38	35.26	35.26	41.5	30.59	29.6	TCONS_00113952; TCONS_00113946	[translate_table: standard]; [translate_table: standard]	99	DMGYNVSMMADSTSR
38	35.26	35.26	41.5	30.59	29.6	TCONS_00113952; TCONS_00113946	[translate_table: standard]; [translate_table: standard]	99	DTVLELEFQGVK
38	35.26	35.26	41.5	30.59	29.6	TCONS_00113952; TCONS_00113946	[translate_table: standard]; [translate_table: standard]	99	EDDLNEIVQLVGK
38	35.26	35.26	41.5	30.59	29.6	TCONS_00113952; TCONS_00113946	[translate_table: standard]; [translate_table: standard]	99	FEDPAEGEEALVGK
38	35.26	35.26	41.5	30.59	29.6	TCONS_00113952; TCONS_00113946	[translate_table: standard]; [translate_table: standard]	99	ITYIAPAGQYSLK
38	35.26	35.26	41.5	30.59	29.6	TCONS_00113952; TCONS_00113946	[translate_table: standard]; [translate_table: standard]	99	LAADTPLLTGQR
38	35.26	35.26	41.5	30.59	29.6	TCONS_00113952; TCONS_00113946	[translate_table: standard]; [translate_table: standard]	99	LAEMPADSGYPAYLAAR
38	35.26	35.26	41.5	30.59	29.6	TCONS_00113952; TCONS_00113946	[translate_table: standard]; [translate_table: standard]	99	LASFYER
38	35.26	35.26	41.5	30.59	29.6	TCONS_00113952; TCONS_00113946	[translate_table: standard]; [translate_table: standard]	99	LGDLFYR
38	35.26	35.26	41.5	30.59	29.6	TCONS_00113952; TCONS_00113946	[translate_table: standard]; [translate_table: standard]	99	LYEDLTAGFR
38	35.26	35.26	41.5	30.59	29.6	TCONS_00113952; TCONS_00113946	[translate_table: standard]; [translate_table: standard]	99	NIIHFYNLANQGVER
38	35.26	35.26	41.5	30.59	29.6	TCONS_00113952; TCONS_00113946	[translate_table: standard]; [translate_table: standard]	99	QITMLQTWPVR
38	35.26	35.26	41.5	30.59	29.6	TCONS_00113952; TCONS_00113946	[translate_table: standard]; [translate_table: standard]	99	TTLVANTSNMPVAAR
38	35.26	35.26	41.5	30.59	29.6	TCONS_00113952; TCONS_00113946	[translate_table: standard]; [translate_table: standard]	99	YSNSDTVVYVGCGER
38	35.26	35.26	41.5	30.59	29.6	TCONS_00113952; TCONS_00113946	[translate_table: standard]; [translate_table: standard]	99	KLYEDLTAGFR
38	35.26	35.26	41.5	30.59	29.6	TCONS_00113952; TCONS_00113946	[translate_table: standard]; [translate_table: standard]	98.32	TVISQALSK
38	35.26	35.26	41.5	30.59	29.6	TCONS_00113952; TCONS_00113946	[translate_table: standard]; [translate_table: standard]	97.9	DALAESDKITLETAK
39	35.22	35.22	32.48	25.71	24.81	TCONS_00038659	[translate_table: standard]	99	AFGMELLR
39	35.22	35.22	32.48	25.71	24.81	TCONS_00038659	[translate_table: standard]	99	EPGPLPGISTK
39	35.22	35.22	32.48	25.71	24.81	TCONS_00038659	[translate_table: standard]	99	GGSTVIAFIEDPDGYK
39	35.22	35.22	32.48	25.71	24.81	TCONS_00038659	[translate_table: standard]	99	GNGYAQIAIGTDDVYK
39	35.22	35.22	32.48	25.71	24.81	TCONS_00038659	[translate_table: standard]	99	SAVLELTYNYGVTEYEK
39	35.22	35.22	32.48	25.71	24.81	TCONS_00038659	[translate_table: standard]	99	SINFYEK
39	35.22	35.22	32.48	25.71	24.81	TCONS_00038659	[translate_table: standard]	99	STSITQEDALEWVK
39	35.22	35.22	32.48	25.71	24.81	TCONS_00038659	[translate_table: standard]	99	TVFVDNIDF
39	35.22	35.22	32.48	25.71	24.81	TCONS_00038659	[translate_table: standard]	99	TVFVDNIDFLKELE
39	35.22	35.22	32.48	25.71	24.81	TCONS_00038659	[translate_table: standard]	99	VTREPGPLPGISTK
39	35.22	35.22	32.48	25.71	24.81	TCONS_00038659	[translate_table: standard]	99	YTIAMMGYGPEDK
39	35.22	35.22	32.48	25.71	24.81	TCONS_00038659	[translate_table: standard]	99	GPLPGISTK
39	35.22	35.22	32.48	25.71	24.81	TCONS_00038659	[translate_table: standard]	99	GPTPEPLCQVMLR
40	35.16	35.16	59.17	46.51	41.05	TCONS_00023060	[translate_table: standard]	99	EDIKELLNTK
40	35.16	35.16	59.17	46.51	41.05	TCONS_00023060	[translate_table: standard]	99	FASDPDQLK
40	35.16	35.16	59.17	46.51	41.05	TCONS_00023060	[translate_table: standard]	99	FDPPEGISIDDGPATAAPEK
40	35.16	35.16	59.17	46.51	41.05	TCONS_00023060	[translate_table: standard]	99	HAANAGLVNALK
40	35.16	35.16	59.17	46.51	41.05	TCONS_00023060	[translate_table: standard]	99	LGWHDAGTYNK
40	35.16	35.16	59.17	46.51	41.05	TCONS_00023060	[translate_table: standard]	99	MDEDLLVLPTDAVLFEDPAFK
40	35.16	35.16	59.17	46.51	41.05	TCONS_00023060	[translate_table: standard]	99	MGLNDKEIVALSGAHTLGR
40	35.16	35.16	59.17	46.51	41.05	TCONS_00023060	[translate_table: standard]	99	NIEEWPQR
40	35.16	35.16	59.17	46.51	41.05	TCONS_00023060	[translate_table: standard]	99	PPEGISIDDGPATAAPEK
40	35.16	35.16	59.17	46.51	41.05	TCONS_00023060	[translate_table: standard]	99	VDTSSPDQCPEEGR
40	35.16	35.16	59.17	46.51	41.05	TCONS_00023060	[translate_table: standard]	99	YAADQDEFFK
40	35.16	35.16	59.17	46.51	41.05	TCONS_00023060	[translate_table: standard]	99	YAADQDEFFKDYAEAHAK
40	35.16	35.16	59.17	46.51	41.05	TCONS_00023060	[translate_table: standard]	99	YSGVTYADLFQLASATAIEEAGGPK
40	35.16	35.16	59.17	46.51	41.05	TCONS_00023060	[translate_table: standard]	99	EIVALSGAHTLGR
40	35.16	35.16	59.17	46.51	41.05	TCONS_00023060	[translate_table: standard]	96.78	SGWGKPETK
41	35.11	35.11	39.5	26.91	22.87	TCONS_00060023	[translate_table: standard]	99	ALPTYTPESPADATR
41	35.11	35.11	39.5	26.91	22.87	TCONS_00060023	[translate_table: standard]	99	AMPNVLMLRPADGNETAGAYK
41	35.11	35.11	39.5	26.91	22.87	TCONS_00060023	[translate_table: standard]	99	EFGITAEAVIAAAK
41	35.11	35.11	39.5	26.91	22.87	TCONS_00060023	[translate_table: standard]	99	FLAIDAVEK
41	35.11	35.11	39.5	26.91	22.87	TCONS_00060023	[translate_table: standard]	99	HVPEGAALEAEWNAK
41	35.11	35.11	39.5	26.91	22.87	TCONS_00060023	[translate_table: standard]	99	ILYDEIMR
41	35.11	35.11	39.5	26.91	22.87	TCONS_00060023	[translate_table: standard]	99	MFGDFQK
41	35.11	35.11	39.5	26.91	22.87	TCONS_00060023	[translate_table: standard]	99	NLSQQCLNALAK
41	35.11	35.11	39.5	26.91	22.87	TCONS_00060023	[translate_table: standard]	99	SAAVETLNK
41	35.11	35.11	39.5	26.91	22.87	TCONS_00060023	[translate_table: standard]	99	SIISGELPAGWEK
41	35.11	35.11	39.5	26.91	22.87	TCONS_00060023	[translate_table: standard]	99	VLPGFLGGSADLASSNMTLLK
41	35.11	35.11	39.5	26.91	22.87	TCONS_00060023	[translate_table: standard]	99	VSIEAGSTFGWTK
41	35.11	35.11	39.5	26.91	22.87	TCONS_00060023	[translate_table: standard]	99	VTTTIGFGSPNK
41	35.11	35.11	39.5	26.91	22.87	TCONS_00060023	[translate_table: standard]	99	TVTDKPTLIK
41	35.11	35.11	39.5	26.91	22.87	TCONS_00060023	[translate_table: standard]	98.2	DSVLPAAVTAR
41	35.11	35.11	39.5	26.91	22.87	TCONS_00060023	[translate_table: standard]	98.17	NGNTGYDEIR
41	35.11	35.11	39.5	26.91	22.87	TCONS_00060023	[translate_table: standard]	97.45	YKEEAAELK
42	34.96	34.97	50.6	40.82	39.11	TCONS_00018848; TCONS_00018847	[translate_table: standard]; [translate_table: standard]	99	ADGFVVQTGDPEGPAEGFIDPSTEK
42	34.96	34.97	50.6	40.82	39.11	TCONS_00018848; TCONS_00018847	[translate_table: standard]; [translate_table: standard]	99	APFYGETLEELGLYK
42	34.96	34.97	50.6	40.82	39.11	TCONS_00018848; TCONS_00018847	[translate_table: standard]; [translate_table: standard]	99	DEFEDNSASSQVFWLLK
42	34.96	34.97	50.6	40.82	39.11	TCONS_00018848; TCONS_00018847	[translate_table: standard]; [translate_table: standard]	99	DNPNVDECVFR
42	34.96	34.97	50.6	40.82	39.11	TCONS_00018848; TCONS_00018847	[translate_table: standard]; [translate_table: standard]	99	ESELTPSNANILDGR
42	34.96	34.97	50.6	40.82	39.11	TCONS_00018848; TCONS_00018847	[translate_table: standard]; [translate_table: standard]	99	EVQKPLEDITDSLK
42	34.96	34.97	50.6	40.82	39.11	TCONS_00018848; TCONS_00018847	[translate_table: standard]; [translate_table: standard]	99	HFYDGMEIQR
42	34.96	34.97	50.6	40.82	39.11	TCONS_00018848; TCONS_00018847	[translate_table: standard]; [translate_table: standard]	99	IEAGMGELQQIVEDR
42	34.96	34.97	50.6	40.82	39.11	TCONS_00018848; TCONS_00018847	[translate_table: standard]; [translate_table: standard]	99	IVLDGYNAPVTAGN
42	34.96	34.97	50.6	40.82	39.11	TCONS_00018848; TCONS_00018847	[translate_table: standard]; [translate_table: standard]	99	IVLDGYNAPVTAGNFIDLVER
42	34.96	34.97	50.6	40.82	39.11	TCONS_00018848; TCONS_00018847	[translate_table: standard]; [translate_table: standard]	99	LPFNAFGTMAMAR
42	34.96	34.97	50.6	40.82	39.11	TCONS_00018848; TCONS_00018847	[translate_table: standard]; [translate_table: standard]	99	SMIVSGLAESK
42	34.96	34.97	50.6	40.82	39.11	TCONS_00018848; TCONS_00018847	[translate_table: standard]; [translate_table: standard]	99	TIPLEIMVDGEK
42	34.96	34.97	50.6	40.82	39.11	TCONS_00018848; TCONS_00018847	[translate_table: standard]; [translate_table: standard]	99	VGDVIESIQVVSGLDNLVNPSYK
42	34.96	34.97	50.6	40.82	39.11	TCONS_00018848; TCONS_00018847	[translate_table: standard]; [translate_table: standard]	99	VKDNPNVDECVFR
42	34.96	34.97	50.6	40.82	39.11	TCONS_00018848; TCONS_00018847	[translate_table: standard]; [translate_table: standard]	99	YALPVDNK
42	34.96	34.97	50.6	40.82	39.11	TCONS_00018848; TCONS_00018847	[translate_table: standard]; [translate_table: standard]	99	VLISGPPIKDPGALLR
43	34.74	34.74	49.54	42.59	39.04	TCONS_00006546	[translate_table: standard]	99	AGMIPLQMELGGK
43	34.74	34.74	49.54	42.59	39.04	TCONS_00006546	[translate_table: standard]	99	AILISDAMETGTVQINSAPAR
43	34.74	34.74	49.54	42.59	39.04	TCONS_00006546	[translate_table: standard]	99	DSGIGSQGITNSINMMTK
43	34.74	34.74	49.54	42.59	39.04	TCONS_00006546	[translate_table: standard]	99	EGNLIWPLLLDHVRPDMR
43	34.74	34.74	49.54	42.59	39.04	TCONS_00006546	[translate_table: standard]	99	GATFCQEYK
43	34.74	34.74	49.54	42.59	39.04	TCONS_00006546	[translate_table: standard]	99	IAWEEPFGPVLPVIR
43	34.74	34.74	49.54	42.59	39.04	TCONS_00006546	[translate_table: standard]	99	INSVEEGIHHCNASNFGLQGCVFTR
43	34.74	34.74	49.54	42.59	39.04	TCONS_00006546	[translate_table: standard]	99	STVINLPTPTYAMG
43	34.74	34.74	49.54	42.59	39.04	TCONS_00006546	[translate_table: standard]	99	AGSGVFAETIDGDVFK
43	34.74	34.74	49.54	42.59	39.04	TCONS_00006546	[translate_table: standard]	99	FLVSDSFPGNER
43	34.74	34.74	49.54	42.59	39.04	TCONS_00006546	[translate_table: standard]	98.75	GPDHFPFQGLK
43	34.74	34.74	49.54	42.59	39.04	TCONS_00006546	[translate_table: standard]	98.49	SGDLVSYCAEEGVR
44	33.65	33.65	33.04	24.48	24.48	TCONS_00047814	[translate_table: standard]	99	ANEYAEMNPNFVGCAER
44	33.65	33.65	33.04	24.48	24.48	TCONS_00047814	[translate_table: standard]	99	AYDLEGK
44	33.65	33.65	33.04	24.48	24.48	TCONS_00047814	[translate_table: standard]	99	CDIVVINMPLTEK
44	33.65	33.65	33.04	24.48	24.48	TCONS_00047814	[translate_table: standard]	99	EGELASQYR
44	33.65	33.65	33.04	24.48	24.48	TCONS_00047814	[translate_table: standard]	99	ISGTTIDGQLR
44	33.65	33.65	33.04	24.48	24.48	TCONS_00047814	[translate_table: standard]	99	IVGVFYK
44	33.65	33.65	33.04	24.48	24.48	TCONS_00047814	[translate_table: standard]	99	LKMDAELENAIGAK
44	33.65	33.65	33.04	24.48	24.48	TCONS_00047814	[translate_table: standard]	99	LKPFNCNLLYHDR
44	33.65	33.65	33.04	24.48	24.48	TCONS_00047814	[translate_table: standard]	99	MDAELENAIGAK
44	33.65	33.65	33.04	24.48	24.48	TCONS_00047814	[translate_table: standard]	99	NFLPGYHQVINGDWNVAAIAHR
44	33.65	33.65	33.04	24.48	24.48	TCONS_00047814	[translate_table: standard]	99	YFKGEEFPPQNYIVR
44	33.65	33.65	33.04	24.48	24.48	TCONS_00047814	[translate_table: standard]	99	YMPNHAMTPHISGTTIDGQLR
44	33.65	33.65	33.04	24.48	24.48	TCONS_00047814	[translate_table: standard]	99	FEEDLDVMLPK
44	33.65	33.65	33.04	24.48	24.48	TCONS_00047814	[translate_table: standard]	99	GVLIVNNAR
44	33.65	33.65	33.04	24.48	24.48	TCONS_00047814	[translate_table: standard]	99	KGVLIVNNAR
44	33.65	33.65	33.04	24.48	24.48	TCONS_00047814	[translate_table: standard]	97.41	KIVGVFYK
45	33.05	33.05	35.77	29.01	28.17	TCONS_00069050	[translate_table: standard]	99	DFSLPDGPAGYSCK
45	33.05	33.05	35.77	29.01	28.17	TCONS_00069050	[translate_table: standard]	99	DFVYSALGIAGDTNNLIK
45	33.05	33.05	35.77	29.01	28.17	TCONS_00069050	[translate_table: standard]	99	ISSSANTVYFK
45	33.05	33.05	35.77	29.01	28.17	TCONS_00069050	[translate_table: standard]	99	SVLDFCVAD
45	33.05	33.05	35.77	29.01	28.17	TCONS_00069050	[translate_table: standard]	99	SVLDFCVADFSLPDGPAGY
45	33.05	33.05	35.77	29.01	28.17	TCONS_00069050	[translate_table: standard]	99	SVLDFCVADFSLPDGPAGYSCK
45	33.05	33.05	35.77	29.01	28.17	TCONS_00069050	[translate_table: standard]	99	VTFLDDAQVK
45	33.05	33.05	35.77	29.01	28.17	TCONS_00069050	[translate_table: standard]	99	VTFLDDAQVKK
45	33.05	33.05	35.77	29.01	28.17	TCONS_00069050	[translate_table: standard]	99	VTPAFAAQFPGVNGLGL
45	33.05	33.05	35.77	29.01	28.17	TCONS_00069050	[translate_table: standard]	99	VTPAFAAQFPGVNGLGLSMAR
45	33.05	33.05	35.77	29.01	28.17	TCONS_00069050	[translate_table: standard]	99	VTVNDFVYSAL
45	33.05	33.05	35.77	29.01	28.17	TCONS_00069050	[translate_table: standard]	99	VTVNDFVYSALGIAGDTNN
45	33.05	33.05	35.77	29.01	28.17	TCONS_00069050	[translate_table: standard]	99	VTVNDFVYSALGIAGDTNNLIK
45	33.05	33.05	35.77	29.01	28.17	TCONS_00069050	[translate_table: standard]	99	SALGIAGDTNNLIK
45	33.05	33.05	35.77	29.01	28.17	TCONS_00069050	[translate_table: standard]	99	AKVTPAFAAQFPGVNGLGLSMAR
45	33.05	33.05	35.77	29.01	28.17	TCONS_00069050	[translate_table: standard]	99	SVLDFCVADF
45	33.05	33.05	35.77	29.01	28.17	TCONS_00069050	[translate_table: standard]	99	VTFLDDAQ
45	33.05	33.05	35.77	29.01	28.17	TCONS_00069050	[translate_table: standard]	98.88	ANNLPSALVEK
45	33.05	33.05	35.77	29.01	28.17	TCONS_00069050	[translate_table: standard]	97.83	VTPAFAAQFPGVN
46	32.93	32.94	45.39	36.17	34.95	TCONS_00068020	[translate_table: standard]	99	AVGEISVSYSPPPQK
46	32.93	32.94	45.39	36.17	34.95	TCONS_00068020	[translate_table: standard]	99	DFDNIVELK
46	32.93	32.94	45.39	36.17	34.95	TCONS_00068020	[translate_table: standard]	99	EISVSYSPPPQK
46	32.93	32.94	45.39	36.17	34.95	TCONS_00068020	[translate_table: standard]	99	ELEAVGGPVDLSADLDK
46	32.93	32.94	45.39	36.17	34.95	TCONS_00068020	[translate_table: standard]	99	ELEAVGGPVDLSADLDKLQGR
46	32.93	32.94	45.39	36.17	34.95	TCONS_00068020	[translate_table: standard]	99	GLAATEDDIQK
46	32.93	32.94	45.39	36.17	34.95	TCONS_00068020	[translate_table: standard]	99	GLAATEDDIQKADAAAK
46	32.93	32.94	45.39	36.17	34.95	TCONS_00068020	[translate_table: standard]	99	IPDFLRPPSNTGSGEFEVTYMDSDTR
46	32.93	32.94	45.39	36.17	34.95	TCONS_00068020	[translate_table: standard]	99	LIYSSAF
46	32.93	32.94	45.39	36.17	34.95	TCONS_00068020	[translate_table: standard]	99	LIYSSAFSSR
46	32.93	32.94	45.39	36.17	34.95	TCONS_00068020	[translate_table: standard]	99	LLPITLGQVF
46	32.93	32.94	45.39	36.17	34.95	TCONS_00068020	[translate_table: standard]	99	LLPITLGQVFQR
46	32.93	32.94	45.39	36.17	34.95	TCONS_00068020	[translate_table: standard]	99	LLSAVSGLNR
46	32.93	32.94	45.39	36.17	34.95	TCONS_00068020	[translate_table: standard]	99	SAVGEISVSYSPPPQK
46	32.93	32.94	45.39	36.17	34.95	TCONS_00068020	[translate_table: standard]	99	TGGNLSQIPPLEIPR
46	32.93	32.94	45.39	36.17	34.95	TCONS_00068020	[translate_table: standard]	98.66	FELIGSSK
46	32.93	32.94	45.39	36.17	34.95	TCONS_00068020	[translate_table: standard]	98.57	LSQIPPLEIPR
47	32.84	33.1	42.76	34.44	33.44	TCONS_00124639	[translate_table: standard]	99	DEFELTMALSGCR
47	32.84	33.1	42.76	34.44	33.44	TCONS_00124639	[translate_table: standard]	99	DHIVADWDIPRPIPR
47	32.84	33.1	42.76	34.44	33.44	TCONS_00124639	[translate_table: standard]	99	FTLPPFLTLK
47	32.84	33.1	42.76	34.44	33.44	TCONS_00124639	[translate_table: standard]	99	ISMPIMIAPTAM
47	32.84	33.1	42.76	34.44	33.44	TCONS_00124639	[translate_table: standard]	99	MDGSDDSGLASYVAGQIDR
47	32.84	33.1	42.76	34.44	33.44	TCONS_00124639	[translate_table: standard]	99	MVFDYYASGAEDQWTLQENR
47	32.84	33.1	42.76	34.44	33.44	TCONS_00124639	[translate_table: standard]	99	NVVAQLVR
47	32.84	33.1	42.76	34.44	33.44	TCONS_00124639	[translate_table: standard]	99	MEITNVMEYEPIAK
47	32.84	33.1	42.76	34.44	33.44	TCONS_00124639	[translate_table: standard]	99	IDMTTTVLGFK
47	32.84	33.1	42.76	34.44	33.44	TCONS_00124639	[translate_table: standard]	99	ISMPIMIAPTAMQK
47	32.84	33.1	42.76	34.44	33.44	TCONS_00124639	[translate_table: standard]	99	QLDYVPATIMALEEVVK
47	32.84	33.1	42.76	34.44	33.44	TCONS_00124639	[translate_table: standard]	96.31	SLAAEGEAGIR
48	32.83	32.83	41.83	37.02	35.9	TCONS_00045765	[translate_table: standard]	99	DHSDVSNQLYANYAIGK
48	32.83	32.83	41.83	37.02	35.9	TCONS_00045765	[translate_table: standard]	99	IALTTAEYLAYECGK
48	32.83	32.83	41.83	37.02	35.9	TCONS_00045765	[translate_table: standard]	99	NNFDMEEGTPEIGMEYR
48	32.83	32.83	41.83	37.02	35.9	TCONS_00045765	[translate_table: standard]	99	TLDQFYSR
48	32.83	32.83	41.83	37.02	35.9	TCONS_00045765	[translate_table: standard]	99	TPVSLDMLGR
48	32.83	32.83	41.83	37.02	35.9	TCONS_00045765	[translate_table: standard]	99	TVSGVAGPLVILEK
48	32.83	32.83	41.83	37.02	35.9	TCONS_00045765	[translate_table: standard]	99	TYPEEMIQTGISTIDVMNSIAR
48	32.83	32.83	41.83	37.02	35.9	TCONS_00045765	[translate_table: standard]	99	IPLFSAAGLPHNEIAAQICR
48	32.83	32.83	41.83	37.02	35.9	TCONS_00045765	[translate_table: standard]	99	AVVQVFEGTSGIDNK
48	32.83	32.83	41.83	37.02	35.9	TCONS_00045765	[translate_table: standard]	99	GYPGYMYTDLATIYER
49	32.7	32.7	48.11	37.52	34.64	TCONS_00042918	[translate_table: standard]	99	AMEFVGSTVESLTMEER
49	32.7	32.7	48.11	37.52	34.64	TCONS_00042918	[translate_table: standard]	99	DFCMEQNIK
49	32.7	32.7	48.11	37.52	34.64	TCONS_00042918	[translate_table: standard]	99	EGQIYLASPYTAAASALTGFVTDPR
49	32.7	32.7	48.11	37.52	34.64	TCONS_00042918	[translate_table: standard]	99	FVMDGEMPDYLLAK
49	32.7	32.7	48.11	37.52	34.64	TCONS_00042918	[translate_table: standard]	99	KPATTGSVK
49	32.7	32.7	48.11	37.52	34.64	TCONS_00042918	[translate_table: standard]	99	LEPLVAKPHSPDNR
49	32.7	32.7	48.11	37.52	34.64	TCONS_00042918	[translate_table: standard]	99	LVIIPDHYIFTTDER
49	32.7	32.7	48.11	37.52	34.64	TCONS_00042918	[translate_table: standard]	99	MNEPQVCVSTTNR
49	32.7	32.7	48.11	37.52	34.64	TCONS_00042918	[translate_table: standard]	99	MTLCNMVVEAGGK
49	32.7	32.7	48.11	37.52	34.64	TCONS_00042918	[translate_table: standard]	99	NGVVPADSTTYK
49	32.7	32.7	48.11	37.52	34.64	TCONS_00042918	[translate_table: standard]	99	TCSQIFEEAGCDTPASPSCGACLGGPR
49	32.7	32.7	48.11	37.52	34.64	TCONS_00042918	[translate_table: standard]	99	TSIPYEAVYSDEQAR
49	32.7	32.7	48.11	37.52	34.64	TCONS_00042918	[translate_table: standard]	99	VWMDVYSLPVPGSGGK
49	32.7	32.7	48.11	37.52	34.64	TCONS_00042918	[translate_table: standard]	99	VYIGSCTGGK
49	32.7	32.7	48.11	37.52	34.64	TCONS_00042918	[translate_table: standard]	99	TEDFLAAAK
49	32.7	32.7	48.11	37.52	34.64	TCONS_00042918	[translate_table: standard]	96.28	VPTFLVPATQK
50	32.28	32.28	42.78	39.04	33.96	TCONS_00118016	[translate_table: standard]	99	AAGFPEPEIIHYNPK
50	32.28	32.28	42.78	39.04	33.96	TCONS_00118016	[translate_table: standard]	99	AFIQVLGNEK
50	32.28	32.28	42.78	39.04	33.96	TCONS_00118016	[translate_table: standard]	99	AGRPIPVPNSGIQITQLGHVK
50	32.28	32.28	42.78	39.04	33.96	TCONS_00118016	[translate_table: standard]	99	ANLSVEGFDVVYDINGR
50	32.28	32.28	42.78	39.04	33.96	TCONS_00118016	[translate_table: standard]	99	APITQQLPGESEK
50	32.28	32.28	42.78	39.04	33.96	TCONS_00118016	[translate_table: standard]	99	APITQQLPGESEKDYADFSSK
50	32.28	32.28	42.78	39.04	33.96	TCONS_00118016	[translate_table: standard]	99	DLAMAFIQVLGNEK
50	32.28	32.28	42.78	39.04	33.96	TCONS_00118016	[translate_table: standard]	99	EFDFGK
50	32.28	32.28	42.78	39.04	33.96	TCONS_00118016	[translate_table: standard]	99	FIQVLGNEK
50	32.28	32.28	42.78	39.04	33.96	TCONS_00118016	[translate_table: standard]	99	QVFNISGDK
50	32.28	32.28	42.78	39.04	33.96	TCONS_00118016	[translate_table: standard]	99	QVFNISGDKYVTFDGLAK
50	32.28	32.28	42.78	39.04	33.96	TCONS_00118016	[translate_table: standard]	99	SDLLPHFETDAVDPK
50	32.28	32.28	42.78	39.04	33.96	TCONS_00118016	[translate_table: standard]	99	YVTFDGLAK
50	32.28	32.28	42.78	39.04	33.96	TCONS_00118016	[translate_table: standard]	97.96	DYADFSSK
51	31.86	31.86	82.02	82.02	71.91	TCONS_00092534	[translate_table: standard]	99	EASKWSPELAAACEVWK
51	31.86	31.86	82.02	82.02	71.91	TCONS_00092534	[translate_table: standard]	99	ELAAACEVWK
51	31.86	31.86	82.02	82.02	71.91	TCONS_00092534	[translate_table: standard]	99	GGTLGHPWGNAPGAVANR
51	31.86	31.86	82.02	82.02	71.91	TCONS_00092534	[translate_table: standard]	99	GTLGHPWGNAPGAVANR
51	31.86	31.86	82.02	82.02	71.91	TCONS_00092534	[translate_table: standard]	99	SPELAAACEVWK
51	31.86	31.86	82.02	82.02	71.91	TCONS_00092534	[translate_table: standard]	99	TLGHPWGNAPGAVANR
51	31.86	31.86	82.02	82.02	71.91	TCONS_00092534	[translate_table: standard]	99	VALEACVQ
51	31.86	31.86	82.02	82.02	71.91	TCONS_00092534	[translate_table: standard]	99	VALEACVQAR
51	31.86	31.86	82.02	82.02	71.91	TCONS_00092534	[translate_table: standard]	99	WSPELAAA
51	31.86	31.86	82.02	82.02	71.91	TCONS_00092534	[translate_table: standard]	99	WSPELAAAC
51	31.86	31.86	82.02	82.02	71.91	TCONS_00092534	[translate_table: standard]	99	GGGTLGHPWGNAPGAVANR
51	31.86	31.86	82.02	82.02	71.91	TCONS_00092534	[translate_table: standard]	99	WSPELAAACE
51	31.86	31.86	82.02	82.02	71.91	TCONS_00092534	[translate_table: standard]	99	LAAACEVWK
51	31.86	31.86	82.02	82.02	71.91	TCONS_00092534	[translate_table: standard]	99	LEACVQAR
51	31.86	31.86	82.02	82.02	71.91	TCONS_00092534	[translate_table: standard]	99	WSPELAAACEVW
51	31.86	31.86	82.02	82.02	71.91	TCONS_00092534	[translate_table: standard]	99	WSPELAAACEVWKEIK
51	31.86	31.86	82.02	82.02	71.91	TCONS_00092534	[translate_table: standard]	99	WSPELAAACEVWK
51	31.86	31.86	82.02	82.02	71.91	TCONS_00092534	[translate_table: standard]	95.42	WSPELAA
52	31.71	31.71	39.74	27.02	25.7	TCONS_00018759	[translate_table: standard]	99	IPFAELFAR
52	31.71	31.71	39.74	27.02	25.7	TCONS_00018759	[translate_table: standard]	99	LSTDPTTASELVSK
52	31.71	31.71	39.74	27.02	25.7	TCONS_00018759	[translate_table: standard]	99	LSTDPTTASELVSKEPAIFTGSEVR
52	31.71	31.71	39.74	27.02	25.7	TCONS_00018759	[translate_table: standard]	99	RIPFAELFAR
52	31.71	31.71	39.74	27.02	25.7	TCONS_00018759	[translate_table: standard]	99	SSPAVATTTSPPPPSPPPPTAMIYDR
52	31.71	31.71	39.74	27.02	25.7	TCONS_00018759	[translate_table: standard]	99	TILGPAQNIK
52	31.71	31.71	39.74	27.02	25.7	TCONS_00018759	[translate_table: standard]	99	VGINEIAENMMAFNTNYK
52	31.71	31.71	39.74	27.02	25.7	TCONS_00018759	[translate_table: standard]	99	VTTLPNGLR
52	31.71	31.71	39.74	27.02	25.7	TCONS_00018759	[translate_table: standard]	99	SSLLLHIDGTSPVAEDIGR
52	31.71	31.71	39.74	27.02	25.7	TCONS_00018759	[translate_table: standard]	99	ALDILADILQNSK
52	31.71	31.71	39.74	27.02	25.7	TCONS_00018759	[translate_table: standard]	99	ELEEEIENMGGHLNAYTSR
52	31.71	31.71	39.74	27.02	25.7	TCONS_00018759	[translate_table: standard]	99	MVIAASGAVK
52	31.71	31.71	39.74	27.02	25.7	TCONS_00018759	[translate_table: standard]	98.91	VATESNFSAK
53	31.21	51.9	58.4	49.05	45.12	TCONS_00080466	[translate_table: standard]	99	AAVEEGIVAGGGVALLYASK
53	31.21	51.9	58.4	49.05	45.12	TCONS_00080466	[translate_table: standard]	99	CELDDPLILIYEK
53	31.21	51.9	58.4	49.05	45.12	TCONS_00080466	[translate_table: standard]	99	DGVITIADGK
53	31.21	51.9	58.4	49.05	45.12	TCONS_00080466	[translate_table: standard]	99	ELDKLPTANFDQK
53	31.21	51.9	58.4	49.05	45.12	TCONS_00080466	[translate_table: standard]	99	GITMAVDSVVTDLK
53	31.21	51.9	58.4	49.05	45.12	TCONS_00080466	[translate_table: standard]	99	GYISPYFITNEK
53	31.21	51.9	58.4	49.05	45.12	TCONS_00080466	[translate_table: standard]	99	LLELALK
53	31.21	51.9	58.4	49.05	45.12	TCONS_00080466	[translate_table: standard]	99	QVANATNDEAGDGTTCATILTR
53	31.21	51.9	58.4	49.05	45.12	TCONS_00080466	[translate_table: standard]	99	TALVDAASVSSLMTTTEAVVVDSPK
53	31.21	51.9	58.4	49.05	45.12	TCONS_00080466	[translate_table: standard]	99	TLFNELEVVEGMK
53	31.21	51.9	58.4	49.05	45.12	TCONS_00080466	[translate_table: standard]	99	TLMLQGIEELADTVK
53	31.21	51.9	58.4	49.05	45.12	TCONS_00080466	[translate_table: standard]	99	TVVIEQSFGGPK
53	31.21	51.9	58.4	49.05	45.12	TCONS_00080466	[translate_table: standard]	99	SVPAMGGGMGGMGGMGGMDF
53	31.21	51.9	58.4	49.05	45.12	TCONS_00080466	[translate_table: standard]	98.25	ISSINAIVK
53	31.21	51.9	58.4	49.05	45.12	TCONS_00080466	[translate_table: standard]	96.04	RGITMAVDSVVTDLK
53	31.21	51.9	58.4	49.05	45.12	TCONS_00080466	[translate_table: standard]	95.99	SAIELSTSDYDKEK
53	31.21	51.9	58.4	49.05	45.12	TCONS_00080466	[translate_table: standard]	95.17	AIFAEGCK
54	30.89	30.89	38.76	26.34	22.76	TCONS_00091423	[translate_table: standard]	99	AGAPVDQTIK
54	30.89	30.89	38.76	26.34	22.76	TCONS_00091423	[translate_table: standard]	99	AYDRNPDLANLLVDPEFAK
54	30.89	30.89	38.76	26.34	22.76	TCONS_00091423	[translate_table: standard]	99	ERLPANLVQAQR
54	30.89	30.89	38.76	26.34	22.76	TCONS_00091423	[translate_table: standard]	99	GDCIIDGGNEWYENTER
54	30.89	30.89	38.76	26.34	22.76	TCONS_00091423	[translate_table: standard]	99	GLLYLGMGVSGGEEGAR
54	30.89	30.89	38.76	26.34	22.76	TCONS_00091423	[translate_table: standard]	99	LSNEELHEVFTEWNK
54	30.89	30.89	38.76	26.34	22.76	TCONS_00091423	[translate_table: standard]	99	NPDLANLLVDPEFAK
54	30.89	30.89	38.76	26.34	22.76	TCONS_00091423	[translate_table: standard]	99	SVEQGWDLK
54	30.89	30.89	38.76	26.34	22.76	TCONS_00091423	[translate_table: standard]	99	VAAQVPDSGPCVTYIGK
54	30.89	30.89	38.76	26.34	22.76	TCONS_00091423	[translate_table: standard]	99	VFQSSGVGDILTDQIVDK
54	30.89	30.89	38.76	26.34	22.76	TCONS_00091423	[translate_table: standard]	99	VFQSSGVGDILTDQIVDKK
54	30.89	30.89	38.76	26.34	22.76	TCONS_00091423	[translate_table: standard]	98.83	TLSVYMEK
54	30.89	30.89	38.76	26.34	22.76	TCONS_00091423	[translate_table: standard]	98.05	DYFGAHTYER
55	30.7	30.7	44.93	33.8	32.01	TCONS_00074020	[translate_table: standard]	99	ACVDMDQK
55	30.7	30.7	44.93	33.8	32.01	TCONS_00074020	[translate_table: standard]	99	APTTTLTALAEEK
55	30.7	30.7	44.93	33.8	32.01	TCONS_00074020	[translate_table: standard]	99	AVTETYSEK
55	30.7	30.7	44.93	33.8	32.01	TCONS_00074020	[translate_table: standard]	99	CPQPDLTLGLK
55	30.7	30.7	44.93	33.8	32.01	TCONS_00074020	[translate_table: standard]	99	EFFALPPEEK
55	30.7	30.7	44.93	33.8	32.01	TCONS_00074020	[translate_table: standard]	99	EGEKPVLEEPITFADMYK
55	30.7	30.7	44.93	33.8	32.01	TCONS_00074020	[translate_table: standard]	99	EIVTYFSYPIR
55	30.7	30.7	44.93	33.8	32.01	TCONS_00074020	[translate_table: standard]	99	HTDPGTITLLLQDQVGGLQATR
55	30.7	30.7	44.93	33.8	32.01	TCONS_00074020	[translate_table: standard]	99	LLEVLSEAMGLEK
55	30.7	30.7	44.93	33.8	32.01	TCONS_00074020	[translate_table: standard]	99	LSIATFQNPAPEATVYPLK
55	30.7	30.7	44.93	33.8	32.01	TCONS_00074020	[translate_table: standard]	99	PTTTLTALAEEK
55	30.7	30.7	44.93	33.8	32.01	TCONS_00074020	[translate_table: standard]	99	TTTLTALAEEK
55	30.7	30.7	44.93	33.8	32.01	TCONS_00074020	[translate_table: standard]	99	TWITVQPVEGAF
55	30.7	30.7	44.93	33.8	32.01	TCONS_00074020	[translate_table: standard]	99	LSIATF
55	30.7	30.7	44.93	33.8	32.01	TCONS_00074020	[translate_table: standard]	95.91	LMDLACK
55	30.7	30.7	44.93	33.8	32.01	TCONS_00074020	[translate_table: standard]	95.87	VVINFYPK
56	30.57	31	50.43	36.39	33.81	TCONS_00115611	[translate_table: standard]	99	AFDEVNTSLTTK
56	30.57	31	50.43	36.39	33.81	TCONS_00115611	[translate_table: standard]	99	EAEATSLK
56	30.57	31	50.43	36.39	33.81	TCONS_00115611	[translate_table: standard]	99	EAYESVEVPK
56	30.57	31	50.43	36.39	33.81	TCONS_00115611	[translate_table: standard]	99	EIVEVQELK
56	30.57	31	50.43	36.39	33.81	TCONS_00115611	[translate_table: standard]	99	FDALLVELK
56	30.57	31	50.43	36.39	33.81	TCONS_00115611	[translate_table: standard]	99	ISTMTADEYFEK
56	30.57	31	50.43	36.39	33.81	TCONS_00115611	[translate_table: standard]	99	ISTMTADEYFEKHPEVK
56	30.57	31	50.43	36.39	33.81	TCONS_00115611	[translate_table: standard]	99	LEKEIVEVQELK
56	30.57	31	50.43	36.39	33.81	TCONS_00115611	[translate_table: standard]	99	RAFDEVNTSLTTK
56	30.57	31	50.43	36.39	33.81	TCONS_00115611	[translate_table: standard]	99	TIDWEGMAK
56	30.57	31	50.43	36.39	33.81	TCONS_00115611	[translate_table: standard]	99	YVDTVTPEYKPK
56	30.57	31	50.43	36.39	33.81	TCONS_00115611	[translate_table: standard]	99	FSQEPEPIDWEYYR
57	30.56	30.57	21.72	15.87	14.56	TCONS_00029436	[translate_table: standard]	99	ALLNDPVFR
57	30.56	30.57	21.72	15.87	14.56	TCONS_00029436	[translate_table: standard]	99	ALLNDPVFRPLVEK
57	30.56	30.57	21.72	15.87	14.56	TCONS_00029436	[translate_table: standard]	99	EDKPEPPVEGR
57	30.56	30.57	21.72	15.87	14.56	TCONS_00029436	[translate_table: standard]	99	EGLLQLPSDK
57	30.56	30.57	21.72	15.87	14.56	TCONS_00029436	[translate_table: standard]	99	HKLEQGHAANNGLEIAVR
57	30.56	30.57	21.72	15.87	14.56	TCONS_00029436	[translate_table: standard]	99	HMGLTDKDIVALSGGHTLGR
57	30.56	30.57	21.72	15.87	14.56	TCONS_00029436	[translate_table: standard]	99	LAWHSAGTYDVTTK
57	30.56	30.57	21.72	15.87	14.56	TCONS_00029436	[translate_table: standard]	99	LEQGHAANNGLEIAVR
57	30.56	30.57	21.72	15.87	14.56	TCONS_00029436	[translate_table: standard]	99	LSELGFAEA
57	30.56	30.57	21.72	15.87	14.56	TCONS_00029436	[translate_table: standard]	99	YAADEDAFFADY
57	30.56	30.57	21.72	15.87	14.56	TCONS_00029436	[translate_table: standard]	99	YAADEDAFFADYAEAH
57	30.56	30.57	21.72	15.87	14.56	TCONS_00029436	[translate_table: standard]	99	YAADEDAFFADYAEAHMK
57	30.56	30.57	21.72	15.87	14.56	TCONS_00029436	[translate_table: standard]	99	ALLNDPVFRPL
57	30.56	30.57	21.72	15.87	14.56	TCONS_00029436	[translate_table: standard]	98.78	NCAPIMLR
58	30.45	30.45	37.59	31.82	29.9	TCONS_00000752	[translate_table: standard]	99	AEEMAQTFR
58	30.45	30.45	37.59	31.82	29.9	TCONS_00000752	[translate_table: standard]	99	AVTISNAQTK
58	30.45	30.45	37.59	31.82	29.9	TCONS_00000752	[translate_table: standard]	99	FVEVDEEQTR
58	30.45	30.45	37.59	31.82	29.9	TCONS_00000752	[translate_table: standard]	99	GFVPFSQISTK
58	30.45	30.45	37.59	31.82	29.9	TCONS_00000752	[translate_table: standard]	99	GGIVAMVEGLR
58	30.45	30.45	37.59	31.82	29.9	TCONS_00000752	[translate_table: standard]	99	IAQAEAMAR
58	30.45	30.45	37.59	31.82	29.9	TCONS_00000752	[translate_table: standard]	99	LKDMFEEAYER
58	30.45	30.45	37.59	31.82	29.9	TCONS_00000752	[translate_table: standard]	99	QLQAEDVVVK
58	30.45	30.45	37.59	31.82	29.9	TCONS_00000752	[translate_table: standard]	99	SIQYDLAWER
58	30.45	30.45	37.59	31.82	29.9	TCONS_00000752	[translate_table: standard]	99	SSAFLPVR
58	30.45	30.45	37.59	31.82	29.9	TCONS_00000752	[translate_table: standard]	99	STAEDLLDKDLPLK
58	30.45	30.45	37.59	31.82	29.9	TCONS_00000752	[translate_table: standard]	99	TDAYGALVDMTAK
58	30.45	30.45	37.59	31.82	29.9	TCONS_00000752	[translate_table: standard]	99	VSDIATVLQPGDTLK
58	30.45	30.45	37.59	31.82	29.9	TCONS_00000752	[translate_table: standard]	99	TAPMSGVPFTIEDFHSALDK
58	30.45	30.45	37.59	31.82	29.9	TCONS_00000752	[translate_table: standard]	98.5	YDFNSEIGTK
59	30.2	30.2	49.91	38.04	32.58	TCONS_00097873	[translate_table: standard]	99	ALAYSCLS
59	30.2	30.2	49.91	38.04	32.58	TCONS_00097873	[translate_table: standard]	99	EFAPSISEK
59	30.2	30.2	49.91	38.04	32.58	TCONS_00097873	[translate_table: standard]	99	ELVANDEWLHGEFITTVQQR
59	30.2	30.2	49.91	38.04	32.58	TCONS_00097873	[translate_table: standard]	99	GVMLGPDQPVILHMLDIPPAAEALNGVK
59	30.2	30.2	49.91	38.04	32.58	TCONS_00097873	[translate_table: standard]	99	KLDLTAEELTEEK
59	30.2	30.2	49.91	38.04	32.58	TCONS_00097873	[translate_table: standard]	99	KLSSALSAASSACDHIR
59	30.2	30.2	49.91	38.04	32.58	TCONS_00097873	[translate_table: standard]	99	LDLTAEELTEEK
59	30.2	30.2	49.91	38.04	32.58	TCONS_00097873	[translate_table: standard]	99	LNVPVSDVK
59	30.2	30.2	49.91	38.04	32.58	TCONS_00097873	[translate_table: standard]	99	LSSALSAASSACDHIR
59	30.2	30.2	49.91	38.04	32.58	TCONS_00097873	[translate_table: standard]	99	MELVDAAFPLLK
59	30.2	30.2	49.91	38.04	32.58	TCONS_00097873	[translate_table: standard]	99	SQASALESYAAANCK
59	30.2	30.2	49.91	38.04	32.58	TCONS_00097873	[translate_table: standard]	99	VLVTGAAGQIGY
59	30.2	30.2	49.91	38.04	32.58	TCONS_00097873	[translate_table: standard]	99	VLVTGAAGQIGYALVPMIAR
59	30.2	30.2	49.91	38.04	32.58	TCONS_00097873	[translate_table: standard]	99	VLVVANPANTNALILK
59	30.2	30.2	49.91	38.04	32.58	TCONS_00097873	[translate_table: standard]	98.43	VLVVANPANTN
59	30.2	30.2	49.91	38.04	32.58	TCONS_00097873	[translate_table: standard]	96.17	NVAIYK
60	29.9	29.9	47.84	42.92	37.17	TCONS_00081810	[translate_table: standard]	99	AGMIFYR
60	29.9	29.9	47.84	42.92	37.17	TCONS_00081810	[translate_table: standard]	99	ANAVALGNYLMSK
60	29.9	29.9	47.84	42.92	37.17	TCONS_00081810	[translate_table: standard]	99	DFEQIAEFLHR
60	29.9	29.9	47.84	42.92	37.17	TCONS_00081810	[translate_table: standard]	99	DIEELKADVEK
60	29.9	29.9	47.84	42.92	37.17	TCONS_00081810	[translate_table: standard]	99	GLVEKDFEQIAEFLHR
60	29.9	29.9	47.84	42.92	37.17	TCONS_00081810	[translate_table: standard]	99	GLVNNKDIEELK
60	29.9	29.9	47.84	42.92	37.17	TCONS_00081810	[translate_table: standard]	99	ISATSIYFESLPYK
60	29.9	29.9	47.84	42.92	37.17	TCONS_00081810	[translate_table: standard]	99	LCDLCNITVNK
60	29.9	29.9	47.84	42.92	37.17	TCONS_00081810	[translate_table: standard]	99	LIICGGSAYPR
60	29.9	29.9	47.84	42.92	37.17	TCONS_00081810	[translate_table: standard]	99	NAVFGDSSALSPGGVR
60	29.9	29.9	47.84	42.92	37.17	TCONS_00081810	[translate_table: standard]	99	VGALLLCDMAH
60	29.9	29.9	47.84	42.92	37.17	TCONS_00081810	[translate_table: standard]	99	YYGGNEFIDEIENLCR
60	29.9	29.9	47.84	42.92	37.17	TCONS_00081810	[translate_table: standard]	99	EWGNTPLVTVDPEIHDLIEK
60	29.9	29.9	47.84	42.92	37.17	TCONS_00081810	[translate_table: standard]	98.57	VDPNTGYIDYDRLEEK
60	29.9	29.9	47.84	42.92	37.17	TCONS_00081810	[translate_table: standard]	98.53	AVIEALGSALTNK
60	29.9	29.9	47.84	42.92	37.17	TCONS_00081810	[translate_table: standard]	98.01	VDPNTGYIDYDR
61	29.72	31.77	50.19	40.15	37.31	TCONS_00017144	[translate_table: standard]	99	AGTGSATLSMAYAAAK
61	29.72	31.77	50.19	40.15	37.31	TCONS_00017144	[translate_table: standard]	99	ANTFVAEVLGLD
61	29.72	31.77	50.19	40.15	37.31	TCONS_00017144	[translate_table: standard]	99	ANTFVAEVLGLDPR
61	29.72	31.77	50.19	40.15	37.31	TCONS_00017144	[translate_table: standard]	99	EVDVPVVGGHSGVTILPL
61	29.72	31.77	50.19	40.15	37.31	TCONS_00017144	[translate_table: standard]	99	GDAGVVECSFVASQVTELPFFASK
61	29.72	31.77	50.19	40.15	37.31	TCONS_00017144	[translate_table: standard]	99	IQNGGTEVVEAK
61	29.72	31.77	50.19	40.15	37.31	TCONS_00017144	[translate_table: standard]	99	TFVAEVLGLDPR
61	29.72	31.77	50.19	40.15	37.31	TCONS_00017144	[translate_table: standard]	99	TGAEEIYQLGPLTEYER
61	29.72	31.77	50.19	40.15	37.31	TCONS_00017144	[translate_table: standard]	99	TLCDGIAK
61	29.72	31.77	50.19	40.15	37.31	TCONS_00017144	[translate_table: standard]	99	VAILGAAGGIGQPLAMLMK
61	29.72	31.77	50.19	40.15	37.31	TCONS_00017144	[translate_table: standard]	99	LSQVKPPCSFTPEETEYLTNR
61	29.72	31.77	50.19	40.15	37.31	TCONS_00017144	[translate_table: standard]	99	SPGVTADVSHMDTGAVVR
61	29.72	31.77	50.19	40.15	37.31	TCONS_00017144	[translate_table: standard]	99	LLGVTMLDVVR
61	29.72	31.77	50.19	40.15	37.31	TCONS_00017144	[translate_table: standard]	98.59	EVDVPVVGGH
61	29.72	31.77	50.19	40.15	37.31	TCONS_00017144	[translate_table: standard]	98.29	RLLGVTMLDVVR
61	29.72	31.77	50.19	40.15	37.31	TCONS_00017144	[translate_table: standard]	97.39	AGTGSATLSMAY
62	29.2	29.2	61.99	44.21	33.77	TCONS_00036753	[translate_table: standard]	99	ALTEEPAGADLIFDQGDNITGK
62	29.2	29.2	61.99	44.21	33.77	TCONS_00036753	[translate_table: standard]	99	AMDTSGIVLVAGATGGVGR
62	29.2	29.2	61.99	44.21	33.77	TCONS_00036753	[translate_table: standard]	99	DWDTVGYTSSFDTVEGQWQSVR
62	29.2	29.2	61.99	44.21	33.77	TCONS_00036753	[translate_table: standard]	99	EGAFQLPVSSIR
62	29.2	29.2	61.99	44.21	33.77	TCONS_00036753	[translate_table: standard]	99	EILEQSPLLV
62	29.2	29.2	61.99	44.21	33.77	TCONS_00036753	[translate_table: standard]	99	ESTLVPEYFK
62	29.2	29.2	61.99	44.21	33.77	TCONS_00036753	[translate_table: standard]	99	LSGPSPSEPVK
62	29.2	29.2	61.99	44.21	33.77	TCONS_00036753	[translate_table: standard]	99	LVYGFEGNSSR
62	29.2	29.2	61.99	44.21	33.77	TCONS_00036753	[translate_table: standard]	99	NFSVPENLSPYDGLELR
62	29.2	29.2	61.99	44.21	33.77	TCONS_00036753	[translate_table: standard]	99	SMLGPDIDLVVGDITK
62	29.2	29.2	61.99	44.21	33.77	TCONS_00036753	[translate_table: standard]	99	VINAVSVIVGPK
62	29.2	29.2	61.99	44.21	33.77	TCONS_00036753	[translate_table: standard]	99	TLYFFNGPPSPAK
62	29.2	29.2	61.99	44.21	33.77	TCONS_00036753	[translate_table: standard]	97.43	AYIKDPITPR
62	29.2	29.2	61.99	44.21	33.77	TCONS_00036753	[translate_table: standard]	96.5	ISREEIAQICVAALESPYACDK
63	29.15	29.15	36.92	27.83	25.73	TCONS_00101961	[translate_table: standard]	99	AELDATVGIHPTSAEEFVTMR
63	29.15	29.15	36.92	27.83	25.73	TCONS_00101961	[translate_table: standard]	99	ATLSGLPDR
63	29.15	29.15	36.92	27.83	25.73	TCONS_00101961	[translate_table: standard]	99	DFVAEQMSLR
63	29.15	29.15	36.92	27.83	25.73	TCONS_00101961	[translate_table: standard]	99	GIEFHTEESPQAIIK
63	29.15	29.15	36.92	27.83	25.73	TCONS_00101961	[translate_table: standard]	99	GTVEGFSHIMFATGR
63	29.15	29.15	36.92	27.83	25.73	TCONS_00101961	[translate_table: standard]	99	HYNFDLFTVGAGSGGVR
63	29.15	29.15	36.92	27.83	25.73	TCONS_00101961	[translate_table: standard]	99	IVDPHTVDVDGK
63	29.15	29.15	36.92	27.83	25.73	TCONS_00101961	[translate_table: standard]	99	NAGVTLIEGR
63	29.15	29.15	36.92	27.83	25.73	TCONS_00101961	[translate_table: standard]	99	NGAIEVDEFSR
63	29.15	29.15	36.92	27.83	25.73	TCONS_00101961	[translate_table: standard]	99	SADGSLSLK
63	29.15	29.15	36.92	27.83	25.73	TCONS_00101961	[translate_table: standard]	99	TSVPSIWAVGDVTDR
63	29.15	29.15	36.92	27.83	25.73	TCONS_00101961	[translate_table: standard]	99	VNLTPVALMEGGALAK
63	29.15	29.15	36.92	27.83	25.73	TCONS_00101961	[translate_table: standard]	99	NGPPPEGTMDSVVK
63	29.15	29.15	36.92	27.83	25.73	TCONS_00101961	[translate_table: standard]	98.46	HDWSTLMANK
64	28.51	28.62	22.53	12.46	10.9	TCONS_00011604	[translate_table: standard]	99	APCIVFIDEIDAVGR
64	28.51	28.62	22.53	12.46	10.9	TCONS_00011604	[translate_table: standard]	99	DGTALQLTAVDGR
64	28.51	28.62	22.53	12.46	10.9	TCONS_00011604	[translate_table: standard]	99	EISKDEISDALER
64	28.51	28.62	22.53	12.46	10.9	TCONS_00011604	[translate_table: standard]	99	FQEVPETGVSFSDVAGADQAK
64	28.51	28.62	22.53	12.46	10.9	TCONS_00011604	[translate_table: standard]	99	GCLLVGPPGTGK
64	28.51	28.62	22.53	12.46	10.9	TCONS_00011604	[translate_table: standard]	99	GQAGGLTFFAPSEER
64	28.51	28.62	22.53	12.46	10.9	TCONS_00011604	[translate_table: standard]	99	IGQVAIGGSGGNPFLGQQVSSQK
64	28.51	28.62	22.53	12.46	10.9	TCONS_00011604	[translate_table: standard]	99	LELQEVVDFLK
64	28.51	28.62	22.53	12.46	10.9	TCONS_00011604	[translate_table: standard]	99	LESGLYSR
64	28.51	28.62	22.53	12.46	10.9	TCONS_00011604	[translate_table: standard]	99	RTPGFTGADLQNLMNEAAILAAR
64	28.51	28.62	22.53	12.46	10.9	TCONS_00011604	[translate_table: standard]	99	SKAPCIVFIDEIDAVGR
64	28.51	28.62	22.53	12.46	10.9	TCONS_00011604	[translate_table: standard]	99	SYLENQMAVALGGR
64	28.51	28.62	22.53	12.46	10.9	TCONS_00011604	[translate_table: standard]	99	QVTVDRPDVAGR
65	28.36	28.36	60.68	51.19	47.12	TCONS_00045083	[translate_table: standard]	99	AGAEVIGISGDDPSSHK
65	28.36	28.36	60.68	51.19	47.12	TCONS_00045083	[translate_table: standard]	99	EWGVPSDLFGTLPGR
65	28.36	28.36	60.68	51.19	47.12	TCONS_00045083	[translate_table: standard]	99	GGVPPNFSLK
65	28.36	28.36	60.68	51.19	47.12	TCONS_00045083	[translate_table: standard]	99	GKPVVVYFYPADESPGCTK
65	28.36	28.36	60.68	51.19	47.12	TCONS_00045083	[translate_table: standard]	99	GKPVVVYFYPADETPGCTK
65	28.36	28.36	60.68	51.19	47.12	TCONS_00045083	[translate_table: standard]	99	KAGAEVIGISGDDPSSHK
65	28.36	28.36	60.68	51.19	47.12	TCONS_00045083	[translate_table: standard]	99	SGVVQLVYNNQFQPEK
65	28.36	28.36	60.68	51.19	47.12	TCONS_00045083	[translate_table: standard]	99	TLLCDEGNK
65	28.36	28.36	60.68	51.19	47.12	TCONS_00045083	[translate_table: standard]	99	AGAEVIGISGDD
65	28.36	28.36	60.68	51.19	47.12	TCONS_00045083	[translate_table: standard]	98.69	KEWGVPSDLFGTLPGR
65	28.36	28.36	60.68	51.19	47.12	TCONS_00045083	[translate_table: standard]	98.65	GGVPPNFSLKDQDGR
65	28.36	28.36	60.68	51.19	47.12	TCONS_00045083	[translate_table: standard]	98.56	NRLPFTLLCDEGNK
65	28.36	28.36	60.68	51.19	47.12	TCONS_00045083	[translate_table: standard]	96.03	FTLLCDEGNK
66	27.74	27.89	41.53	33.86	32.05	TCONS_00112946	[translate_table: standard]	99	DIEADIVPTCR
66	27.74	27.89	41.53	33.86	32.05	TCONS_00112946	[translate_table: standard]	99	ELGIGIVPYSPLGR
66	27.74	27.89	41.53	33.86	32.05	TCONS_00112946	[translate_table: standard]	99	FKPENLEHNQK
66	27.74	27.89	41.53	33.86	32.05	TCONS_00112946	[translate_table: standard]	99	GFLSGGTNFIANLPDGDFR
66	27.74	27.89	41.53	33.86	32.05	TCONS_00112946	[translate_table: standard]	99	GFLSGGTNFIANLPDGDFRK
66	27.74	27.89	41.53	33.86	32.05	TCONS_00112946	[translate_table: standard]	99	IANLNQNIGALSVK
66	27.74	27.89	41.53	33.86	32.05	TCONS_00112946	[translate_table: standard]	99	IDTSVPIEVTMGELK
66	27.74	27.89	41.53	33.86	32.05	TCONS_00112946	[translate_table: standard]	99	LEVECIDLYYQHR
66	27.74	27.89	41.53	33.86	32.05	TCONS_00112946	[translate_table: standard]	99	LTPEEMAELESYASADVVK
66	27.74	27.89	41.53	33.86	32.05	TCONS_00112946	[translate_table: standard]	99	LTPEEMAELESYASADVVKGER
66	27.74	27.89	41.53	33.86	32.05	TCONS_00112946	[translate_table: standard]	99	RLEVECIDLYYQHR
66	27.74	27.89	41.53	33.86	32.05	TCONS_00112946	[translate_table: standard]	99	YIGLSEASASTIR
66	27.74	27.89	41.53	33.86	32.05	TCONS_00112946	[translate_table: standard]	99	ELGIGIVPY
66	27.74	27.89	41.53	33.86	32.05	TCONS_00112946	[translate_table: standard]	99	VPIEVTMGELK
66	27.74	27.89	41.53	33.86	32.05	TCONS_00112946	[translate_table: standard]	97.11	AACETSLK
67	27.74	27.74	25.55	18.01	16.23	TCONS_00118687	[translate_table: standard]	99	ANDFDLMYEQVK
67	27.74	27.74	25.55	18.01	16.23	TCONS_00118687	[translate_table: standard]	99	FYGEVTQQMLK
67	27.74	27.74	25.55	18.01	16.23	TCONS_00118687	[translate_table: standard]	99	GVTALDPR
67	27.74	27.74	25.55	18.01	16.23	TCONS_00118687	[translate_table: standard]	99	ILVIEGLHPM
67	27.74	27.74	25.55	18.01	16.23	TCONS_00118687	[translate_table: standard]	99	ILVIEGLHPMYDER
67	27.74	27.74	25.55	18.01	16.23	TCONS_00118687	[translate_table: standard]	99	IRDLYEQIVATK
67	27.74	27.74	25.55	18.01	16.23	TCONS_00118687	[translate_table: standard]	99	KLTCSYPGIK
67	27.74	27.74	25.55	18.01	16.23	TCONS_00118687	[translate_table: standard]	99	KPDFDAYIDPQK
67	27.74	27.74	25.55	18.01	16.23	TCONS_00118687	[translate_table: standard]	99	LTCSYPGIK
67	27.74	27.74	25.55	18.01	16.23	TCONS_00118687	[translate_table: standard]	99	QYADAVIEVLPTQLIPDDNEGK
67	27.74	27.74	25.55	18.01	16.23	TCONS_00118687	[translate_table: standard]	99	TVVIGLAADSGCGK
67	27.74	27.74	25.55	18.01	16.23	TCONS_00118687	[translate_table: standard]	99	GGNPDSNTLISDMTTVICLDDYHSLDR
67	27.74	27.74	25.55	18.01	16.23	TCONS_00118687	[translate_table: standard]	97.73	ILVIEGL
67	27.74	27.74	25.55	18.01	16.23	TCONS_00118687	[translate_table: standard]	96.84	LTSVFGGGAEPPK
68	27.68	27.89	36.95	23.03	19.85	TCONS_00089324	[translate_table: standard]	99	DLYGNIVLSGGSTMFPGIADR
68	27.68	27.89	36.95	23.03	19.85	TCONS_00089324	[translate_table: standard]	99	EITALAPSSMK
68	27.68	27.89	36.95	23.03	19.85	TCONS_00089324	[translate_table: standard]	99	SYELPDGQVITIGAER
68	27.68	27.89	36.95	23.03	19.85	TCONS_00089324	[translate_table: standard]	99	KDLYGNIVLSGGSTMFPGIADR
68	27.68	27.89	36.95	23.03	19.85	TCONS_00089324	[translate_table: standard]	99	LAYVALDYEQELETAK
68	27.68	27.89	36.95	23.03	19.85	TCONS_00089324	[translate_table: standard]	99	VAPEEHPVLLTEAPLNPK
68	27.68	27.89	36.95	23.03	19.85	TCONS_00089324	[translate_table: standard]	97.07	DLTDALMK
69	27.66	27.68	41.68	35.07	30.86	TCONS_00078879	[translate_table: standard]	99	DMPGTHEFLLLDEGK
69	27.66	27.68	41.68	35.07	30.86	TCONS_00078879	[translate_table: standard]	99	DQVAAAMGIYGPR
69	27.66	27.68	41.68	35.07	30.86	TCONS_00078879	[translate_table: standard]	99	DTTEIGEGK
69	27.66	27.68	41.68	35.07	30.86	TCONS_00078879	[translate_table: standard]	99	FEETLYGSSR
69	27.66	27.68	41.68	35.07	30.86	TCONS_00078879	[translate_table: standard]	99	GIFTNVTSPSAK
69	27.66	27.68	41.68	35.07	30.86	TCONS_00078879	[translate_table: standard]	99	LINYYVR
69	27.66	27.68	41.68	35.07	30.86	TCONS_00078879	[translate_table: standard]	99	LLFEVAPLGF
69	27.66	27.68	41.68	35.07	30.86	TCONS_00078879	[translate_table: standard]	99	LMVCMGEALR
69	27.66	27.68	41.68	35.07	30.86	TCONS_00078879	[translate_table: standard]	99	TQVAYGSK
69	27.66	27.68	41.68	35.07	30.86	TCONS_00078879	[translate_table: standard]	99	VIVNLDDR
69	27.66	27.68	41.68	35.07	30.86	TCONS_00078879	[translate_table: standard]	99	YTGGMVPDVNQIIVK
69	27.66	27.68	41.68	35.07	30.86	TCONS_00078879	[translate_table: standard]	99	SFGDEQLAVDMLADK
69	27.66	27.68	41.68	35.07	30.86	TCONS_00078879	[translate_table: standard]	98.67	TTYVLALK
69	27.66	27.68	41.68	35.07	30.86	TCONS_00078879	[translate_table: standard]	96.15	QSVLDKVIVNLDDR
69	27.66	27.68	41.68	35.07	30.86	TCONS_00078879	[translate_table: standard]	96.03	MFSPGNLR
70	27.64	27.64	43.48	35.6	35.6	TCONS_00111305	[translate_table: standard]	99	AIGVSNYNENR
70	27.64	27.64	43.48	35.6	35.6	TCONS_00111305	[translate_table: standard]	99	ERNPEVEVAVATK
70	27.64	27.64	43.48	35.6	35.6	TCONS_00111305	[translate_table: standard]	99	FAALPWR
70	27.64	27.64	43.48	35.6	35.6	TCONS_00111305	[translate_table: standard]	99	GIPLASNQVNY
70	27.64	27.64	43.48	35.6	35.6	TCONS_00111305	[translate_table: standard]	99	GIPLASNQVNYSLIYR
70	27.64	27.64	43.48	35.6	35.6	TCONS_00111305	[translate_table: standard]	99	IYTPEFLTR
70	27.64	27.64	43.48	35.6	35.6	TCONS_00111305	[translate_table: standard]	99	LTDEEIEELR
70	27.64	27.64	43.48	35.6	35.6	TCONS_00111305	[translate_table: standard]	99	MSFGAINSETLLGR
70	27.64	27.64	43.48	35.6	35.6	TCONS_00111305	[translate_table: standard]	99	NGEQAAEFAGALAWR
70	27.64	27.64	43.48	35.6	35.6	TCONS_00111305	[translate_table: standard]	99	NPEVEVAVATK
70	27.64	27.64	43.48	35.6	35.6	TCONS_00111305	[translate_table: standard]	99	QSVLTALK
70	27.64	27.64	43.48	35.6	35.6	TCONS_00111305	[translate_table: standard]	99	SLASETKPVIGFPVEK
70	27.64	27.64	43.48	35.6	35.6	TCONS_00111305	[translate_table: standard]	99	YTPENPPTGPR
70	27.64	27.64	43.48	35.6	35.6	TCONS_00111305	[translate_table: standard]	99	SLASETKPVIGFPVEKL
71	27.33	27.33	42.38	32.34	31.04	TCONS_00117511	[translate_table: standard]	99	ANMWLGTLLLER
71	27.33	27.33	42.38	32.34	31.04	TCONS_00117511	[translate_table: standard]	99	ATATPQTDGSDVSTK
71	27.33	27.33	42.38	32.34	31.04	TCONS_00117511	[translate_table: standard]	99	FVFQGVHDIFQGSPDR
71	27.33	27.33	42.38	32.34	31.04	TCONS_00117511	[translate_table: standard]	99	GLLSVEGMNER
71	27.33	27.33	42.38	32.34	31.04	TCONS_00117511	[translate_table: standard]	99	GVVNEAVEQIAYADR
71	27.33	27.33	42.38	32.34	31.04	TCONS_00117511	[translate_table: standard]	99	IESAVNTEGSK
71	27.33	27.33	42.38	32.34	31.04	TCONS_00117511	[translate_table: standard]	99	IPPDDRVPATIITGFLGSGK
71	27.33	27.33	42.38	32.34	31.04	TCONS_00117511	[translate_table: standard]	99	LDGVVTLVDAK
71	27.33	27.33	42.38	32.34	31.04	TCONS_00117511	[translate_table: standard]	99	TDLVGEPNIASLIQR
71	27.33	27.33	42.38	32.34	31.04	TCONS_00117511	[translate_table: standard]	99	VPATIITGFLGSGK
71	27.33	27.33	42.38	32.34	31.04	TCONS_00117511	[translate_table: standard]	98.94	HADFHLDDVK
71	27.33	27.33	42.38	32.34	31.04	TCONS_00117511	[translate_table: standard]	98.92	TTLLNHILTADHGK
71	27.33	27.33	42.38	32.34	31.04	TCONS_00117511	[translate_table: standard]	96.23	NLNAQELEK
71	27.33	27.33	42.38	32.34	31.04	TCONS_00117511	[translate_table: standard]	95.23	LWGPDEPR
72	27.27	29.37	33.54	27.29	27.29	TCONS_00074601	[translate_table: standard]	99	GGTTVIAF
72	27.27	29.37	33.54	27.29	27.29	TCONS_00074601	[translate_table: standard]	99	GGTTVIAFVK
72	27.27	29.37	33.54	27.29	27.29	TCONS_00074601	[translate_table: standard]	99	GNAYAQVAINTDDVYK
72	27.27	29.37	33.54	27.29	27.29	TCONS_00074601	[translate_table: standard]	99	ITSFLDPDGWK
72	27.27	29.37	33.54	27.29	27.29	TCONS_00074601	[translate_table: standard]	99	SAEVVNLVTQELGGK
72	27.27	29.37	33.54	27.29	27.29	TCONS_00074601	[translate_table: standard]	99	VKDPDGYIFELIQR
72	27.27	29.37	33.54	27.29	27.29	TCONS_00074601	[translate_table: standard]	99	YDIGTGFGHFAIATK
72	27.27	29.37	33.54	27.29	27.29	TCONS_00074601	[translate_table: standard]	99	TVLVDNEDFLKELEKA
72	27.27	29.37	33.54	27.29	27.29	TCONS_00074601	[translate_table: standard]	99	DPDGYIFELIQR
72	27.27	29.37	33.54	27.29	27.29	TCONS_00074601	[translate_table: standard]	99	TVLVDNEDFLKELEK
72	27.27	29.37	33.54	27.29	27.29	TCONS_00074601	[translate_table: standard]	98.53	FYTECFGMK
72	27.27	29.37	33.54	27.29	27.29	TCONS_00074601	[translate_table: standard]	98.35	DGYIFELIQR
72	27.27	29.37	33.54	27.29	27.29	TCONS_00074601	[translate_table: standard]	98.19	ITRQPGPIPGINTK
73	26.99	26.99	44.14	38.74	37.61	TCONS_00002297	[translate_table: standard]	99	ATGSGSEGADSSLQEQYNK
73	26.99	26.99	44.14	38.74	37.61	TCONS_00002297	[translate_table: standard]	99	EAETIALSILK
73	26.99	26.99	44.14	38.74	37.61	TCONS_00002297	[translate_table: standard]	99	FGEGDEESMSR
73	26.99	26.99	44.14	38.74	37.61	TCONS_00002297	[translate_table: standard]	99	FSYGEPMTVESTTQALCDLALR
73	26.99	26.99	44.14	38.74	37.61	TCONS_00002297	[translate_table: standard]	99	GVNTFSPEGR
73	26.99	26.99	44.14	38.74	37.61	TCONS_00002297	[translate_table: standard]	99	IMEIDEHIGCAMSGLTADAR
73	26.99	26.99	44.14	38.74	37.61	TCONS_00002297	[translate_table: standard]	99	ITSPLLEPSSVEK
73	26.99	26.99	44.14	38.74	37.61	TCONS_00002297	[translate_table: standard]	99	LFQVEYAIEAIK
73	26.99	26.99	44.14	38.74	37.61	TCONS_00002297	[translate_table: standard]	99	LGSTAIGLK
73	26.99	26.99	44.14	38.74	37.61	TCONS_00002297	[translate_table: standard]	99	VAPTYHLYTPAEVEAVINR
73	26.99	26.99	44.14	38.74	37.61	TCONS_00002297	[translate_table: standard]	99	VTPNNVDIAK
73	26.99	26.99	44.14	38.74	37.61	TCONS_00002297	[translate_table: standard]	99	VAPTYHLYTPAEVEAVINRL
73	26.99	26.99	44.14	38.74	37.61	TCONS_00002297	[translate_table: standard]	98.91	EGVVLAVEK
73	26.99	26.99	44.14	38.74	37.61	TCONS_00002297	[translate_table: standard]	98.21	RITSPLLEPSSVEK
74	26.67	26.67	51.19	36.51	36.51	TCONS_00101316	[translate_table: standard]	99	DDGNLASFVGFR
74	26.67	26.67	51.19	36.51	36.51	TCONS_00101316	[translate_table: standard]	99	FIIEAANHPTDPEADEILSK
74	26.67	26.67	51.19	36.51	36.51	TCONS_00101316	[translate_table: standard]	99	GGIGCNPGELSISELER
74	26.67	26.67	51.19	36.51	36.51	TCONS_00101316	[translate_table: standard]	99	GLDIPSLLK
74	26.67	26.67	51.19	36.51	36.51	TCONS_00101316	[translate_table: standard]	99	GVLFATEALLNEYGK
74	26.67	26.67	51.19	36.51	36.51	TCONS_00101316	[translate_table: standard]	99	SILVEDCDILLPAALGGVINR
74	26.67	26.67	51.19	36.51	36.51	TCONS_00101316	[translate_table: standard]	99	TAVANIPYGGAK
74	26.67	26.67	51.19	36.51	36.51	TCONS_00101316	[translate_table: standard]	99	VECTIPKDDGNLASFVGFR
74	26.67	26.67	51.19	36.51	36.51	TCONS_00101316	[translate_table: standard]	98.98	VECTIPK
74	26.67	26.67	51.19	36.51	36.51	TCONS_00101316	[translate_table: standard]	98.56	MGAFTLGVNR
74	26.67	26.67	51.19	36.51	36.51	TCONS_00101316	[translate_table: standard]	98.05	LLGLDSK
75	26.61	26.86	36.61	25.83	20.38	TCONS_00056150	[translate_table: standard]	99	AIFASGSPFDPVEYK
75	26.61	26.86	36.61	25.83	20.38	TCONS_00056150	[translate_table: standard]	99	AIKPTVLIGSSGVGQTFTK
75	26.61	26.86	36.61	25.83	20.38	TCONS_00056150	[translate_table: standard]	99	AYELGVATHLPQPENLVK
75	26.61	26.86	36.61	25.83	20.38	TCONS_00056150	[translate_table: standard]	99	DITVAGGVEDIYGEDR
75	26.61	26.86	36.61	25.83	20.38	TCONS_00056150	[translate_table: standard]	99	GLIYPPFSNIR
75	26.61	26.86	36.61	25.83	20.38	TCONS_00056150	[translate_table: standard]	99	GLLPPVTMSQK
75	26.61	26.86	36.61	25.83	20.38	TCONS_00056150	[translate_table: standard]	99	ILGLGDLGCQGMGIPVGK
75	26.61	26.86	36.61	25.83	20.38	TCONS_00056150	[translate_table: standard]	99	LLIDNVEELLPVVYTPTVGEACQK
75	26.61	26.86	36.61	25.83	20.38	TCONS_00056150	[translate_table: standard]	99	SIQVIVVTDGER
75	26.61	26.86	36.61	25.83	20.38	TCONS_00056150	[translate_table: standard]	99	YAESCMYTPNYR
75	26.61	26.86	36.61	25.83	20.38	TCONS_00056150	[translate_table: standard]	99	YMAMMDLEER
75	26.61	26.86	36.61	25.83	20.38	TCONS_00056150	[translate_table: standard]	98.78	VHNAMLLAASEALAGQVSK
76	26.54	26.54	39.43	19.56	16.28	TCONS_00088914	[translate_table: standard]	99	AAGQQTIVLAGAEYGSGSSR
76	26.54	26.54	39.43	19.56	16.28	TCONS_00088914	[translate_table: standard]	99	AGQQTIVLAGAEYGSGSSR
76	26.54	26.54	39.43	19.56	16.28	TCONS_00088914	[translate_table: standard]	99	ANNMFVDYSEPQQNR
76	26.54	26.54	39.43	19.56	16.28	TCONS_00088914	[translate_table: standard]	99	ANYLASPPLVVAY
76	26.54	26.54	39.43	19.56	16.28	TCONS_00088914	[translate_table: standard]	99	FVEFYGEGMAK
76	26.54	26.54	39.43	19.56	16.28	TCONS_00088914	[translate_table: standard]	99	FYSLPALNDPR
76	26.54	26.54	39.43	19.56	16.28	TCONS_00088914	[translate_table: standard]	99	LLNGEVGPK
76	26.54	26.54	39.43	19.56	16.28	TCONS_00088914	[translate_table: standard]	99	QVEIPFKPAR
76	26.54	26.54	39.43	19.56	16.28	TCONS_00088914	[translate_table: standard]	99	TSLAPGSGVVTK
76	26.54	26.54	39.43	19.56	16.28	TCONS_00088914	[translate_table: standard]	99	VLLQDFTGVPAVVDLACMR
76	26.54	26.54	39.43	19.56	16.28	TCONS_00088914	[translate_table: standard]	98.64	SMVLPGVVGFK
76	26.54	26.54	39.43	19.56	16.28	TCONS_00088914	[translate_table: standard]	96.73	SENAVQANMGLEFQR
77	26.45	26.46	40.45	25.23	22.16	TCONS_00063631	[translate_table: standard]	99	AIVQFEDFQMK
77	26.45	26.46	40.45	25.23	22.16	TCONS_00063631	[translate_table: standard]	99	DITAEVGAAVVQAAVAEELAEGR
77	26.45	26.46	40.45	25.23	22.16	TCONS_00063631	[translate_table: standard]	99	DTGFPLTER
77	26.45	26.46	40.45	25.23	22.16	TCONS_00063631	[translate_table: standard]	99	ILGLGDLGVQGIGIPIGK
77	26.45	26.46	40.45	25.23	22.16	TCONS_00063631	[translate_table: standard]	99	ILPVMLDVGTNNQK
77	26.45	26.46	40.45	25.23	22.16	TCONS_00063631	[translate_table: standard]	99	LDMYVAAAGINPQR
77	26.45	26.46	40.45	25.23	22.16	TCONS_00063631	[translate_table: standard]	99	MAAAETHPQFFLLDKDGLITTER
77	26.45	26.46	40.45	25.23	22.16	TCONS_00063631	[translate_table: standard]	99	NTQGQDDSFVSLAK
77	26.45	26.46	40.45	25.23	22.16	TCONS_00063631	[translate_table: standard]	99	VISFEQQYAR
77	26.45	26.46	40.45	25.23	22.16	TCONS_00063631	[translate_table: standard]	99	WAFETLQR
77	26.45	26.46	40.45	25.23	22.16	TCONS_00063631	[translate_table: standard]	99	MAAAETHPQFFLLDK
77	26.45	26.46	40.45	25.23	22.16	TCONS_00063631	[translate_table: standard]	95.81	EGANLVEVVK
77	26.45	26.46	40.45	25.23	22.16	TCONS_00063631	[translate_table: standard]	95.32	KVVDPAAAPFAK
77	26.45	26.46	40.45	25.23	22.16	TCONS_00063631	[translate_table: standard]	95.15	VVDPAAAPFAK
78	26.23	26.23	37.5	27.14	25.99	TCONS_00018726	[translate_table: standard]	99	AIELIATHLR
78	26.23	26.23	37.5	27.14	25.99	TCONS_00018726	[translate_table: standard]	99	ILDGPPGTAER
78	26.23	26.23	37.5	27.14	25.99	TCONS_00018726	[translate_table: standard]	99	IVDGLESDSSHAPPGLGAK
78	26.23	26.23	37.5	27.14	25.99	TCONS_00018726	[translate_table: standard]	99	IVEVVGEPVGVHK
78	26.23	26.23	37.5	27.14	25.99	TCONS_00018726	[translate_table: standard]	99	LLLAAAQAGSIIGK
78	26.23	26.23	37.5	27.14	25.99	TCONS_00018726	[translate_table: standard]	99	QGHEDDLAIGGGEK
78	26.23	26.23	37.5	27.14	25.99	TCONS_00018726	[translate_table: standard]	99	QLDNYYPPADIQPPLEK
78	26.23	26.23	37.5	27.14	25.99	TCONS_00018726	[translate_table: standard]	99	RVSGATVTIQETR
78	26.23	26.23	37.5	27.14	25.99	TCONS_00018726	[translate_table: standard]	99	SIQEASSCIVR
78	26.23	26.23	37.5	27.14	25.99	TCONS_00018726	[translate_table: standard]	99	VLGTEDLPIFA
78	26.23	26.23	37.5	27.14	25.99	TCONS_00018726	[translate_table: standard]	99	VLGTEDLPIFALQDDR
78	26.23	26.23	37.5	27.14	25.99	TCONS_00018726	[translate_table: standard]	99	VSGATVTIQETR
78	26.23	26.23	37.5	27.14	25.99	TCONS_00018726	[translate_table: standard]	99	EEPDASLPPAVDGLLR
78	26.23	26.23	37.5	27.14	25.99	TCONS_00018726	[translate_table: standard]	97.89	IPMF
79	26.11	26.11	56.31	51.35	45.05	TCONS_00022921	[translate_table: standard]	99	APLSLALAHADIDDGK
79	26.11	26.11	56.31	51.35	45.05	TCONS_00022921	[translate_table: standard]	99	ATSIPADRVPDMAK
79	26.11	26.11	56.31	51.35	45.05	TCONS_00022921	[translate_table: standard]	99	DALGNDVIAAEWLK
79	26.11	26.11	56.31	51.35	45.05	TCONS_00022921	[translate_table: standard]	99	FICPCHGSQYNNQGR
79	26.11	26.11	56.31	51.35	45.05	TCONS_00022921	[translate_table: standard]	99	GDPTYLVVENDR
79	26.11	26.11	56.31	51.35	45.05	TCONS_00022921	[translate_table: standard]	99	GPAPLSLALAHADIDDGK
79	26.11	26.11	56.31	51.35	45.05	TCONS_00022921	[translate_table: standard]	99	TLTQGLKGDPTYLVVENDR
79	26.11	26.11	56.31	51.35	45.05	TCONS_00022921	[translate_table: standard]	99	VLFVPWVET
79	26.11	26.11	56.31	51.35	45.05	TCONS_00022921	[translate_table: standard]	99	VLFVPWVETD
79	26.11	26.11	56.31	51.35	45.05	TCONS_00022921	[translate_table: standard]	99	VLFVPWVETDFR
79	26.11	26.11	56.31	51.35	45.05	TCONS_00022921	[translate_table: standard]	99	SLALAHADIDDGK
79	26.11	26.11	56.31	51.35	45.05	TCONS_00022921	[translate_table: standard]	99	DALGNDVIAAEW
79	26.11	26.11	56.31	51.35	45.05	TCONS_00022921	[translate_table: standard]	97.36	TLTQGLK
79	26.11	26.11	56.31	51.35	45.05	TCONS_00022921	[translate_table: standard]	95.03	TGEAPWWA
80	26.04	26.04	34.84	27.5	24.54	TCONS_00081919	[translate_table: standard]	99	DQDFIEATR
80	26.04	26.04	34.84	27.5	24.54	TCONS_00081919	[translate_table: standard]	99	EPGITFLAAK
80	26.04	26.04	34.84	27.5	24.54	TCONS_00081919	[translate_table: standard]	99	ESAVDCSSLSSMPIVSFTIGGK
80	26.04	26.04	34.84	27.5	24.54	TCONS_00081919	[translate_table: standard]	99	GEASCTACQMMVIWMQNQLK
80	26.04	26.04	34.84	27.5	24.54	TCONS_00081919	[translate_table: standard]	99	GESAVDCSSLSSMPIVSFTIGGK
80	26.04	26.04	34.84	27.5	24.54	TCONS_00081919	[translate_table: standard]	99	ICSQIGLCYSD
80	26.04	26.04	34.84	27.5	24.54	TCONS_00081919	[translate_table: standard]	99	ILNYINELCDR
80	26.04	26.04	34.84	27.5	24.54	TCONS_00081919	[translate_table: standard]	99	MGDLVVKDQDFIEATR
80	26.04	26.04	34.84	27.5	24.54	TCONS_00081919	[translate_table: standard]	99	MILEMLLAQAEPQK
80	26.04	26.04	34.84	27.5	24.54	TCONS_00081919	[translate_table: standard]	99	NSGENEGGEIVFGGVDSNHFK
80	26.04	26.04	34.84	27.5	24.54	TCONS_00081919	[translate_table: standard]	99	NYMNAQYFGEIGIGTPSQK
80	26.04	26.04	34.84	27.5	24.54	TCONS_00081919	[translate_table: standard]	98.81	DSDTDIISLK
80	26.04	26.04	34.84	27.5	24.54	TCONS_00081919	[translate_table: standard]	98.55	AVVAQYGK
80	26.04	26.04	34.84	27.5	24.54	TCONS_00081919	[translate_table: standard]	97.77	ICSQIGLCYS
80	26.04	26.04	34.84	27.5	24.54	TCONS_00081919	[translate_table: standard]	97.36	GEHTYVPVVQK
81	25.93	25.93	41.21	37.31	34.27	TCONS_00068327	[translate_table: standard]	99	AVCTEAGMFALR
81	25.93	25.93	41.21	37.31	34.27	TCONS_00068327	[translate_table: standard]	99	EHAPSIIFMDEIDSIGSTR
81	25.93	25.93	41.21	37.31	34.27	TCONS_00068327	[translate_table: standard]	99	ELFVMAR
81	25.93	25.93	41.21	37.31	34.27	TCONS_00068327	[translate_table: standard]	99	IDILDHALLRPGR
81	25.93	25.93	41.21	37.31	34.27	TCONS_00068327	[translate_table: standard]	99	MNGASGAELK
81	25.93	25.93	41.21	37.31	34.27	TCONS_00068327	[translate_table: standard]	99	VDPLVNLMK
81	25.93	25.93	41.21	37.31	34.27	TCONS_00068327	[translate_table: standard]	99	VPDSTYDMIGGLDQQIK
81	25.93	25.93	41.21	37.31	34.27	TCONS_00068327	[translate_table: standard]	99	YVVDIDK
81	25.93	25.93	41.21	37.31	34.27	TCONS_00068327	[translate_table: standard]	99	VHVTQEDFEMAVAK
81	25.93	25.93	41.21	37.31	34.27	TCONS_00068327	[translate_table: standard]	99	TMLELLNQLDGFEASNK
81	25.93	25.93	41.21	37.31	34.27	TCONS_00068327	[translate_table: standard]	98.52	GVLLYGPPGTGK
81	25.93	25.93	41.21	37.31	34.27	TCONS_00068327	[translate_table: standard]	95.38	KIEFPNPNEESR
82	25.86	25.86	48.29	46.58	46.23	TCONS_00109384	[translate_table: standard]	99	DLVALSGSHTIGQAR
82	25.86	25.86	48.29	46.58	46.23	TCONS_00109384	[translate_table: standard]	99	DPQSFNSDFGAAMVK
82	25.86	25.86	48.29	46.58	46.23	TCONS_00109384	[translate_table: standard]	99	DSTVILGGPTWGVK
82	25.86	25.86	48.29	46.58	46.23	TCONS_00109384	[translate_table: standard]	99	EAACPNIVSCADIVAIAAR
82	25.86	25.86	48.29	46.58	46.23	TCONS_00109384	[translate_table: standard]	99	FKVEAACPNIVSCADIVAIAAR
82	25.86	25.86	48.29	46.58	46.23	TCONS_00109384	[translate_table: standard]	99	GLLHSDQELYNGGSTDSLVK
82	25.86	25.86	48.29	46.58	46.23	TCONS_00109384	[translate_table: standard]	99	IVSCADIVAIAAR
82	25.86	25.86	48.29	46.58	46.23	TCONS_00109384	[translate_table: standard]	99	IYGDANIDSSFAMTR
82	25.86	25.86	48.29	46.58	46.23	TCONS_00109384	[translate_table: standard]	99	MGDISPLTGSNGEIR
82	25.86	25.86	48.29	46.58	46.23	TCONS_00109384	[translate_table: standard]	99	QYIRDPQSFNSDFGAAMVK
82	25.86	25.86	48.29	46.58	46.23	TCONS_00109384	[translate_table: standard]	99	VEAACPNIVSCADIVAIAAR
82	25.86	25.86	48.29	46.58	46.23	TCONS_00109384	[translate_table: standard]	99	GYNVIDDIK
83	25.55	26.76	50.8	43.71	37.53	TCONS_00029625	[translate_table: standard]	99	AVTLDGMAK
83	25.55	26.76	50.8	43.71	37.53	TCONS_00029625	[translate_table: standard]	99	DCEEWFFDR
83	25.55	26.76	50.8	43.71	37.53	TCONS_00029625	[translate_table: standard]	99	DILGWNATTNLPEDLK
83	25.55	26.76	50.8	43.71	37.53	TCONS_00029625	[translate_table: standard]	99	DILGWNATTNLPEDLKER
83	25.55	26.76	50.8	43.71	37.53	TCONS_00029625	[translate_table: standard]	99	FEIDDKILESLK
83	25.55	26.76	50.8	43.71	37.53	TCONS_00029625	[translate_table: standard]	99	GRPVPIPGSGMQLTNISHVR
83	25.55	26.76	50.8	43.71	37.53	TCONS_00029625	[translate_table: standard]	99	LCAQAAGCPVDIVHYDPK
83	25.55	26.76	50.8	43.71	37.53	TCONS_00029625	[translate_table: standard]	99	QFLFISSAGIYKPTDEPPHVEGDVVK
83	25.55	26.76	50.8	43.71	37.53	TCONS_00029625	[translate_table: standard]	99	TVWGDPAEIGK
83	25.55	26.76	50.8	43.71	37.53	TCONS_00029625	[translate_table: standard]	99	VLEGATFDAVLDNNGK
83	25.55	26.76	50.8	43.71	37.53	TCONS_00029625	[translate_table: standard]	99	IGDPEIVSAGGK
83	25.55	26.76	50.8	43.71	37.53	TCONS_00029625	[translate_table: standard]	98.63	DLDTVRPVADWAK
83	25.55	26.76	50.8	43.71	37.53	TCONS_00029625	[translate_table: standard]	96.06	VLEGATFDAVLDNNGKDLDTVRPVADWAK
84	25.4	25.4	44.95	28.86	23.54	TCONS_00077328	[translate_table: standard]	99	ALNDTIITGVPTTIDYHK
84	25.4	25.4	44.95	28.86	23.54	TCONS_00077328	[translate_table: standard]	99	EHGINFIGPNPDSIR
84	25.4	25.4	44.95	28.86	23.54	TCONS_00077328	[translate_table: standard]	99	IQVEHPVTEMISSVDLIEEQIR
84	25.4	25.4	44.95	28.86	23.54	TCONS_00077328	[translate_table: standard]	99	ITAYLPSGGPFVR
84	25.4	25.4	44.95	28.86	23.54	TCONS_00077328	[translate_table: standard]	99	LILDVEDFK
84	25.4	25.4	44.95	28.86	23.54	TCONS_00077328	[translate_table: standard]	99	LLEEAPSPALTPELR
84	25.4	25.4	44.95	28.86	23.54	TCONS_00077328	[translate_table: standard]	99	LSEEIGFPVMIK
84	25.4	25.4	44.95	28.86	23.54	TCONS_00077328	[translate_table: standard]	99	NAGVPTVPGSEGLLQNTEEAVR
84	25.4	25.4	44.95	28.86	23.54	TCONS_00077328	[translate_table: standard]	99	SEAAAAFGNDGVYLEK
84	25.4	25.4	44.95	28.86	23.54	TCONS_00077328	[translate_table: standard]	99	VDTAFIPK
84	25.4	25.4	44.95	28.86	23.54	TCONS_00077328	[translate_table: standard]	98.91	INAEDAFK
84	25.4	25.4	44.95	28.86	23.54	TCONS_00077328	[translate_table: standard]	98.32	LIVWAPTR
84	25.4	25.4	44.95	28.86	23.54	TCONS_00077328	[translate_table: standard]	98.14	GSFYFMEMNTR
85	25.34	25.34	76.36	69.7	69.7	TCONS_00129065	[translate_table: standard]	99	ADGMNDADASFDYIETAPSK
85	25.34	25.34	76.36	69.7	69.7	TCONS_00129065	[translate_table: standard]	99	FDDGPFLLGQF
85	25.34	25.34	76.36	69.7	69.7	TCONS_00129065	[translate_table: standard]	99	GVITSFK
85	25.34	25.34	76.36	69.7	69.7	TCONS_00129065	[translate_table: standard]	99	NYDITAGRPK
85	25.34	25.34	76.36	69.7	69.7	TCONS_00129065	[translate_table: standard]	99	QFGEELLSYTDSFNK
85	25.34	25.34	76.36	69.7	69.7	TCONS_00129065	[translate_table: standard]	99	RQFGEELLSYTDSFNK
85	25.34	25.34	76.36	69.7	69.7	TCONS_00129065	[translate_table: standard]	99	VPSLEHNNEVK
85	25.34	25.34	76.36	69.7	69.7	TCONS_00129065	[translate_table: standard]	99	YIDSNFEGPSLFPND
85	25.34	25.34	76.36	69.7	69.7	TCONS_00129065	[translate_table: standard]	99	YIDSNFEGPSLFPNDPAK
85	25.34	25.34	76.36	69.7	69.7	TCONS_00129065	[translate_table: standard]	99	YIDSNFEGPSLFPNDPAKR
86	25.24	25.24	33.91	23.84	16.32	TCONS_00074275	[translate_table: standard]	99	AFSDGESVLTLSELGLIGK
86	25.24	25.24	33.91	23.84	16.32	TCONS_00074275	[translate_table: standard]	99	AVTLLVR
86	25.24	25.24	33.91	23.84	16.32	TCONS_00074275	[translate_table: standard]	99	EQQDDEYLASLQADR
86	25.24	25.24	33.91	23.84	16.32	TCONS_00074275	[translate_table: standard]	99	EQQDDEYLASLQADREK
86	25.24	25.24	33.91	23.84	16.32	TCONS_00074275	[translate_table: standard]	99	GYLDQQFDAPDYLSNPGTQQR
86	25.24	25.24	33.91	23.84	16.32	TCONS_00074275	[translate_table: standard]	99	LPFSLLPSTR
86	25.24	25.24	33.91	23.84	16.32	TCONS_00074275	[translate_table: standard]	99	NLNPFSLLDPDFSR
86	25.24	25.24	33.91	23.84	16.32	TCONS_00074275	[translate_table: standard]	99	QEALFLELI
86	25.24	25.24	33.91	23.84	16.32	TCONS_00074275	[translate_table: standard]	99	SLFDSGPDLPTR
86	25.24	25.24	33.91	23.84	16.32	TCONS_00074275	[translate_table: standard]	99	FPYAPHQLMQNGLDR
86	25.24	25.24	33.91	23.84	16.32	TCONS_00074275	[translate_table: standard]	98.01	GGASELEPFK
86	25.24	25.24	33.91	23.84	16.32	TCONS_00074275	[translate_table: standard]	97.33	EIPIEVK
87	25.18	25.18	61.6	50	49.6	TCONS_00013684	[translate_table: standard]	99	ADSAAGSYASALAEVAK
87	25.18	25.18	61.6	50	49.6	TCONS_00013684	[translate_table: standard]	99	EFEVVYNK
87	25.18	25.18	61.6	50	49.6	TCONS_00013684	[translate_table: standard]	99	EIVKEFEVVYNK
87	25.18	25.18	61.6	50	49.6	TCONS_00013684	[translate_table: standard]	99	FFVNPTIDLEK
87	25.18	25.18	61.6	50	49.6	TCONS_00013684	[translate_table: standard]	99	LESQHLAQIAK
87	25.18	25.18	61.6	50	49.6	TCONS_00013684	[translate_table: standard]	99	LFSDPQVYK
87	25.18	25.18	61.6	50	49.6	TCONS_00013684	[translate_table: standard]	99	LIDMSVK
87	25.18	25.18	61.6	50	49.6	TCONS_00013684	[translate_table: standard]	99	LTDTELAIVSSVVK
87	25.18	25.18	61.6	50	49.6	TCONS_00013684	[translate_table: standard]	99	SNGTLEATSADMDK
87	25.18	25.18	61.6	50	49.6	TCONS_00013684	[translate_table: standard]	99	SNGTLEATSADMDKIDK
87	25.18	25.18	61.6	50	49.6	TCONS_00013684	[translate_table: standard]	99	TVIDPSLVAGF
87	25.18	25.18	61.6	50	49.6	TCONS_00013684	[translate_table: standard]	99	TVIDPSLVAGFTIR
87	25.18	25.18	61.6	50	49.6	TCONS_00013684	[translate_table: standard]	96.2	TANFVNILIDMK
88	25.14	25.27	32.44	20.06	18.89	TCONS_00081025	[translate_table: standard]	99	ADVFLLVGTQPR
88	25.14	25.27	32.44	20.06	18.89	TCONS_00081025	[translate_table: standard]	99	ANVILPAAAFTEK
88	25.14	25.27	32.44	20.06	18.89	TCONS_00081025	[translate_table: standard]	99	FATEVAGVQDLGMLGR
88	25.14	25.27	32.44	20.06	18.89	TCONS_00081025	[translate_table: standard]	99	GMTVLQACELAGVDIPR
88	25.14	25.27	32.44	20.06	18.89	TCONS_00081025	[translate_table: standard]	99	GSGEEIGTYVEK
88	25.14	25.27	32.44	20.06	18.89	TCONS_00081025	[translate_table: standard]	99	GTESIDVTDAVGSNIR
88	25.14	25.27	32.44	20.06	18.89	TCONS_00081025	[translate_table: standard]	99	LNEDINEEWISDK
88	25.14	25.27	32.44	20.06	18.89	TCONS_00081025	[translate_table: standard]	99	LPYDTLGAIR
88	25.14	25.27	32.44	20.06	18.89	TCONS_00081025	[translate_table: standard]	99	SGYLLNSGISGLEK
88	25.14	25.27	32.44	20.06	18.89	TCONS_00081025	[translate_table: standard]	99	TVAPNLLHMDER
88	25.14	25.27	32.44	20.06	18.89	TCONS_00081025	[translate_table: standard]	99	PEASAAAQSPPEDLPIR
88	25.14	25.27	32.44	20.06	18.89	TCONS_00081025	[translate_table: standard]	98.99	QPATFSALLKPESGNK
88	25.14	25.27	32.44	20.06	18.89	TCONS_00081025	[translate_table: standard]	98.41	VEAAMVNAR
89	25.14	25.14	76.12	68.66	68.16	TCONS_00125430	[translate_table: standard]	99	AQGISVGSSLVEEDKLDLATSLLAK
89	25.14	25.14	76.12	68.66	68.16	TCONS_00125430	[translate_table: standard]	99	ELDYLVGAVSN
89	25.14	25.14	76.12	68.66	68.16	TCONS_00125430	[translate_table: standard]	99	FAPDANSK
89	25.14	25.14	76.12	68.66	68.16	TCONS_00125430	[translate_table: standard]	99	IFNDALDTTK
89	25.14	25.14	76.12	68.66	68.16	TCONS_00125430	[translate_table: standard]	99	IVPATGIPDGWMGLDIGPDSIK
89	25.14	25.14	76.12	68.66	68.16	TCONS_00125430	[translate_table: standard]	99	LDLATSLLAK
89	25.14	25.14	76.12	68.66	68.16	TCONS_00125430	[translate_table: standard]	99	RPFAAIVGGSK
89	25.14	25.14	76.12	68.66	68.16	TCONS_00125430	[translate_table: standard]	99	TVIWNGPMGVFEFVK
89	25.14	25.14	76.12	68.66	68.16	TCONS_00125430	[translate_table: standard]	99	VTTIIGGGDSVAAVEK
89	25.14	25.14	76.12	68.66	68.16	TCONS_00125430	[translate_table: standard]	99	ELDYLVGAVSNPK
89	25.14	25.14	76.12	68.66	68.16	TCONS_00125430	[translate_table: standard]	97.07	GPMGVFEFVK
90	25.01	25.01	47.73	37.6	34.67	TCONS_00032819	[translate_table: standard]	99	ADPVIHTLLPLSPK
90	25.01	25.01	47.73	37.6	34.67	TCONS_00032819	[translate_table: standard]	99	ALQESLASELAAR
90	25.01	25.01	47.73	37.6	34.67	TCONS_00032819	[translate_table: standard]	99	DVVQTQTIK
90	25.01	25.01	47.73	37.6	34.67	TCONS_00032819	[translate_table: standard]	99	GEICDVNGNCVDATEDEFFR
90	25.01	25.01	47.73	37.6	34.67	TCONS_00032819	[translate_table: standard]	99	GLCGGFNNAIIK
90	25.01	25.01	47.73	37.6	34.67	TCONS_00032819	[translate_table: standard]	99	MSAMSNATDNAVELKK
90	25.01	25.01	47.73	37.6	34.67	TCONS_00032819	[translate_table: standard]	99	NLGLDYTVISVGK
90	25.01	25.01	47.73	37.6	34.67	TCONS_00032819	[translate_table: standard]	99	SLSIVYNR
90	25.01	25.01	47.73	37.6	34.67	TCONS_00032819	[translate_table: standard]	99	MSAMSNATDNAVELK
91	24.87	24.87	32.64	22.7	20.92	TCONS_00099885	[translate_table: standard]	99	AAMEMQAEAER
91	24.87	24.87	32.64	22.7	20.92	TCONS_00099885	[translate_table: standard]	99	AQGEAEAILAK
91	24.87	24.87	32.64	22.7	20.92	TCONS_00099885	[translate_table: standard]	99	AQVLESEGER
91	24.87	24.87	32.64	22.7	20.92	TCONS_00099885	[translate_table: standard]	99	EEAIPIPDQSAITK
91	24.87	24.87	32.64	22.7	20.92	TCONS_00099885	[translate_table: standard]	99	IAEQYIQAFSK
91	24.87	24.87	32.64	22.7	20.92	TCONS_00099885	[translate_table: standard]	99	IVMAINEAAK
91	24.87	24.87	32.64	22.7	20.92	TCONS_00099885	[translate_table: standard]	99	QANINIADGR
91	24.87	24.87	32.64	22.7	20.92	TCONS_00099885	[translate_table: standard]	99	SDDALQDISR
91	24.87	24.87	32.64	22.7	20.92	TCONS_00099885	[translate_table: standard]	99	SSVILASEAAK
91	24.87	24.87	32.64	22.7	20.92	TCONS_00099885	[translate_table: standard]	99	STDGDDLNEPVFTLQSPK
91	24.87	24.87	32.64	22.7	20.92	TCONS_00099885	[translate_table: standard]	99	TLTPGIHLLIPFVER
91	24.87	24.87	32.64	22.7	20.92	TCONS_00099885	[translate_table: standard]	98.76	GIDMVSQALK
92	24.69	24.69	38.82	30.08	24.71	TCONS_00101597	[translate_table: standard]	99	FWEVVCDEHGIDPTGR
92	24.69	24.69	38.82	30.08	24.71	TCONS_00101597	[translate_table: standard]	99	GHYTEGAELIDSVLDVVR
92	24.69	24.69	38.82	30.08	24.71	TCONS_00101597	[translate_table: standard]	99	VNVYYNEASCGR
92	24.69	24.69	38.82	30.08	24.71	TCONS_00101597	[translate_table: standard]	99	YVGTSDLQLER
92	24.69	24.69	38.82	30.08	24.71	TCONS_00101597	[translate_table: standard]	99	ALTVPELTQQMWDAK
92	24.69	24.69	38.82	30.08	24.71	TCONS_00101597	[translate_table: standard]	95.68	EVDEQMINVQNK
93	24.63	25.09	29.9	17.64	17.64	TCONS_00004173	[translate_table: standard]	99	FVNGAIVGER
93	24.63	25.09	29.9	17.64	17.64	TCONS_00004173	[translate_table: standard]	99	LSEILFFDR
93	24.63	25.09	29.9	17.64	17.64	TCONS_00004173	[translate_table: standard]	99	NILELAAEMR
93	24.63	25.09	29.9	17.64	17.64	TCONS_00004173	[translate_table: standard]	99	SAEISTEWSIVPGR
93	24.63	25.09	29.9	17.64	17.64	TCONS_00004173	[translate_table: standard]	99	MGQGSSYGVGVK
93	24.63	25.09	29.9	17.64	17.64	TCONS_00004173	[translate_table: standard]	99	VLPSGGISADGPPTTLSGTGIDR
94	24.6	24.75	44	40.92	39.08	TCONS_00040598	[translate_table: standard]	99	AAEEVIFGEPEVTTGAAGDLQQITGLAK
94	24.6	24.75	44	40.92	39.08	TCONS_00040598	[translate_table: standard]	99	AILSEFVEIPAENR
94	24.6	24.75	44	40.92	39.08	TCONS_00040598	[translate_table: standard]	99	AYEIALTH
94	24.6	24.75	44	40.92	39.08	TCONS_00040598	[translate_table: standard]	99	AYEIALTHIR
94	24.6	24.75	44	40.92	39.08	TCONS_00040598	[translate_table: standard]	99	EIDDSIDR
94	24.6	24.75	44	40.92	39.08	TCONS_00040598	[translate_table: standard]	99	ETITGEEFR
94	24.6	24.75	44	40.92	39.08	TCONS_00040598	[translate_table: standard]	99	GLTWFIPADDPT
94	24.6	24.75	44	40.92	39.08	TCONS_00040598	[translate_table: standard]	99	GLTWFIPADDPTLISK
94	24.6	24.75	44	40.92	39.08	TCONS_00040598	[translate_table: standard]	99	IVAGMEGTVMTDGK
94	24.6	24.75	44	40.92	39.08	TCONS_00040598	[translate_table: standard]	99	IVEILLEK
94	24.6	24.75	44	40.92	39.08	TCONS_00040598	[translate_table: standard]	99	LAEDIDTAVK
94	24.6	24.75	44	40.92	39.08	TCONS_00040598	[translate_table: standard]	99	LAEDIDTAVKR
94	24.6	24.75	44	40.92	39.08	TCONS_00040598	[translate_table: standard]	98.63	SPVPATVTV
95	24.48	24.48	49.63	31.93	29.99	TCONS_00117199; TCONS_00117198	[translate_table: standard]; [translate_table: standard]	99	ATSDLLLVQSDLYTLNDGFVSR
95	24.48	24.48	49.63	31.93	29.99	TCONS_00117199; TCONS_00117198	[translate_table: standard]; [translate_table: standard]	99	FFDQAIGINVPR
95	24.48	24.48	49.63	31.93	29.99	TCONS_00117199; TCONS_00117198	[translate_table: standard]; [translate_table: standard]	99	LDALLSK
95	24.48	24.48	49.63	31.93	29.99	TCONS_00117199; TCONS_00117198	[translate_table: standard]; [translate_table: standard]	99	LIVEDFMPLPCK
95	24.48	24.48	49.63	31.93	29.99	TCONS_00117199; TCONS_00117198	[translate_table: standard]; [translate_table: standard]	99	LNGGLGTTMGCTGPK
95	24.48	24.48	49.63	31.93	29.99	TCONS_00117199; TCONS_00117198	[translate_table: standard]; [translate_table: standard]	99	SGFINLVAR
95	24.48	24.48	49.63	31.93	29.99	TCONS_00117199; TCONS_00117198	[translate_table: standard]; [translate_table: standard]	99	SIPSIIELDILK
95	24.48	24.48	49.63	31.93	29.99	TCONS_00117199; TCONS_00117198	[translate_table: standard]; [translate_table: standard]	99	VLQLETAAGAAIR
95	24.48	24.48	49.63	31.93	29.99	TCONS_00117199; TCONS_00117198	[translate_table: standard]; [translate_table: standard]	99	LVEADALK
95	24.48	24.48	49.63	31.93	29.99	TCONS_00117199; TCONS_00117198	[translate_table: standard]; [translate_table: standard]	99	TPTDEVVVPYDSLAPTPEDPDETR
95	24.48	24.48	49.63	31.93	29.99	TCONS_00117199; TCONS_00117198	[translate_table: standard]; [translate_table: standard]	99	EINGPEDI
95	24.48	24.48	49.63	31.93	29.99	TCONS_00117199; TCONS_00117198	[translate_table: standard]; [translate_table: standard]	98.9	NEYCMEVTPK
95	24.48	24.48	49.63	31.93	29.99	TCONS_00117199; TCONS_00117198	[translate_table: standard]; [translate_table: standard]	97.79	MEIIPNPK
95	24.48	24.48	49.63	31.93	29.99	TCONS_00117199; TCONS_00117198	[translate_table: standard]; [translate_table: standard]	97.67	YSNSNIEIHTFNQSQYPR
95	24.48	24.48	49.63	31.93	29.99	TCONS_00117199; TCONS_00117198	[translate_table: standard]; [translate_table: standard]	97.44	GGTLISYEGK
95	24.48	24.48	49.63	31.93	29.99	TCONS_00117199; TCONS_00117198	[translate_table: standard]; [translate_table: standard]	97.35	LEIPNGAVIENK
96	24.47	24.56	12.64	2.307	2.106	TCONS_00043013	[translate_table: standard]	99	DDYVEKDR
96	24.47	24.56	12.64	2.307	2.106	TCONS_00043013	[translate_table: standard]	99	EITLGFVD
96	24.47	24.56	12.64	2.307	2.106	TCONS_00043013	[translate_table: standard]	99	EITLGFVDL
96	24.47	24.56	12.64	2.307	2.106	TCONS_00043013	[translate_table: standard]	99	EITLGFVDLL
96	24.47	24.56	12.64	2.307	2.106	TCONS_00043013	[translate_table: standard]	99	EITLGFVDLLR
96	24.47	24.56	12.64	2.307	2.106	TCONS_00043013	[translate_table: standard]	99	EITLGFVDLLRD
96	24.47	24.56	12.64	2.307	2.106	TCONS_00043013	[translate_table: standard]	99	EITLGFVDLLRDD
96	24.47	24.56	12.64	2.307	2.106	TCONS_00043013	[translate_table: standard]	99	EITLGFVDLLRDDYVEK
96	24.47	24.56	12.64	2.307	2.106	TCONS_00043013	[translate_table: standard]	99	EITLGFVDLLRDDYVEKDR
96	24.47	24.56	12.64	2.307	2.106	TCONS_00043013	[translate_table: standard]	99	EREITLGFVDLLR
96	24.47	24.56	12.64	2.307	2.106	TCONS_00043013	[translate_table: standard]	99	REITLGFVDLLR
96	24.47	24.56	12.64	2.307	2.106	TCONS_00043013	[translate_table: standard]	98.4	LGFVDLLR
97	24.36	24.36	50.21	36.92	29.96	TCONS_00061741	[translate_table: standard]	99	FADLVEK
97	24.36	24.36	50.21	36.92	29.96	TCONS_00061741	[translate_table: standard]	99	GVEQGPQIDAK
97	24.36	24.36	50.21	36.92	29.96	TCONS_00061741	[translate_table: standard]	99	IVLELAAR
97	24.36	24.36	50.21	36.92	29.96	TCONS_00061741	[translate_table: standard]	99	LAFTGSTATGK
97	24.36	24.36	50.21	36.92	29.96	TCONS_00061741	[translate_table: standard]	99	SGIESNATLECGGGR
97	24.36	24.36	50.21	36.92	29.96	TCONS_00061741	[translate_table: standard]	99	TAEQTPLTALYVAK
97	24.36	24.36	50.21	36.92	29.96	TCONS_00061741	[translate_table: standard]	99	VGPALACGN
97	24.36	24.36	50.21	36.92	29.96	TCONS_00061741	[translate_table: standard]	99	VGPALACGNTIVLK
97	24.36	24.36	50.21	36.92	29.96	TCONS_00061741	[translate_table: standard]	98.97	TGEVIAHVAEGETEDINHAVAAAR
97	24.36	24.36	50.21	36.92	29.96	TCONS_00061741	[translate_table: standard]	98.27	SVTLELGGK
97	24.36	24.36	50.21	36.92	29.96	TCONS_00061741	[translate_table: standard]	97.05	SPFIVCEDADVDK
97	24.36	24.36	50.21	36.92	29.96	TCONS_00061741	[translate_table: standard]	96.99	KAFDEGPWPR
98	24.35	24.35	40.81	27.88	23.84	TCONS_00071773	[translate_table: standard]	99	DTLISPETGVK
98	24.35	24.35	40.81	27.88	23.84	TCONS_00071773	[translate_table: standard]	99	FMVSDYVPPAVD
98	24.35	24.35	40.81	27.88	23.84	TCONS_00071773	[translate_table: standard]	99	GVIIIHPYFAGSEPDK
98	24.35	24.35	40.81	27.88	23.84	TCONS_00071773	[translate_table: standard]	99	MIQYLYPGSSGSEDDPNLSPK
98	24.35	24.35	40.81	27.88	23.84	TCONS_00071773	[translate_table: standard]	99	TGVEFKDTLISPETGVK
98	24.35	24.35	40.81	27.88	23.84	TCONS_00071773	[translate_table: standard]	99	VFLAGESAGAN
98	24.35	24.35	40.81	27.88	23.84	TCONS_00071773	[translate_table: standard]	99	VFLAGESAGANIAHQVAVR
98	24.35	24.35	40.81	27.88	23.84	TCONS_00071773	[translate_table: standard]	99	VGTVGLEGFMPR
98	24.35	24.35	40.81	27.88	23.84	TCONS_00071773	[translate_table: standard]	99	FMVSDYVPPAVDPK
99	24.27	24.27	38.05	22.34	18.96	TCONS_00088228	[translate_table: standard]	99	ALLEADVSLPVVR
99	24.27	24.27	38.05	22.34	18.96	TCONS_00088228	[translate_table: standard]	99	EMFGQLTTGLEAAWNK
99	24.27	24.27	38.05	22.34	18.96	TCONS_00088228	[translate_table: standard]	99	FVQTVSEQAVGVGLIR
99	24.27	24.27	38.05	22.34	18.96	TCONS_00088228	[translate_table: standard]	99	ILGMGDVLSFVEK
99	24.27	24.27	38.05	22.34	18.96	TCONS_00088228	[translate_table: standard]	99	IMEAMIEAMTPEER
99	24.27	24.27	38.05	22.34	18.96	TCONS_00088228	[translate_table: standard]	99	LMGGEVSELVFAK
99	24.27	24.27	38.05	22.34	18.96	TCONS_00088228	[translate_table: standard]	99	NMDVVIVDTAGR
99	24.27	24.27	38.05	22.34	18.96	TCONS_00088228	[translate_table: standard]	99	TEQQVNQLVAQLFQMR
99	24.27	24.27	38.05	22.34	18.96	TCONS_00088228	[translate_table: standard]	99	EKPELLAESPVR
99	24.27	24.27	38.05	22.34	18.96	TCONS_00088228	[translate_table: standard]	99	MEDLEPFYPDR
99	24.27	24.27	38.05	22.34	18.96	TCONS_00088228	[translate_table: standard]	97.36	VIGMIPGMGK
100	24.24	24.32	44.6	30.84	30.06	TCONS_00051514	[translate_table: standard]	99	AIPSSVKPELLQSLLEK
100	24.24	24.32	44.6	30.84	30.06	TCONS_00051514	[translate_table: standard]	99	AQFGSDLDAATQALLNR
100	24.24	24.32	44.6	30.84	30.06	TCONS_00051514	[translate_table: standard]	99	EAFPGDVFYLHSR
100	24.24	24.32	44.6	30.84	30.06	TCONS_00051514	[translate_table: standard]	99	ESALPYL
100	24.24	24.32	44.6	30.84	30.06	TCONS_00051514	[translate_table: standard]	99	QPQYAPLPIEK
100	24.24	24.32	44.6	30.84	30.06	TCONS_00051514	[translate_table: standard]	99	TGSIVDVPAGK
100	24.24	24.32	44.6	30.84	30.06	TCONS_00051514	[translate_table: standard]	99	VVSVGDGIAR
100	24.24	24.32	44.6	30.84	30.06	TCONS_00051514	[translate_table: standard]	99	MEPDAFLR
100	24.24	24.32	44.6	30.84	30.06	TCONS_00051514	[translate_table: standard]	99	TAIAIDTILNQK
100	24.24	24.32	44.6	30.84	30.06	TCONS_00051514	[translate_table: standard]	99	VVDALGVPIDGR
100	24.24	24.32	44.6	30.84	30.06	TCONS_00051514	[translate_table: standard]	98.67	SVHEPMQTGLK
101	24.18	24.18	49.64	35.79	29.86	TCONS_00021181	[translate_table: standard]	99	ANFEFIDK
101	24.18	24.18	49.64	35.79	29.86	TCONS_00021181	[translate_table: standard]	99	EGYQTLLNTDMER
101	24.18	24.18	49.64	35.79	29.86	TCONS_00021181	[translate_table: standard]	99	FLEAAVAYK
101	24.18	24.18	49.64	35.79	29.86	TCONS_00021181	[translate_table: standard]	99	GTGGDPFGAPTK
101	24.18	24.18	49.64	35.79	29.86	TCONS_00021181	[translate_table: standard]	99	LGVELWCFHDR
101	24.18	24.18	49.64	35.79	29.86	TCONS_00021181	[translate_table: standard]	99	LIEDGSLAELVR
101	24.18	24.18	49.64	35.79	29.86	TCONS_00021181	[translate_table: standard]	99	NGGLAPGGFNFDAK
101	24.18	24.18	49.64	35.79	29.86	TCONS_00021181	[translate_table: standard]	99	QELAEMIFQSAL
101	24.18	24.18	49.64	35.79	29.86	TCONS_00021181	[translate_table: standard]	99	YQSFDTELGALIEAGK
101	24.18	24.18	49.64	35.79	29.86	TCONS_00021181	[translate_table: standard]	99	DIAPDGATLEESNANLDEVVALAK
101	24.18	24.18	49.64	35.79	29.86	TCONS_00021181	[translate_table: standard]	99	GCGDDWEGEFFPGIPK
101	24.18	24.18	49.64	35.79	29.86	TCONS_00021181	[translate_table: standard]	99	SPQTCPANIGK
101	24.18	24.18	49.64	35.79	29.86	TCONS_00021181	[translate_table: standard]	97.58	YGLIGEFK
102	24.16	24.16	44.6	35.73	31.58	TCONS_00010080	[translate_table: standard]	99	AEAFEIINDLR
102	24.16	24.16	44.6	35.73	31.58	TCONS_00010080	[translate_table: standard]	99	DAVFLSGGPDYDVPLGR
102	24.16	24.16	44.6	35.73	31.58	TCONS_00010080	[translate_table: standard]	99	DDIGQAAGLLR
102	24.16	24.16	44.6	35.73	31.58	TCONS_00010080	[translate_table: standard]	99	GLSWTFYESSCPK
102	24.16	24.16	44.6	35.73	31.58	TCONS_00010080	[translate_table: standard]	99	IVSCADITALAAR
102	24.16	24.16	44.6	35.73	31.58	TCONS_00010080	[translate_table: standard]	99	MGQLTVLTGTEGEIR
102	24.16	24.16	44.6	35.73	31.58	TCONS_00010080	[translate_table: standard]	99	QGLFTSDQDLYTDK
102	24.16	24.16	44.6	35.73	31.58	TCONS_00010080	[translate_table: standard]	99	QGLFTSDQDLYTDKR
102	24.16	24.16	44.6	35.73	31.58	TCONS_00010080	[translate_table: standard]	99	VFKDDIGQAAGLLR
102	24.16	24.16	44.6	35.73	31.58	TCONS_00010080	[translate_table: standard]	99	YYVDLMNR
102	24.16	24.16	44.6	35.73	31.58	TCONS_00010080	[translate_table: standard]	97.72	TFANNLK
103	24.07	24.07	42.12	31.77	30.3	TCONS_00042920	[translate_table: standard]	99	DMEVIEVPTFLFIK
103	24.07	24.07	42.12	31.77	30.3	TCONS_00042920	[translate_table: standard]	99	GELIGEILR
103	24.07	24.07	42.12	31.77	30.3	TCONS_00042920	[translate_table: standard]	99	IYPFMVDLSR
103	24.07	24.07	42.12	31.77	30.3	TCONS_00042920	[translate_table: standard]	99	LVVLDVGLK
103	24.07	24.07	42.12	31.77	30.3	TCONS_00042920	[translate_table: standard]	99	LVVVEYAASHSK
103	24.07	24.07	42.12	31.77	30.3	TCONS_00042920	[translate_table: standard]	99	MNGDENESCMAFVK
103	24.07	24.07	42.12	31.77	30.3	TCONS_00042920	[translate_table: standard]	99	QMTDTVVFAR
103	24.07	24.07	42.12	31.77	30.3	TCONS_00042920	[translate_table: standard]	99	SDDKLVVLDVGLK
103	24.07	24.07	42.12	31.77	30.3	TCONS_00042920	[translate_table: standard]	99	SIGQFDEALR
103	24.07	24.07	42.12	31.77	30.3	TCONS_00042920	[translate_table: standard]	99	TCSDVEFLLVMGDESEETR
103	24.07	24.07	42.12	31.77	30.3	TCONS_00042920	[translate_table: standard]	99	VQQVHSIGQFDEALR
103	24.07	24.07	42.12	31.77	30.3	TCONS_00042920	[translate_table: standard]	97.56	VYPTVVK
103	24.07	24.07	42.12	31.77	30.3	TCONS_00042920	[translate_table: standard]	96.4	LIGEILR
104	24.06	24.07	47.14	35.88	33.78	TCONS_00064960	[translate_table: standard]	99	ASTIPFTPGMEAAGVVTAVGPGLTGR
104	24.06	24.07	47.14	35.88	33.78	TCONS_00064960	[translate_table: standard]	99	GMTAQFLVR
104	24.06	24.07	47.14	35.88	33.78	TCONS_00064960	[translate_table: standard]	99	GVEVVYDSVGK
104	24.06	24.07	47.14	35.88	33.78	TCONS_00064960	[translate_table: standard]	99	GYMVNFGQSSGTPDPLPLSALAAK
104	24.06	24.07	47.14	35.88	33.78	TCONS_00064960	[translate_table: standard]	99	KTSGSVLLIPDGN
104	24.06	24.07	47.14	35.88	33.78	TCONS_00064960	[translate_table: standard]	99	TSGSVLLIPDGN
104	24.06	24.07	47.14	35.88	33.78	TCONS_00064960	[translate_table: standard]	99	VGDVVAYAGNPMGSYTEEQILPAEK
104	24.06	24.07	47.14	35.88	33.78	TCONS_00064960	[translate_table: standard]	99	VHELGGPEVLK
104	24.06	24.07	47.14	35.88	33.78	TCONS_00064960	[translate_table: standard]	99	VNEITSGK
104	24.06	24.07	47.14	35.88	33.78	TCONS_00064960	[translate_table: standard]	99	VNHTYPLSQAAQAHADLESR
104	24.06	24.07	47.14	35.88	33.78	TCONS_00064960	[translate_table: standard]	99	WEDVEIGEPK
104	24.06	24.07	47.14	35.88	33.78	TCONS_00064960	[translate_table: standard]	98.91	VVTVPSSIDPTIAASVILK
104	24.06	24.07	47.14	35.88	33.78	TCONS_00064960	[translate_table: standard]	97.25	KVGDVVAYAGNPMGSYTEEQILPAEK
105	23.98	23.98	28.44	17.34	13.29	TCONS_00015538	[translate_table: standard]	99	GIVDSEDLPLNISR
105	23.98	23.98	28.44	17.34	13.29	TCONS_00015538	[translate_table: standard]	99	TNNTLSIIDSGIGMTK
105	23.98	23.98	28.44	17.34	13.29	TCONS_00015538	[translate_table: standard]	99	KTMEINPENPIMEELR
105	23.98	23.98	28.44	17.34	13.29	TCONS_00015538	[translate_table: standard]	99	ADLVNNLGTIAR
106	23.97	23.98	54.05	33.51	29.01	TCONS_00107801	[translate_table: standard]	99	ACIVFFDEVDAIGGAR
106	23.97	23.98	54.05	33.51	29.01	TCONS_00107801	[translate_table: standard]	99	FDDGVGGDNEVQR
106	23.97	23.98	54.05	33.51	29.01	TCONS_00107801	[translate_table: standard]	99	IINPNTDDAK
106	23.97	23.98	54.05	33.51	29.01	TCONS_00107801	[translate_table: standard]	99	KVEFGLPDLESR
106	23.97	23.98	54.05	33.51	29.01	TCONS_00107801	[translate_table: standard]	99	NPRPLDEDDIALLK
106	23.97	23.98	54.05	33.51	29.01	TCONS_00107801	[translate_table: standard]	99	SVCTEAGMYAIR
106	23.97	23.98	54.05	33.51	29.01	TCONS_00107801	[translate_table: standard]	99	TMLEIVNQLDGFDAR
106	23.97	23.98	54.05	33.51	29.01	TCONS_00107801	[translate_table: standard]	99	VSPTDIEEGMR
106	23.97	23.98	54.05	33.51	29.01	TCONS_00107801	[translate_table: standard]	99	ESDTGLAAPSQWDLVSDK
106	23.97	23.98	54.05	33.51	29.01	TCONS_00107801	[translate_table: standard]	97.78	TYGLGPYSTSIK
106	23.97	23.98	54.05	33.51	29.01	TCONS_00107801	[translate_table: standard]	96.22	VIGSELVQK
106	23.97	23.98	54.05	33.51	29.01	TCONS_00107801	[translate_table: standard]	95.26	FELLAR
107	23.93	23.93	40.57	33.63	27.9	TCONS_00040813; TCONS_00040812	[translate_table: standard]; [translate_table: standard]	99	FAEILTK
107	23.93	23.93	40.57	33.63	27.9	TCONS_00040813; TCONS_00040812	[translate_table: standard]; [translate_table: standard]	99	GFVASNSKDDPAK
107	23.93	23.93	40.57	33.63	27.9	TCONS_00040813; TCONS_00040812	[translate_table: standard]; [translate_table: standard]	99	IGGIGTVPVGR
107	23.93	23.93	40.57	33.63	27.9	TCONS_00040813; TCONS_00040812	[translate_table: standard]; [translate_table: standard]	99	LPLQDVYK
107	23.93	23.93	40.57	33.63	27.9	TCONS_00040813; TCONS_00040812	[translate_table: standard]; [translate_table: standard]	99	MIPTKPMVVETFSEYPPLGR
107	23.93	23.93	40.57	33.63	27.9	TCONS_00040813; TCONS_00040812	[translate_table: standard]; [translate_table: standard]	99	NMITGTSQADCAVLIIDSTTGGFEAGISK
107	23.93	23.93	40.57	33.63	27.9	TCONS_00040813; TCONS_00040812	[translate_table: standard]; [translate_table: standard]	99	NPDKIPFVPISGFEGDNMIER
107	23.93	23.93	40.57	33.63	27.9	TCONS_00040813; TCONS_00040812	[translate_table: standard]; [translate_table: standard]	99	QTVAVGVIK
107	23.93	23.93	40.57	33.63	27.9	TCONS_00040813; TCONS_00040812	[translate_table: standard]; [translate_table: standard]	99	STNLDWYK
107	23.93	23.93	40.57	33.63	27.9	TCONS_00040813; TCONS_00040812	[translate_table: standard]; [translate_table: standard]	99	VETGLIKPGMVVTFGPTGLTTEVK
107	23.93	23.93	40.57	33.63	27.9	TCONS_00040813; TCONS_00040812	[translate_table: standard]; [translate_table: standard]	99	YYCTVIDAPGHR
107	23.93	23.93	40.57	33.63	27.9	TCONS_00040813; TCONS_00040812	[translate_table: standard]; [translate_table: standard]	99	SFKYAWVLDK
107	23.93	23.93	40.57	33.63	27.9	TCONS_00040813; TCONS_00040812	[translate_table: standard]; [translate_table: standard]	99	VGYNPDKIPFVPISGFEGDNMIER
107	23.93	23.93	40.57	33.63	27.9	TCONS_00040813; TCONS_00040812	[translate_table: standard]; [translate_table: standard]	99	VGYNPDKIPFVPISGFEGDN
107	23.93	23.93	40.57	33.63	27.9	TCONS_00040813; TCONS_00040812	[translate_table: standard]; [translate_table: standard]	95.92	FEKEAAEMNK
108	23.92	24.07	38.74	29.53	24.85	TCONS_00083260	[translate_table: standard]	99	AFCDVYPLIPK
108	23.92	24.07	38.74	29.53	24.85	TCONS_00083260	[translate_table: standard]	99	ALLDDAALEVGGK
108	23.92	24.07	38.74	29.53	24.85	TCONS_00083260	[translate_table: standard]	99	AMEDALTAIK
108	23.92	24.07	38.74	29.53	24.85	TCONS_00083260	[translate_table: standard]	99	EILGFNTYYEEEK
108	23.92	24.07	38.74	29.53	24.85	TCONS_00083260	[translate_table: standard]	99	GYISAGFAGIILEDQVSPK
108	23.92	24.07	38.74	29.53	24.85	TCONS_00083260	[translate_table: standard]	99	GYLSTSSNAYSFQQGTQEDTDQR
108	23.92	24.07	38.74	29.53	24.85	TCONS_00083260	[translate_table: standard]	99	KESGSDIVIVAR
108	23.92	24.07	38.74	29.53	24.85	TCONS_00083260	[translate_table: standard]	99	QAVSFDESIWR
108	23.92	24.07	38.74	29.53	24.85	TCONS_00083260	[translate_table: standard]	99	QYSTSTGQLSPQR
108	23.92	24.07	38.74	29.53	24.85	TCONS_00083260	[translate_table: standard]	99	TPILNPIELEDLGYK
108	23.92	24.07	38.74	29.53	24.85	TCONS_00083260	[translate_table: standard]	97.51	GPACFDALSAK
108	23.92	24.07	38.74	29.53	24.85	TCONS_00083260	[translate_table: standard]	97.21	MANMLEGGGK
109	23.91	23.91	46.97	32.49	32.49	TCONS_00084804	[translate_table: standard]	99	DGGQVVDVVTAADVER
109	23.91	23.91	46.97	32.49	32.49	TCONS_00084804	[translate_table: standard]	99	FMVGAAIGTR
109	23.91	23.91	46.97	32.49	32.49	TCONS_00084804	[translate_table: standard]	99	IILVTESGTSK
109	23.91	23.91	46.97	32.49	32.49	TCONS_00084804	[translate_table: standard]	99	LLGVVTISDWEALK
109	23.91	23.91	46.97	32.49	32.49	TCONS_00084804	[translate_table: standard]	99	NLEFVPLVNEK
109	23.91	23.91	46.97	32.49	32.49	TCONS_00084804	[translate_table: standard]	99	QGLQDLGAPSLQSAHELLR
109	23.91	23.91	46.97	32.49	32.49	TCONS_00084804	[translate_table: standard]	99	SPVSAPSDYDFEQVAAYLAAK
109	23.91	23.91	46.97	32.49	32.49	TCONS_00084804	[translate_table: standard]	99	TGAAQVEGGVHGLVSYEK
109	23.91	23.91	46.97	32.49	32.49	TCONS_00084804	[translate_table: standard]	99	VGMGSGSICTTQEVCAVGR
109	23.91	23.91	46.97	32.49	32.49	TCONS_00084804	[translate_table: standard]	98.16	VSDYMVK
109	23.91	23.91	46.97	32.49	32.49	TCONS_00084804	[translate_table: standard]	97.91	GMGSLEAMTK
110	23.85	24.05	40.6	29.7	27.82	TCONS_00086870	[translate_table: standard]	99	IMANPEVAMAFQNPR
110	23.85	24.05	40.6	29.7	27.82	TCONS_00086870	[translate_table: standard]	99	ISELFPGVTGSS
110	23.85	24.05	40.6	29.7	27.82	TCONS_00086870	[translate_table: standard]	99	KGSSGLSVEALEK
110	23.85	24.05	40.6	29.7	27.82	TCONS_00086870	[translate_table: standard]	99	MVYPYLPEEMR
110	23.85	24.05	40.6	29.7	27.82	TCONS_00086870	[translate_table: standard]	99	QQFDQIGLTPEEVISK
110	23.85	24.05	40.6	29.7	27.82	TCONS_00086870	[translate_table: standard]	99	QQLEDMLNNMGGGTEWDNR
110	23.85	24.05	40.6	29.7	27.82	TCONS_00086870	[translate_table: standard]	99	SPFGGFDETTK
110	23.85	24.05	40.6	29.7	27.82	TCONS_00086870	[translate_table: standard]	99	VQAAIMDCSQNPLSIAK
110	23.85	24.05	40.6	29.7	27.82	TCONS_00086870	[translate_table: standard]	99	WMLQNPQYR
110	23.85	24.05	40.6	29.7	27.82	TCONS_00086870	[translate_table: standard]	99	YAFVDVSPEETIQK
110	23.85	24.05	40.6	29.7	27.82	TCONS_00086870	[translate_table: standard]	96.21	KYAFVDVSPEETIQK
111	23.84	23.84	34.6	27.51	20.93	TCONS_00006788; TCONS_00006787	[translate_table: standard]; [translate_table: standard]	99	AFSAGMDIK
111	23.84	23.84	34.6	27.51	20.93	TCONS_00006788; TCONS_00006787	[translate_table: standard]; [translate_table: standard]	99	ALNAMNIDMDVK
111	23.84	23.84	34.6	27.51	20.93	TCONS_00006788; TCONS_00006787	[translate_table: standard]; [translate_table: standard]	99	AVLVDKDQNPK
111	23.84	23.84	34.6	27.51	20.93	TCONS_00006788; TCONS_00006787	[translate_table: standard]; [translate_table: standard]	99	GSVLPNGVAVITLDRPK
111	23.84	23.84	34.6	27.51	20.93	TCONS_00006788; TCONS_00006787	[translate_table: standard]; [translate_table: standard]	99	NDNDLSNLSGIMK
111	23.84	23.84	34.6	27.51	20.93	TCONS_00006788; TCONS_00006787	[translate_table: standard]; [translate_table: standard]	99	QLLPQIVSSFCGNK
111	23.84	23.84	34.6	27.51	20.93	TCONS_00006788; TCONS_00006787	[translate_table: standard]; [translate_table: standard]	99	SFLDQWEVDPK
111	23.84	23.84	34.6	27.51	20.93	TCONS_00006788; TCONS_00006787	[translate_table: standard]; [translate_table: standard]	99	SVTETIEELK
111	23.84	23.84	34.6	27.51	20.93	TCONS_00006788; TCONS_00006787	[translate_table: standard]; [translate_table: standard]	99	SVTETIEELKK
111	23.84	23.84	34.6	27.51	20.93	TCONS_00006788; TCONS_00006787	[translate_table: standard]; [translate_table: standard]	99	VYAAEYSLICK
111	23.84	23.84	34.6	27.51	20.93	TCONS_00006788; TCONS_00006787	[translate_table: standard]; [translate_table: standard]	99	WNPPSLEEVNPR
112	23.76	23.77	54.17	42.08	39.38	TCONS_00038866	[translate_table: standard]	99	DGTTTAGNSSQVSDGAGAVLLMK
112	23.76	23.77	54.17	42.08	39.38	TCONS_00038866	[translate_table: standard]	99	DTHPDDLLAPVLR
112	23.76	23.77	54.17	42.08	39.38	TCONS_00038866	[translate_table: standard]	99	GDSVDDLCNAR
112	23.76	23.77	54.17	42.08	39.38	TCONS_00038866	[translate_table: standard]	99	GLPILGVFR
112	23.76	23.77	54.17	42.08	39.38	TCONS_00038866	[translate_table: standard]	99	INVNGGAMAIGHPLGATGAR
112	23.76	23.77	54.17	42.08	39.38	TCONS_00038866	[translate_table: standard]	99	MAAFYAGFPETVPIR
112	23.76	23.77	54.17	42.08	39.38	TCONS_00038866	[translate_table: standard]	99	QCSSGLQAVADVAAAIK
112	23.76	23.77	54.17	42.08	39.38	TCONS_00038866	[translate_table: standard]	99	TFAAVGVDPAIMGVGPAVAIPAAVK
112	23.76	23.77	54.17	42.08	39.38	TCONS_00038866	[translate_table: standard]	99	TMAQAQDCLLPMGVTSENVAHR
112	23.76	23.77	54.17	42.08	39.38	TCONS_00038866	[translate_table: standard]	99	TNLNPSEVGDIVVGTVLAPGSQR
112	23.76	23.77	54.17	42.08	39.38	TCONS_00038866	[translate_table: standard]	97.21	FKEEIIPVDTK
113	23.64	23.64	37.1	22.75	18.73	TCONS_00070530	[translate_table: standard]	99	DSFLDEGFILDK
113	23.64	23.64	37.1	22.75	18.73	TCONS_00070530	[translate_table: standard]	99	GHSVTVTNDGATILK
113	23.64	23.64	37.1	22.75	18.73	TCONS_00070530	[translate_table: standard]	99	ILVANTAMDTDK
113	23.64	23.64	37.1	22.75	18.73	TCONS_00070530	[translate_table: standard]	99	LAVDAVMR
113	23.64	23.64	37.1	22.75	18.73	TCONS_00070530	[translate_table: standard]	99	NAVLLSATEAAEMILR
113	23.64	23.64	37.1	22.75	18.73	TCONS_00070530	[translate_table: standard]	99	SLHDALCVLSQTVNDSR
113	23.64	23.64	37.1	22.75	18.73	TCONS_00070530	[translate_table: standard]	99	VDEIITCAPR
113	23.64	23.64	37.1	22.75	18.73	TCONS_00070530	[translate_table: standard]	99	VQDDEVGDGTTSVVVLAGELLR
113	23.64	23.64	37.1	22.75	18.73	TCONS_00070530	[translate_table: standard]	99	LIEEIMIGEDK
113	23.64	23.64	37.1	22.75	18.73	TCONS_00070530	[translate_table: standard]	98.17	IAMTTLSSK
113	23.64	23.64	37.1	22.75	18.73	TCONS_00070530	[translate_table: standard]	97.01	VAEIEGAEK
113	23.64	23.64	37.1	22.75	18.73	TCONS_00070530	[translate_table: standard]	96.29	MAAECAHNALLQK
114	23.61	23.87	51.96	45.43	44.91	TCONS_00113752	[translate_table: standard]	99	FLPSEFGSDVDR
114	23.61	23.87	51.96	45.43	44.91	TCONS_00113752	[translate_table: standard]	99	YTTVEEYLSQ
114	23.61	23.87	51.96	45.43	44.91	TCONS_00113752	[translate_table: standard]	99	TVDDPSTLNK
114	23.61	23.87	51.96	45.43	44.91	TCONS_00113752	[translate_table: standard]	99	GYQTNFEIEPSFGVEASELYPDVK
114	23.61	23.87	51.96	45.43	44.91	TCONS_00113752	[translate_table: standard]	99	NSGVTLVHGDLHNHESLVK
114	23.61	23.87	51.96	45.43	44.91	TCONS_00113752	[translate_table: standard]	99	ILIIGGTGYIGK
114	23.61	23.87	51.96	45.43	44.91	TCONS_00113752	[translate_table: standard]	99	QVDVVISTVGSMQLADQTK
114	23.61	23.87	51.96	45.43	44.91	TCONS_00113752	[translate_table: standard]	98.49	AIFNEEHDIGTYTIK
114	23.61	23.87	51.96	45.43	44.91	TCONS_00113752	[translate_table: standard]	98.43	IVYIRPPK
114	23.61	23.87	51.96	45.43	44.91	TCONS_00113752	[translate_table: standard]	98.1	ESTVSDPVK
115	23.58	25.71	42.86	28.03	26.76	TCONS_00051784	[translate_table: standard]	99	GVEAVISSDFQGLTECEQK
115	23.58	25.71	42.86	28.03	26.76	TCONS_00051784	[translate_table: standard]	99	GVNVVVIPAGVPR
115	23.58	25.71	42.86	28.03	26.76	TCONS_00051784	[translate_table: standard]	99	MSPLVSNLR
115	23.58	25.71	42.86	28.03	26.76	TCONS_00051784	[translate_table: standard]	99	TKPSVSFTDDEIHELTVR
115	23.58	25.71	42.86	28.03	26.76	TCONS_00051784	[translate_table: standard]	99	VAVLGAAGGIGQPLALLIK
115	23.58	25.71	42.86	28.03	26.76	TCONS_00051784	[translate_table: standard]	99	AGAGSATLSMAY
115	23.58	25.71	42.86	28.03	26.76	TCONS_00051784	[translate_table: standard]	99	AGAGSATLSMAYAAAR
115	23.58	25.71	42.86	28.03	26.76	TCONS_00051784	[translate_table: standard]	99	DDLFNINANIVK
116	23.32	23.32	53.38	47.64	47.64	TCONS_00088442	[translate_table: standard]	99	ALTSTDKFEMWGDGLQTR
116	23.32	23.32	53.38	47.64	47.64	TCONS_00088442	[translate_table: standard]	99	GINLSTYGSSK
116	23.32	23.32	53.38	47.64	47.64	TCONS_00088442	[translate_table: standard]	99	IVGTQAPVQLGSLR
116	23.32	23.32	53.38	47.64	47.64	TCONS_00088442	[translate_table: standard]	99	LGWAPTMR
116	23.32	23.32	53.38	47.64	47.64	TCONS_00088442	[translate_table: standard]	99	SFTFIDECVEGVLR
116	23.32	23.32	53.38	47.64	47.64	TCONS_00088442	[translate_table: standard]	99	QLDTNVSLK
116	23.32	23.32	53.38	47.64	47.64	TCONS_00088442	[translate_table: standard]	99	LFYASSACIYPEFK
117	23.29	23.29	43.18	34.47	28.98	TCONS_00059585	[translate_table: standard]	99	AVTTTPEINQAAPEAK
117	23.29	23.29	43.18	34.47	28.98	TCONS_00059585	[translate_table: standard]	99	ENYTIMHLDLASLDSVR
117	23.29	23.29	43.18	34.47	28.98	TCONS_00059585	[translate_table: standard]	99	GLAGGLNAINGSPMIDGGDFDGAK
117	23.29	23.29	43.18	34.47	28.98	TCONS_00059585	[translate_table: standard]	99	KGNVIITGASSGLGLATAK
117	23.29	23.29	43.18	34.47	28.98	TCONS_00059585	[translate_table: standard]	99	LAQVVSEPSLTK
117	23.29	23.29	43.18	34.47	28.98	TCONS_00059585	[translate_table: standard]	99	NSASFENQLSQEASDTEK
117	23.29	23.29	43.18	34.47	28.98	TCONS_00059585	[translate_table: standard]	99	VTTTPEINQAAPEAK
117	23.29	23.29	43.18	34.47	28.98	TCONS_00059585	[translate_table: standard]	99	GYVSEEEAGK
118	23.27	23.27	30.05	22.95	17.49	TCONS_00098900	[translate_table: standard]	99	DGAQWLVDNTDIK
118	23.27	23.27	30.05	22.95	17.49	TCONS_00098900	[translate_table: standard]	99	EFDTSYVGF
118	23.27	23.27	30.05	22.95	17.49	TCONS_00098900	[translate_table: standard]	99	EFDTSYVGFMK
118	23.27	23.27	30.05	22.95	17.49	TCONS_00098900	[translate_table: standard]	99	EIILVEGLK
118	23.27	23.27	30.05	22.95	17.49	TCONS_00098900	[translate_table: standard]	99	LEDIQLGIYNVH
118	23.27	23.27	30.05	22.95	17.49	TCONS_00098900	[translate_table: standard]	99	LEDIQLGIYNVHCLPLR
118	23.27	23.27	30.05	22.95	17.49	TCONS_00098900	[translate_table: standard]	99	LLGAEGSPIR
118	23.27	23.27	30.05	22.95	17.49	TCONS_00098900	[translate_table: standard]	99	SDAYPSGYGDDLGSCR
118	23.27	23.27	30.05	22.95	17.49	TCONS_00098900	[translate_table: standard]	99	SDDNNLLIPVR
118	23.27	23.27	30.05	22.95	17.49	TCONS_00098900	[translate_table: standard]	99	SPSDAYPSGYGDDLGSCR
118	23.27	23.27	30.05	22.95	17.49	TCONS_00098900	[translate_table: standard]	98.61	EVYDDFR
119	23.22	23.22	27.42	20.57	17.39	TCONS_00126955	[translate_table: standard]	99	ASALIQHEWRP
119	23.22	23.22	27.42	20.57	17.39	TCONS_00126955	[translate_table: standard]	99	GDLFLADVNTQLK
119	23.22	23.22	27.42	20.57	17.39	TCONS_00126955	[translate_table: standard]	99	GKGPGLYTDIGK
119	23.22	23.22	27.42	20.57	17.39	TCONS_00126955	[translate_table: standard]	99	KGDLFLADVNTQLK
119	23.22	23.22	27.42	20.57	17.39	TCONS_00126955	[translate_table: standard]	99	NTFTVGTQHSLDPLTTVK
119	23.22	23.22	27.42	20.57	17.39	TCONS_00126955	[translate_table: standard]	99	SLFTISGEVDTK
119	23.22	23.22	27.42	20.57	17.39	TCONS_00126955	[translate_table: standard]	99	VDTNSNLLTTITVDEAAPGLK
119	23.22	23.22	27.42	20.57	17.39	TCONS_00126955	[translate_table: standard]	99	GPGLYTDIGK
119	23.22	23.22	27.42	20.57	17.39	TCONS_00126955	[translate_table: standard]	99	FGLALALKP
119	23.22	23.22	27.42	20.57	17.39	TCONS_00126955	[translate_table: standard]	95.6	TILSFK
120	23.14	23.14	48.4	47.23	41.98	TCONS_00108884	[translate_table: standard]	99	AMTEALIPLLQLSDSPR
120	23.14	23.14	48.4	47.23	41.98	TCONS_00108884	[translate_table: standard]	99	GVLNDVESLTEER
120	23.14	23.14	48.4	47.23	41.98	TCONS_00108884	[translate_table: standard]	99	LDILVNNAGIVGVK
120	23.14	23.14	48.4	47.23	41.98	TCONS_00108884	[translate_table: standard]	98.86	LQLIPSEWAK
120	23.14	23.14	48.4	47.23	41.98	TCONS_00108884	[translate_table: standard]	96.97	MDWDSLQSSDGSWEEVASSMK
121	22.99	22.99	27.92	20.81	19.92	TCONS_00097419	[translate_table: standard]	99	AAIGLSEHGFNTACITK
121	22.99	22.99	27.92	20.81	19.92	TCONS_00097419	[translate_table: standard]	99	AASTILATGGYGR
121	22.99	22.99	27.92	20.81	19.92	TCONS_00097419	[translate_table: standard]	99	AFGGQSLNFGK
121	22.99	22.99	27.92	20.81	19.92	TCONS_00097419	[translate_table: standard]	99	AVIELENYGLPFSR
121	22.99	22.99	27.92	20.81	19.92	TCONS_00097419	[translate_table: standard]	99	GSDWLGDQDAIQYMCR
121	22.99	22.99	27.92	20.81	19.92	TCONS_00097419	[translate_table: standard]	99	LGANSLLDIVVFGR
121	22.99	22.99	27.92	20.81	19.92	TCONS_00097419	[translate_table: standard]	99	SSYTVVDHTYDAVVVGAGGAGLR
121	22.99	22.99	27.92	20.81	19.92	TCONS_00097419	[translate_table: standard]	99	TQETLEEGCQLIDK
121	22.99	22.99	27.92	20.81	19.92	TCONS_00097419	[translate_table: standard]	99	VMQNNAAVFR
121	22.99	22.99	27.92	20.81	19.92	TCONS_00097419	[translate_table: standard]	97.82	SMTMEIR
121	22.99	22.99	27.92	20.81	19.92	TCONS_00097419	[translate_table: standard]	97.62	WHMYDTVK
121	22.99	22.99	27.92	20.81	19.92	TCONS_00097419	[translate_table: standard]	95.46	HTLGYWENEK
122	22.98	22.98	33.63	19.95	19.95	TCONS_00012208	[translate_table: standard]	99	EMIQNCMAQDLSWK
122	22.98	22.98	33.63	19.95	19.95	TCONS_00012208	[translate_table: standard]	99	ENVQIVVLGTGK
122	22.98	22.98	33.63	19.95	19.95	TCONS_00012208	[translate_table: standard]	99	FSILCQAALEAPR
122	22.98	22.98	33.63	19.95	19.95	TCONS_00012208	[translate_table: standard]	99	GVELDNIIR
122	22.98	22.98	33.63	19.95	19.95	TCONS_00012208	[translate_table: standard]	99	TGGLGDVLGGLPPAMAANGNR
122	22.98	22.98	33.63	19.95	19.95	TCONS_00012208	[translate_table: standard]	99	TGVDYQDNQIR
122	22.98	22.98	33.63	19.95	19.95	TCONS_00012208	[translate_table: standard]	99	VVTVSPYYAQELVSGIDK
122	22.98	22.98	33.63	19.95	19.95	TCONS_00012208	[translate_table: standard]	99	YGSVPIVASTGGLVDTVK
122	22.98	22.98	33.63	19.95	19.95	TCONS_00012208	[translate_table: standard]	99	ALATYGTPALK
122	22.98	22.98	33.63	19.95	19.95	TCONS_00012208	[translate_table: standard]	99	YNATTVMAAK
122	22.98	22.98	33.63	19.95	19.95	TCONS_00012208	[translate_table: standard]	98.63	GSDILAAAIPK
122	22.98	22.98	33.63	19.95	19.95	TCONS_00012208	[translate_table: standard]	97.69	VFVDHPMFLEK
123	22.94	22.94	66.03	55.34	46.95	TCONS_00084105	[translate_table: standard]	99	ETGGVFDYLETALHK
123	22.94	22.94	66.03	55.34	46.95	TCONS_00084105	[translate_table: standard]	99	FDDGPFFLGQF
123	22.94	22.94	66.03	55.34	46.95	TCONS_00084105	[translate_table: standard]	99	GDPAKETGGVFDYLETALHK
123	22.94	22.94	66.03	55.34	46.95	TCONS_00084105	[translate_table: standard]	99	LVAINLLNR
123	22.94	22.94	66.03	55.34	46.95	TCONS_00084105	[translate_table: standard]	99	LYISYTCPFAQR
123	22.94	22.94	66.03	55.34	46.95	TCONS_00084105	[translate_table: standard]	99	TVLPPALDSTSEPPPVFDGTIR
123	22.94	22.94	66.03	55.34	46.95	TCONS_00084105	[translate_table: standard]	99	YIDSNFEGPSLLPNDPAK
123	22.94	22.94	66.03	55.34	46.95	TCONS_00084105	[translate_table: standard]	99	YIDSNFEGPSLLPNDPAKR
123	22.94	22.94	66.03	55.34	46.95	TCONS_00084105	[translate_table: standard]	99	TVFTSFK
123	22.94	22.94	66.03	55.34	46.95	TCONS_00084105	[translate_table: standard]	97.83	SMVDMAYVPFIER
124	22.83	22.85	33.65	26.37	23.08	TCONS_00107744	[translate_table: standard]	99	AIEQLNGMLLNDK
124	22.83	22.85	33.65	26.37	23.08	TCONS_00107744	[translate_table: standard]	99	DGGMSQPIPIGALASALANASPADQR
124	22.83	22.85	33.65	26.37	23.08	TCONS_00107744	[translate_table: standard]	99	GSGFVAFSTPEEASR
124	22.83	22.85	33.65	26.37	23.08	TCONS_00107744	[translate_table: standard]	99	NLDDSIGDDKLK
124	22.83	22.85	33.65	26.37	23.08	TCONS_00107744	[translate_table: standard]	99	NLSESTTEEDLKK
124	22.83	22.85	33.65	26.37	23.08	TCONS_00107744	[translate_table: standard]	99	QVYVGPFLR
124	22.83	22.85	33.65	26.37	23.08	TCONS_00107744	[translate_table: standard]	99	SLGYGYVNYANPQDALR
124	22.83	22.85	33.65	26.37	23.08	TCONS_00107744	[translate_table: standard]	99	SQGLNLYIK
124	22.83	22.85	33.65	26.37	23.08	TCONS_00107744	[translate_table: standard]	99	VAEAMEVLR
124	22.83	22.85	33.65	26.37	23.08	TCONS_00107744	[translate_table: standard]	99	TMLGENLYPLVEQLEPEMAAK
124	22.83	22.85	33.65	26.37	23.08	TCONS_00107744	[translate_table: standard]	98.39	GYGFVQYDSEDAAQK
125	22.8	23.49	32.03	26.26	23.46	TCONS_00096880	[translate_table: standard]	99	AVEAVVGHLR
125	22.8	23.49	32.03	26.26	23.46	TCONS_00096880	[translate_table: standard]	99	EELESPLSPAMDAVIR
125	22.8	23.49	32.03	26.26	23.46	TCONS_00096880	[translate_table: standard]	99	FLVASTQAINLIGK
125	22.8	23.49	32.03	26.26	23.46	TCONS_00096880	[translate_table: standard]	99	IVEMQGESLK
125	22.8	23.49	32.03	26.26	23.46	TCONS_00096880	[translate_table: standard]	99	KFLVDQSVLPLFEK
125	22.8	23.49	32.03	26.26	23.46	TCONS_00096880	[translate_table: standard]	99	SIQESTGASIR
125	22.8	23.49	32.03	26.26	23.46	TCONS_00096880	[translate_table: standard]	99	TSGAILSVQESR
125	22.8	23.49	32.03	26.26	23.46	TCONS_00096880	[translate_table: standard]	98.07	IVLISGKEELESPLSPAMDAVIR
125	22.8	23.49	32.03	26.26	23.46	TCONS_00096880	[translate_table: standard]	97.85	VPGAAFCSIR
126	22.64	22.64	37.93	25.19	21.59	TCONS_00016435	[translate_table: standard]	99	AADLTYWESAAR
126	22.64	22.64	37.93	25.19	21.59	TCONS_00016435	[translate_table: standard]	99	DAHGICILTEWDEFK
126	22.64	22.64	37.93	25.19	21.59	TCONS_00016435	[translate_table: standard]	99	ETPAIDVCK
126	22.64	22.64	37.93	25.19	21.59	TCONS_00016435	[translate_table: standard]	99	IICTNLWSAELSK
126	22.64	22.64	37.93	25.19	21.59	TCONS_00016435	[translate_table: standard]	99	ITAWNSDQLPIYEPGLDDVVK
126	22.64	22.64	37.93	25.19	21.59	TCONS_00016435	[translate_table: standard]	99	IYDNMQKPAFVFDGR
126	22.64	22.64	37.93	25.19	21.59	TCONS_00016435	[translate_table: standard]	99	LAANAFLAQR
126	22.64	22.64	37.93	25.19	21.59	TCONS_00016435	[translate_table: standard]	99	LSIYDPQVTEDQIQR
126	22.64	22.64	37.93	25.19	21.59	TCONS_00016435	[translate_table: standard]	99	NLFFSTDVEK
126	22.64	22.64	37.93	25.19	21.59	TCONS_00016435	[translate_table: standard]	99	QVSVVWDAYEATK
126	22.64	22.64	37.93	25.19	21.59	TCONS_00016435	[translate_table: standard]	99	DVYAHWVPEDR
127	22.52	22.54	78.49	70.93	70.35	TCONS_00037819	[translate_table: standard]	99	AGPGTNGSQFFVCTAK
127	22.52	22.54	78.49	70.93	70.35	TCONS_00037819	[translate_table: standard]	99	HTGPGILSMANAGPGTNGSQFFVCTAK
127	22.52	22.54	78.49	70.93	70.35	TCONS_00037819	[translate_table: standard]	99	HVVFGQVVEGMEVVK
127	22.52	22.54	78.49	70.93	70.35	TCONS_00037819	[translate_table: standard]	99	IVMELYADTTPR
127	22.52	22.54	78.49	70.93	70.35	TCONS_00037819	[translate_table: standard]	99	TVTIADCGQLA
127	22.52	22.54	78.49	70.93	70.35	TCONS_00037819	[translate_table: standard]	99	VFFDMAVGGQPAGR
127	22.52	22.54	78.49	70.93	70.35	TCONS_00037819	[translate_table: standard]	99	VIPGFMCQGGD
127	22.52	22.54	78.49	70.93	70.35	TCONS_00037819	[translate_table: standard]	99	VIPGFMCQGGDFTAGNGTGGESIYGSK
127	22.52	22.54	78.49	70.93	70.35	TCONS_00037819	[translate_table: standard]	98.9	FADENFVK
128	22.38	23.86	44.62	32.04	32.04	TCONS_00061499; TCONS_00061498; TCONS_00061497	[translate_table: standard]; [translate_table: standard]; [translate_table: standard]	99	FQPENMEHNKK
128	22.38	23.86	44.62	32.04	32.04	TCONS_00061499; TCONS_00061498; TCONS_00061497	[translate_table: standard]; [translate_table: standard]; [translate_table: standard]	99	LGSQGLEVSK
128	22.38	23.86	44.62	32.04	32.04	TCONS_00061499; TCONS_00061498; TCONS_00061497	[translate_table: standard]; [translate_table: standard]; [translate_table: standard]	99	LTPEEMAELESIASADAVK
128	22.38	23.86	44.62	32.04	32.04	TCONS_00061499; TCONS_00061498; TCONS_00061497	[translate_table: standard]; [translate_table: standard]; [translate_table: standard]	99	MFEQVNEIAEK
128	22.38	23.86	44.62	32.04	32.04	TCONS_00061499; TCONS_00061498; TCONS_00061497	[translate_table: standard]; [translate_table: standard]; [translate_table: standard]	99	NSDTPPLSSWTS
128	22.38	23.86	44.62	32.04	32.04	TCONS_00061499; TCONS_00061498; TCONS_00061497	[translate_table: standard]; [translate_table: standard]; [translate_table: standard]	99	YIGLSEASPSTIR
128	22.38	23.86	44.62	32.04	32.04	TCONS_00061499; TCONS_00061498; TCONS_00061497	[translate_table: standard]; [translate_table: standard]; [translate_table: standard]	99	IANLDQNIGALSVK
128	22.38	23.86	44.62	32.04	32.04	TCONS_00061499; TCONS_00061498; TCONS_00061497	[translate_table: standard]; [translate_table: standard]; [translate_table: standard]	96.59	ELGIGIVAY
128	22.38	23.86	44.62	32.04	32.04	TCONS_00061499; TCONS_00061498; TCONS_00061497	[translate_table: standard]; [translate_table: standard]; [translate_table: standard]	96.12	LVENFANK
129	22.33	22.64	59.35	42.26	38.06	TCONS_00100986	[translate_table: standard]	99	AIFSMESFVK
129	22.33	22.64	59.35	42.26	38.06	TCONS_00100986	[translate_table: standard]	99	ALPEDVIEGWRPK
129	22.33	22.64	59.35	42.26	38.06	TCONS_00100986	[translate_table: standard]	99	FPNPPLGTPPEK
129	22.33	22.64	59.35	42.26	38.06	TCONS_00100986	[translate_table: standard]	99	LGDCPFTQR
129	22.33	22.64	59.35	42.26	38.06	TCONS_00100986	[translate_table: standard]	99	LTTPNRLGDCPFTQR
129	22.33	22.64	59.35	42.26	38.06	TCONS_00100986	[translate_table: standard]	99	NWSVPDSLPCVK
129	22.33	22.64	59.35	42.26	38.06	TCONS_00100986	[translate_table: standard]	99	RVSAADLSLGPK
129	22.33	22.64	59.35	42.26	38.06	TCONS_00100986	[translate_table: standard]	99	VLLTLEEK
129	22.33	22.64	59.35	42.26	38.06	TCONS_00100986	[translate_table: standard]	99	VSAADLSLGPK
129	22.33	22.64	59.35	42.26	38.06	TCONS_00100986	[translate_table: standard]	99	WIADSDVITQALEEK
129	22.33	22.64	59.35	42.26	38.06	TCONS_00100986	[translate_table: standard]	99	SSVSDPLEVCVK
129	22.33	22.64	59.35	42.26	38.06	TCONS_00100986	[translate_table: standard]	98.92	ENGPFVDGK
130	22.32	22.33	42.04	31.12	21.09	TCONS_00126538	[translate_table: standard]	99	AASDEEPFAGLAFK
130	22.32	22.33	42.04	31.12	21.09	TCONS_00126538	[translate_table: standard]	99	AIIWSGEELGAK
130	22.32	22.33	42.04	31.12	21.09	TCONS_00126538	[translate_table: standard]	99	FDVVPQHIQNQLAAAK
130	22.32	22.33	42.04	31.12	21.09	TCONS_00126538	[translate_table: standard]	99	FEPLEPGSGYEFK
130	22.32	22.33	42.04	31.12	21.09	TCONS_00126538	[translate_table: standard]	99	GLEECMSNGVLAGFPVVDVR
130	22.32	22.33	42.04	31.12	21.09	TCONS_00126538	[translate_table: standard]	99	LMAGSYVLNANK
130	22.32	22.33	42.04	31.12	21.09	TCONS_00126538	[translate_table: standard]	99	QSGGQGQFADITVR
130	22.32	22.33	42.04	31.12	21.09	TCONS_00126538	[translate_table: standard]	99	VEANVGAPQVNYR
130	22.32	22.33	42.04	31.12	21.09	TCONS_00126538	[translate_table: standard]	99	VEVVTPEEHLGDVIGDLNSR
130	22.32	22.33	42.04	31.12	21.09	TCONS_00126538	[translate_table: standard]	98.48	MDFPDPVIK
131	22.14	22.14	36.09	26.02	20.3	TCONS_00026705; TCONS_00026701	[translate_table: standard]; [translate_table: standard]	99	AAVSGLQNQPIINAVIDGDDIIYR
[truncated: 5,518 more rows]
