# Supplementary material for: Physiological and iTRAQ-based proteomic analyses reveal the function of exogenous γ-aminobutyric acid (GABA) in improving tea plant (Camellia sinensis L.) tolerance at cold temperature
Source: BMC Plant Biol. 2019 Jan 30;19:43. doi: 10.1186/s12870-019-1646-9 (PMC6354415; doi:10.1186/s12870-019-1646-9)
Supplement: Supplementary file 8 — Table S8, S9 & S10: Sequences of all unique peptides matched to each identified proteins. (ZIP 1383 kb) [file 12870_2019_1646_MOESM8_ESM.zip › Table S9.xlsx]

## Sheet: Table S9
N	Unused	Total	%Cov	%Cov(50)	%Cov(95)	Accessions	Names	Conf	Sequence
1	132.49	132.49	43.07	37.57	35.45	TCONS_00001642	[translate_table: standard]	99	ATLMNIADNPTSVQLPGMYNK
1	132.49	132.49	43.07	37.57	35.45	TCONS_00001642	[translate_table: standard]	99	DFSTLYAPLIR
1	132.49	132.49	43.07	37.57	35.45	TCONS_00001642	[translate_table: standard]	99	EAALGDANQDSIDR
1	132.49	132.49	43.07	37.57	35.45	TCONS_00001642	[translate_table: standard]	99	FYWAPNR
1	132.49	132.49	43.07	37.57	35.45	TCONS_00001642	[translate_table: standard]	99	FYWAPNREDR
1	132.49	132.49	43.07	37.57	35.45	TCONS_00001642	[translate_table: standard]	99	GLAYDVSDDQQD
1	132.49	132.49	43.07	37.57	35.45	TCONS_00001642	[translate_table: standard]	99	GLAYDVSDDQQDITR
1	132.49	132.49	43.07	37.57	35.45	TCONS_00001642	[translate_table: standard]	99	GLAYDVSDDQQDITRGK
1	132.49	132.49	43.07	37.57	35.45	TCONS_00001642	[translate_table: standard]	99	GMVDSLFQAPM
1	132.49	132.49	43.07	37.57	35.45	TCONS_00001642	[translate_table: standard]	99	GMVDSLFQAPMGAGTHDPVMSSYEYISTGLR
1	132.49	132.49	43.07	37.57	35.45	TCONS_00001642	[translate_table: standard]	99	IADNPTSVQLPGMYNK
1	132.49	132.49	43.07	37.57	35.45	TCONS_00001642	[translate_table: standard]	99	IGVCMGIFR
1	132.49	132.49	43.07	37.57	35.45	TCONS_00001642	[translate_table: standard]	99	ILGIWGGK
1	132.49	132.49	43.07	37.57	35.45	TCONS_00001642	[translate_table: standard]	99	IVDTFPGQSIDFF
1	132.49	132.49	43.07	37.57	35.45	TCONS_00001642	[translate_table: standard]	99	IVDTFPGQSIDFFGA
1	132.49	132.49	43.07	37.57	35.45	TCONS_00001642	[translate_table: standard]	99	KWISGAGVDTIGK
1	132.49	132.49	43.07	37.57	35.45	TCONS_00001642	[translate_table: standard]	99	LAYDVSDDQQDITR
1	132.49	132.49	43.07	37.57	35.45	TCONS_00001642	[translate_table: standard]	99	LLEYGYML
1	132.49	132.49	43.07	37.57	35.45	TCONS_00001642	[translate_table: standard]	99	LLEYGYMLVQEQENVK
1	132.49	132.49	43.07	37.57	35.45	TCONS_00001642	[translate_table: standard]	99	MCCLFINDLDAGAGR
1	132.49	132.49	43.07	37.57	35.45	TCONS_00001642	[translate_table: standard]	99	MDGFYIAPAFMDK
1	132.49	132.49	43.07	37.57	35.45	TCONS_00001642	[translate_table: standard]	99	MGGTTQYTVN
1	132.49	132.49	43.07	37.57	35.45	TCONS_00001642	[translate_table: standard]	99	MGGTTQYTVNN
1	132.49	132.49	43.07	37.57	35.45	TCONS_00001642	[translate_table: standard]	99	MGGTTQYTVNNQMVN
1	132.49	132.49	43.07	37.57	35.45	TCONS_00001642	[translate_table: standard]	99	MGGTTQYTVNNQMVNATLMNIADN
1	132.49	132.49	43.07	37.57	35.45	TCONS_00001642	[translate_table: standard]	99	MGGTTQYTVNNQMVNATLMNIADNPTSVQLPGMYNK
1	132.49	132.49	43.07	37.57	35.45	TCONS_00001642	[translate_table: standard]	99	MGINPIMMSAGEL
1	132.49	132.49	43.07	37.57	35.45	TCONS_00001642	[translate_table: standard]	99	MGINPIMMSAGELESGN
1	132.49	132.49	43.07	37.57	35.45	TCONS_00001642	[translate_table: standard]	99	MGINPIMMSAGELESGNAGEPAK
1	132.49	132.49	43.07	37.57	35.45	TCONS_00001642	[translate_table: standard]	99	MLVQEQENVK
1	132.49	132.49	43.07	37.57	35.45	TCONS_00001642	[translate_table: standard]	99	NMDGFYIAPAFMDK
1	132.49	132.49	43.07	37.57	35.45	TCONS_00001642	[translate_table: standard]	99	RGLAYDVSDDQQDITR
1	132.49	132.49	43.07	37.57	35.45	TCONS_00001642	[translate_table: standard]	99	SAGELESGNAGEPAK
1	132.49	132.49	43.07	37.57	35.45	TCONS_00001642	[translate_table: standard]	99	TDNVPDEDVVK
1	132.49	132.49	43.07	37.57	35.45	TCONS_00001642	[translate_table: standard]	99	VPIIVTGN
1	132.49	132.49	43.07	37.57	35.45	TCONS_00001642	[translate_table: standard]	99	VPIIVTGNDFSTL
1	132.49	132.49	43.07	37.57	35.45	TCONS_00001642	[translate_table: standard]	99	VPIIVTGNDFSTLY
1	132.49	132.49	43.07	37.57	35.45	TCONS_00001642	[translate_table: standard]	99	VQLADKYLSEAALGDANQDSIDR
1	132.49	132.49	43.07	37.57	35.45	TCONS_00001642	[translate_table: standard]	99	WISGAGVDTIGK
1	132.49	132.49	43.07	37.57	35.45	TCONS_00001642	[translate_table: standard]	99	WISGAGVDTIGKK
1	132.49	132.49	43.07	37.57	35.45	TCONS_00001642	[translate_table: standard]	99	YLSEAALGDANQ
1	132.49	132.49	43.07	37.57	35.45	TCONS_00001642	[translate_table: standard]	99	YLSEAALGDANQDSIDR
1	132.49	132.49	43.07	37.57	35.45	TCONS_00001642	[translate_table: standard]	99	YLSEAALGDANQDSIDRGTF
1	132.49	132.49	43.07	37.57	35.45	TCONS_00001642	[translate_table: standard]	99	FINDLDAGAGR
1	132.49	132.49	43.07	37.57	35.45	TCONS_00001642	[translate_table: standard]	99	LSEAALGDANQDSIDR
1	132.49	132.49	43.07	37.57	35.45	TCONS_00001642	[translate_table: standard]	99	LLEYGYMLVQEQ
1	132.49	132.49	43.07	37.57	35.45	TCONS_00001642	[translate_table: standard]	99	YLSEAALGD
1	132.49	132.49	43.07	37.57	35.45	TCONS_00001642	[translate_table: standard]	99	PGQSIDFFGALR
1	132.49	132.49	43.07	37.57	35.45	TCONS_00001642	[translate_table: standard]	99	LLEYGYMLVQE
1	132.49	132.49	43.07	37.57	35.45	TCONS_00001642	[translate_table: standard]	99	PTSVQLPGMYNK
1	132.49	132.49	43.07	37.57	35.45	TCONS_00001642	[translate_table: standard]	99	QYNLDNNMDGFYIAPA
1	132.49	132.49	43.07	37.57	35.45	TCONS_00001642	[translate_table: standard]	99	YLSEAALGDANQDSID
1	132.49	132.49	43.07	37.57	35.45	TCONS_00001642	[translate_table: standard]	99	LFINDLDAGAGR
1	132.49	132.49	43.07	37.57	35.45	TCONS_00001642	[translate_table: standard]	99	CLFINDLDAGAGR
1	132.49	132.49	43.07	37.57	35.45	TCONS_00001642	[translate_table: standard]	99	YDVSDDQQDITR
1	132.49	132.49	43.07	37.57	35.45	TCONS_00001642	[translate_table: standard]	99	YLSEAALGDANQDSIDRG
1	132.49	132.49	43.07	37.57	35.45	TCONS_00001642	[translate_table: standard]	99	AYDVSDDQQDITR
1	132.49	132.49	43.07	37.57	35.45	TCONS_00001642	[translate_table: standard]	99	EYGYMLVQEQENVKR
1	132.49	132.49	43.07	37.57	35.45	TCONS_00001642	[translate_table: standard]	99	EGPPTFEQPK
1	132.49	132.49	43.07	37.57	35.45	TCONS_00001642	[translate_table: standard]	99	IVDTFPGQSIDFFGALR
1	132.49	132.49	43.07	37.57	35.45	TCONS_00001642	[translate_table: standard]	99	LLEYGYMLVQEQENVKR
1	132.49	132.49	43.07	37.57	35.45	TCONS_00001642	[translate_table: standard]	99	NFMTLPNIK
1	132.49	132.49	43.07	37.57	35.45	TCONS_00001642	[translate_table: standard]	99	QYNLDNNMDGFYIAPAFMDK
1	132.49	132.49	43.07	37.57	35.45	TCONS_00001642	[translate_table: standard]	99	SFQCELVFAK
1	132.49	132.49	43.07	37.57	35.45	TCONS_00001642	[translate_table: standard]	99	VPIIVTGNDFSTLYAPLIR
1	132.49	132.49	43.07	37.57	35.45	TCONS_00001642	[translate_table: standard]	98.92	VPIIVTGNDFSTLYAPL
1	132.49	132.49	43.07	37.57	35.45	TCONS_00001642	[translate_table: standard]	98.74	MLVQEQENVKR
1	132.49	132.49	43.07	37.57	35.45	TCONS_00001642	[translate_table: standard]	97.89	INDLDAGAGR
1	132.49	132.49	43.07	37.57	35.45	TCONS_00001642	[translate_table: standard]	97.5	WRGLAYDVSDDQQDITR
1	132.49	132.49	43.07	37.57	35.45	TCONS_00001642	[translate_table: standard]	95.53	YLSEAALGDAN
1	132.49	132.49	43.07	37.57	35.45	TCONS_00001642	[translate_table: standard]	95.16	PDEDVVK
2	72.16	72.16	72.16	66.77	66.77	TCONS_00028752	[translate_table: standard]	99	AAVTVQLPGGER
2	72.16	72.16	72.16	66.77	66.77	TCONS_00028752	[translate_table: standard]	99	DGIDYAAVTVQLPGGER
2	72.16	72.16	72.16	66.77	66.77	TCONS_00028752	[translate_table: standard]	99	ENIKNTASSTGK
2	72.16	72.16	72.16	66.77	66.77	TCONS_00028752	[translate_table: standard]	99	FCLEPTSF
2	72.16	72.16	72.16	66.77	66.77	TCONS_00028752	[translate_table: standard]	99	FCLEPTSFTVK
2	72.16	72.16	72.16	66.77	66.77	TCONS_00028752	[translate_table: standard]	99	FEEKDGIDYAAVTVQLPGGER
2	72.16	72.16	72.16	66.77	66.77	TCONS_00028752	[translate_table: standard]	99	GDEEELVK
2	72.16	72.16	72.16	66.77	66.77	TCONS_00028752	[translate_table: standard]	99	GDEEELVKENIK
2	72.16	72.16	72.16	66.77	66.77	TCONS_00028752	[translate_table: standard]	99	GGRGDEEELVKENIK
2	72.16	72.16	72.16	66.77	66.77	TCONS_00028752	[translate_table: standard]	99	GGSTGYDNAVALPAGGR
2	72.16	72.16	72.16	66.77	66.77	TCONS_00028752	[translate_table: standard]	99	GGSTGYDNAVALPAGGRGDEEELVK
2	72.16	72.16	72.16	66.77	66.77	TCONS_00028752	[translate_table: standard]	99	GGSTGYDNAVALPAGGRGDEEELVKENIK
2	72.16	72.16	72.16	66.77	66.77	TCONS_00028752	[translate_table: standard]	99	GRGGSTGYDNAVALPAGGR
2	72.16	72.16	72.16	66.77	66.77	TCONS_00028752	[translate_table: standard]	99	GSSFLDPK
2	72.16	72.16	72.16	66.77	66.77	TCONS_00028752	[translate_table: standard]	99	GTGTANQCPTIDGGVDK
2	72.16	72.16	72.16	66.77	66.77	TCONS_00028752	[translate_table: standard]	99	GTGTANQCPTIDGGVDKFTFKPGK
2	72.16	72.16	72.16	66.77	66.77	TCONS_00028752	[translate_table: standard]	99	IQGVWYAQLE
2	72.16	72.16	72.16	66.77	66.77	TCONS_00028752	[translate_table: standard]	99	IQGVWYAQLES
2	72.16	72.16	72.16	66.77	66.77	TCONS_00028752	[translate_table: standard]	99	ITLSVTNSKPETGEVIGVFESIQPSDTDLGAK
2	72.16	72.16	72.16	66.77	66.77	TCONS_00028752	[translate_table: standard]	99	KFCLEPTSFTVK
2	72.16	72.16	72.16	66.77	66.77	TCONS_00028752	[translate_table: standard]	99	LTFDEIQSK
2	72.16	72.16	72.16	66.77	66.77	TCONS_00028752	[translate_table: standard]	99	LTYTLDEIEGPF
2	72.16	72.16	72.16	66.77	66.77	TCONS_00028752	[translate_table: standard]	99	LTYTLDEIEGPFEVSPD
2	72.16	72.16	72.16	66.77	66.77	TCONS_00028752	[translate_table: standard]	99	LTYTLDEIEGPFEVSPDGTVK
2	72.16	72.16	72.16	66.77	66.77	TCONS_00028752	[translate_table: standard]	99	NAPSEFQNTK
2	72.16	72.16	72.16	66.77	66.77	TCONS_00028752	[translate_table: standard]	99	QLVASGKPESF
2	72.16	72.16	72.16	66.77	66.77	TCONS_00028752	[translate_table: standard]	99	QLVASGKPESFSGQFLVPSYR
2	72.16	72.16	72.16	66.77	66.77	TCONS_00028752	[translate_table: standard]	99	RLTFDEIQSK
2	72.16	72.16	72.16	66.77	66.77	TCONS_00028752	[translate_table: standard]	99	SKPETGEVIGVFESIQPSDTDLGAK
2	72.16	72.16	72.16	66.77	66.77	TCONS_00028752	[translate_table: standard]	99	VPFLF
2	72.16	72.16	72.16	66.77	66.77	TCONS_00028752	[translate_table: standard]	99	VPFLFTIK
2	72.16	72.16	72.16	66.77	66.77	TCONS_00028752	[translate_table: standard]	99	ITLSVTN
2	72.16	72.16	72.16	66.77	66.77	TCONS_00028752	[translate_table: standard]	99	ESIQPSDTDLGAK
2	72.16	72.16	72.16	66.77	66.77	TCONS_00028752	[translate_table: standard]	99	IQGVWYAQ
2	72.16	72.16	72.16	66.77	66.77	TCONS_00028752	[translate_table: standard]	99	RVPFLFTIK
2	72.16	72.16	72.16	66.77	66.77	TCONS_00028752	[translate_table: standard]	98.96	EKDGIDYAAVTVQLPGGER
2	72.16	72.16	72.16	66.77	66.77	TCONS_00028752	[translate_table: standard]	98.45	TYLEVK
2	72.16	72.16	72.16	66.77	66.77	TCONS_00028752	[translate_table: standard]	97.3	LTYTLDEIE
2	72.16	72.16	72.16	66.77	66.77	TCONS_00028752	[translate_table: standard]	96.07	GVWYAQLE
3	71.61	71.61	49.29	36.08	31.21	TCONS_00006455	[translate_table: standard]	99	AIDLVDEAGSR
3	71.61	71.61	49.29	36.08	31.21	TCONS_00006455	[translate_table: standard]	99	ALAAYYFGSEEAMIR
3	71.61	71.61	49.29	36.08	31.21	TCONS_00006455	[translate_table: standard]	99	AQITALVDK
3	71.61	71.61	49.29	36.08	31.21	TCONS_00006455	[translate_table: standard]	99	DIELQVTER
3	71.61	71.61	49.29	36.08	31.21	TCONS_00006455	[translate_table: standard]	99	GELQCIGATTLDEYR
3	71.61	71.61	49.29	36.08	31.21	TCONS_00006455	[translate_table: standard]	99	GELQCIGATTLDEYRK
3	71.61	71.61	49.29	36.08	31.21	TCONS_00006455	[translate_table: standard]	99	GSGFVAVEIPFTPR
3	71.61	71.61	49.29	36.08	31.21	TCONS_00006455	[translate_table: standard]	99	IANGDVPETIEGK
3	71.61	71.61	49.29	36.08	31.21	TCONS_00006455	[translate_table: standard]	99	IGFDLDYDEKDSSYNR
3	71.61	71.61	49.29	36.08	31.21	TCONS_00006455	[translate_table: standard]	99	LDEMIVFR
3	71.61	71.61	49.29	36.08	31.21	TCONS_00006455	[translate_table: standard]	99	LDMSEFMER
3	71.61	71.61	49.29	36.08	31.21	TCONS_00006455	[translate_table: standard]	99	LIGSPPGYVGYTEGGQLTEAVR
3	71.61	71.61	49.29	36.08	31.21	TCONS_00006455	[translate_table: standard]	99	LLEDSMAEK
3	71.61	71.61	49.29	36.08	31.21	TCONS_00006455	[translate_table: standard]	99	MPTLEEYGTNLTK
3	71.61	71.61	49.29	36.08	31.21	TCONS_00006455	[translate_table: standard]	99	MVGESTEAVGAGVGGGSSGNK
3	71.61	71.61	49.29	36.08	31.21	TCONS_00006455	[translate_table: standard]	99	NNPCLIGEPGVGK
3	71.61	71.61	49.29	36.08	31.21	TCONS_00006455	[translate_table: standard]	99	NTLLIMTSNVGSSVIEK
3	71.61	71.61	49.29	36.08	31.21	TCONS_00006455	[translate_table: standard]	99	RVLELSLEEAR
3	71.61	71.61	49.29	36.08	31.21	TCONS_00006455	[translate_table: standard]	99	SLVTEELK
3	71.61	71.61	49.29	36.08	31.21	TCONS_00006455	[translate_table: standard]	99	TAIAEGLAQR
3	71.61	71.61	49.29	36.08	31.21	TCONS_00006455	[translate_table: standard]	99	TKDIELQVTER
3	71.61	71.61	49.29	36.08	31.21	TCONS_00006455	[translate_table: standard]	99	TVVLFDEIEK
3	71.61	71.61	49.29	36.08	31.21	TCONS_00006455	[translate_table: standard]	99	VIMLAQEEAR
3	71.61	71.61	49.29	36.08	31.21	TCONS_00006455	[translate_table: standard]	99	VLELSLEEAR
3	71.61	71.61	49.29	36.08	31.21	TCONS_00006455	[translate_table: standard]	99	VLENLGADPGNIR
3	71.61	71.61	49.29	36.08	31.21	TCONS_00006455	[translate_table: standard]	99	VPEPTVDETIQILK
3	71.61	71.61	49.29	36.08	31.21	TCONS_00006455	[translate_table: standard]	99	VVDEGYNPSYGAR
3	71.61	71.61	49.29	36.08	31.21	TCONS_00006455	[translate_table: standard]	99	VVGQDEAVK
3	71.61	71.61	49.29	36.08	31.21	TCONS_00006455	[translate_table: standard]	99	YTDEALVSAAQLSYQYISDR
3	71.61	71.61	49.29	36.08	31.21	TCONS_00006455	[translate_table: standard]	98.97	EIADIMLK
4	66.58	66.58	53.65	45.7	38.41	TCONS_00085262	[translate_table: standard]	99	AMEDAGLEK
4	66.58	66.58	53.65	45.7	38.41	TCONS_00085262	[translate_table: standard]	99	AVVTVPAYF
4	66.58	66.58	53.65	45.7	38.41	TCONS_00085262	[translate_table: standard]	99	AVVTVPAYFNDAQR
4	66.58	66.58	53.65	45.7	38.41	TCONS_00085262	[translate_table: standard]	99	DAGIIAGLNVAR
4	66.58	66.58	53.65	45.7	38.41	TCONS_00085262	[translate_table: standard]	99	DAVVTVPAYFNDAQR
4	66.58	66.58	53.65	45.7	38.41	TCONS_00085262	[translate_table: standard]	99	EAEEFAEEDKK
4	66.58	66.58	53.65	45.7	38.41	TCONS_00085262	[translate_table: standard]	99	ETAEAFLGK
4	66.58	66.58	53.65	45.7	38.41	TCONS_00085262	[translate_table: standard]	99	EVEAVCNPIITAVYQR
4	66.58	66.58	53.65	45.7	38.41	TCONS_00085262	[translate_table: standard]	99	FDLTGIPPAPR
4	66.58	66.58	53.65	45.7	38.41	TCONS_00085262	[translate_table: standard]	99	FEELNNDLFR
4	66.58	66.58	53.65	45.7	38.41	TCONS_00085262	[translate_table: standard]	99	GVNPDEAVAFGAAVQGGILSGEGGDETK
4	66.58	66.58	53.65	45.7	38.41	TCONS_00085262	[translate_table: standard]	99	IINEPTAAAIAYGLDKK
4	66.58	66.58	53.65	45.7	38.41	TCONS_00085262	[translate_table: standard]	99	IKDAVVTVPAYFNDAQR
4	66.58	66.58	53.65	45.7	38.41	TCONS_00085262	[translate_table: standard]	99	ITPSWVGFTDSER
4	66.58	66.58	53.65	45.7	38.41	TCONS_00085262	[translate_table: standard]	99	MKETAEAFLGK
4	66.58	66.58	53.65	45.7	38.41	TCONS_00085262	[translate_table: standard]	99	NGHVEIIANDQGNR
4	66.58	66.58	53.65	45.7	38.41	TCONS_00085262	[translate_table: standard]	99	QIDEIVLVGGSTR
4	66.58	66.58	53.65	45.7	38.41	TCONS_00085262	[translate_table: standard]	99	RQIDEIVLVGGSTR
4	66.58	66.58	53.65	45.7	38.41	TCONS_00085262	[translate_table: standard]	99	VEIESLFDGMDFSEPLTR
4	66.58	66.58	53.65	45.7	38.41	TCONS_00085262	[translate_table: standard]	99	VEIIANDQGNR
4	66.58	66.58	53.65	45.7	38.41	TCONS_00085262	[translate_table: standard]	99	VFSPEEVSAMILVK
4	66.58	66.58	53.65	45.7	38.41	TCONS_00085262	[translate_table: standard]	99	ITITNDKGR
4	66.58	66.58	53.65	45.7	38.41	TCONS_00085262	[translate_table: standard]	99	VFSPEEVSAM
4	66.58	66.58	53.65	45.7	38.41	TCONS_00085262	[translate_table: standard]	99	TLGIETVGGVMTK
4	66.58	66.58	53.65	45.7	38.41	TCONS_00085262	[translate_table: standard]	99	LKEVEAVCNPIITAVYQR
4	66.58	66.58	53.65	45.7	38.41	TCONS_00085262	[translate_table: standard]	99	NSLETYIYNMK
4	66.58	66.58	53.65	45.7	38.41	TCONS_00085262	[translate_table: standard]	98.77	IINEPTAAAIAYGLDK
4	66.58	66.58	53.65	45.7	38.41	TCONS_00085262	[translate_table: standard]	98.11	DYFDGKEPNK
4	66.58	66.58	53.65	45.7	38.41	TCONS_00085262	[translate_table: standard]	97.62	IINEPTAAAIAY
4	66.58	66.58	53.65	45.7	38.41	TCONS_00085262	[translate_table: standard]	97.51	LGTVIGI
5	64.28	64.41	50.36	39.62	39.62	TCONS_00017807	[translate_table: standard]	99	AIATISAGNDETIGTMIADAIDK
5	64.28	64.41	50.36	39.62	39.62	TCONS_00017807	[translate_table: standard]	99	AIELADAMENAGAALIR
5	64.28	64.41	50.36	39.62	39.62	TCONS_00017807	[translate_table: standard]	99	ALVAPASLIAQNAGVEGEVVVDK
5	64.28	64.41	50.36	39.62	39.62	TCONS_00017807	[translate_table: standard]	99	CALQNAASVAGMVLTTQAIVVEK
5	64.28	64.41	50.36	39.62	39.62	TCONS_00017807	[translate_table: standard]	99	DETIGTMIADAIDK
5	64.28	64.41	50.36	39.62	39.62	TCONS_00017807	[translate_table: standard]	99	DIIPLLEK
5	64.28	64.41	50.36	39.62	39.62	TCONS_00017807	[translate_table: standard]	99	DKLEDADER
5	64.28	64.41	50.36	39.62	39.62	TCONS_00017807	[translate_table: standard]	99	DSTTIIADAASK
5	64.28	64.41	50.36	39.62	39.62	TCONS_00017807	[translate_table: standard]	99	DSTTIIADAASKDEIQAR
5	64.28	64.41	50.36	39.62	39.62	TCONS_00017807	[translate_table: standard]	99	EIAFDQSSR
5	64.28	64.41	50.36	39.62	39.62	TCONS_00017807	[translate_table: standard]	99	ELSETDSVYDTEK
5	64.28	64.41	50.36	39.62	39.62	TCONS_00017807	[translate_table: standard]	99	GILNVAAIK
5	64.28	64.41	50.36	39.62	39.62	TCONS_00017807	[translate_table: standard]	99	GYISPQFVTNPEK
5	64.28	64.41	50.36	39.62	39.62	TCONS_00017807	[translate_table: standard]	99	ISAIKDIIPLLEK
5	64.28	64.41	50.36	39.62	39.62	TCONS_00017807	[translate_table: standard]	99	LADAVGLTLGPR
5	64.28	64.41	50.36	39.62	39.62	TCONS_00017807	[translate_table: standard]	99	LGADIVQK
5	64.28	64.41	50.36	39.62	39.62	TCONS_00017807	[translate_table: standard]	99	LGLLSVTSGANPVSIK
5	64.28	64.41	50.36	39.62	39.62	TCONS_00017807	[translate_table: standard]	99	LGLLSVTSGANPVSIKK
5	64.28	64.41	50.36	39.62	39.62	TCONS_00017807	[translate_table: standard]	99	LIVEFENAK
5	64.28	64.41	50.36	39.62	39.62	TCONS_00017807	[translate_table: standard]	99	NVVLDEFGTPK
5	64.28	64.41	50.36	39.62	39.62	TCONS_00017807	[translate_table: standard]	99	SALQAGIDK
5	64.28	64.41	50.36	39.62	39.62	TCONS_00017807	[translate_table: standard]	99	TNDSAGDGTTTAAVLAR
5	64.28	64.41	50.36	39.62	39.62	TCONS_00017807	[translate_table: standard]	99	TPVPGAPQGLTV
5	64.28	64.41	50.36	39.62	39.62	TCONS_00017807	[translate_table: standard]	99	TVQGLVEELEK
5	64.28	64.41	50.36	39.62	39.62	TCONS_00017807	[translate_table: standard]	99	TVQGLVEELEKK
5	64.28	64.41	50.36	39.62	39.62	TCONS_00017807	[translate_table: standard]	99	VGAATETELEDR
5	64.28	64.41	50.36	39.62	39.62	TCONS_00017807	[translate_table: standard]	99	VGAATETELEDRK
5	64.28	64.41	50.36	39.62	39.62	TCONS_00017807	[translate_table: standard]	99	VVNDGVTIAR
5	64.28	64.41	50.36	39.62	39.62	TCONS_00017807	[translate_table: standard]	99	YENLVEAGVIDPAK
5	64.28	64.41	50.36	39.62	39.62	TCONS_00017807	[translate_table: standard]	99	LGLLSVTSGAN
5	64.28	64.41	50.36	39.62	39.62	TCONS_00017807	[translate_table: standard]	98.7	VLVTDQK
5	64.28	64.41	50.36	39.62	39.62	TCONS_00017807	[translate_table: standard]	97.9	ALVAPASLIAQNAGVEGEVVVDKVK
6	58.25	58.25	59.49	46.6	43.34	TCONS_00107046	[translate_table: standard]	99	AHGGFSVFAGVGER
6	58.25	58.25	59.49	46.6	43.34	TCONS_00107046	[translate_table: standard]	99	DAEGQDVLLFIDN
6	58.25	58.25	59.49	46.6	43.34	TCONS_00107046	[translate_table: standard]	99	EAPAFVEQATEQQILVTGIK
6	58.25	58.25	59.49	46.6	43.34	TCONS_00107046	[translate_table: standard]	99	EMIESGVIK
6	58.25	58.25	59.49	46.6	43.34	TCONS_00107046	[translate_table: standard]	99	ESITSFQGVLDGK
6	58.25	58.25	59.49	46.6	43.34	TCONS_00107046	[translate_table: standard]	99	FTQANSEVSALLGR
6	58.25	58.25	59.49	46.6	43.34	TCONS_00107046	[translate_table: standard]	99	GLFGGAGVGK
6	58.25	58.25	59.49	46.6	43.34	TCONS_00107046	[translate_table: standard]	99	IMNVIGEPIDEK
6	58.25	58.25	59.49	46.6	43.34	TCONS_00107046	[translate_table: standard]	99	IMNVIGEPIDEKGDLK
6	58.25	58.25	59.49	46.6	43.34	TCONS_00107046	[translate_table: standard]	99	ITDEFTGAGSIGK
6	58.25	58.25	59.49	46.6	43.34	TCONS_00107046	[translate_table: standard]	99	LVLEVAQHLGENMAR
6	58.25	58.25	59.49	46.6	43.34	TCONS_00107046	[translate_table: standard]	99	SEVSALLGR
6	58.25	58.25	59.49	46.6	43.34	TCONS_00107046	[translate_table: standard]	99	TDHYLPIHR
6	58.25	58.25	59.49	46.6	43.34	TCONS_00107046	[translate_table: standard]	99	TIAMDGTEGLVR
6	58.25	58.25	59.49	46.6	43.34	TCONS_00107046	[translate_table: standard]	99	TVLIMELINNVAK
6	58.25	58.25	59.49	46.6	43.34	TCONS_00107046	[translate_table: standard]	99	VGLTGLTVAEHFR
6	58.25	58.25	59.49	46.6	43.34	TCONS_00107046	[translate_table: standard]	99	VLNTGSPITVPVGR
6	58.25	58.25	59.49	46.6	43.34	TCONS_00107046	[translate_table: standard]	99	VVDLL
6	58.25	58.25	59.49	46.6	43.34	TCONS_00107046	[translate_table: standard]	99	QISELGIYPAVD
6	58.25	58.25	59.49	46.6	43.34	TCONS_00107046	[translate_table: standard]	99	AHLDATTVLSR
6	58.25	58.25	59.49	46.6	43.34	TCONS_00107046	[translate_table: standard]	99	GIYPAVD
6	58.25	58.25	59.49	46.6	43.34	TCONS_00107046	[translate_table: standard]	99	SAVGYQPTLATDLGGLQER
6	58.25	58.25	59.49	46.6	43.34	TCONS_00107046	[translate_table: standard]	99	CALVYGQMNEPPGAR
6	58.25	58.25	59.49	46.6	43.34	TCONS_00107046	[translate_table: standard]	99	IGLFGGAGVGK
6	58.25	58.25	59.49	46.6	43.34	TCONS_00107046	[translate_table: standard]	99	IPSAVGYQPTLATDLGGLQER
6	58.25	58.25	59.49	46.6	43.34	TCONS_00107046	[translate_table: standard]	99	QISELGIYPAVDPLDSTSR
6	58.25	58.25	59.49	46.6	43.34	TCONS_00107046	[translate_table: standard]	99	VCQVIGAVVDVR
6	58.25	58.25	59.49	46.6	43.34	TCONS_00107046	[translate_table: standard]	99	VVDLLAPYQR
6	58.25	58.25	59.49	46.6	43.34	TCONS_00107046	[translate_table: standard]	96.63	FTQANSEVSA
7	57.67	59.69	57.59	49.32	48.24	TCONS_00080466	[translate_table: standard]	99	AAVEEGIVAGGGVALLYASK
7	57.67	59.69	57.59	49.32	48.24	TCONS_00080466	[translate_table: standard]	99	AIFAEGCK
7	57.67	59.69	57.59	49.32	48.24	TCONS_00080466	[translate_table: standard]	99	CELDDPLILIYEK
7	57.67	59.69	57.59	49.32	48.24	TCONS_00080466	[translate_table: standard]	99	DGVITIADGK
7	57.67	59.69	57.59	49.32	48.24	TCONS_00080466	[translate_table: standard]	99	ELDKLPTANFDQK
7	57.67	59.69	57.59	49.32	48.24	TCONS_00080466	[translate_table: standard]	99	GITMAVDSVVTDLK
7	57.67	59.69	57.59	49.32	48.24	TCONS_00080466	[translate_table: standard]	99	GYISPYFITNEK
7	57.67	59.69	57.59	49.32	48.24	TCONS_00080466	[translate_table: standard]	99	IGVQIIQNALK
7	57.67	59.69	57.59	49.32	48.24	TCONS_00080466	[translate_table: standard]	99	ISSINAIVK
7	57.67	59.69	57.59	49.32	48.24	TCONS_00080466	[translate_table: standard]	99	MISTSEEIAQVGTISANGER
7	57.67	59.69	57.59	49.32	48.24	TCONS_00080466	[translate_table: standard]	99	SAIELSTSDYDKEK
7	57.67	59.69	57.59	49.32	48.24	TCONS_00080466	[translate_table: standard]	99	SVPAMGGGMGGMGGMGGMDF
7	57.67	59.69	57.59	49.32	48.24	TCONS_00080466	[translate_table: standard]	99	TALVDAASVSSLMTTTEAVVVDSPK
7	57.67	59.69	57.59	49.32	48.24	TCONS_00080466	[translate_table: standard]	99	TALVDAASVSSLMTTTEAVVVDSPKDEK
7	57.67	59.69	57.59	49.32	48.24	TCONS_00080466	[translate_table: standard]	99	TLFNELEVVEGMK
7	57.67	59.69	57.59	49.32	48.24	TCONS_00080466	[translate_table: standard]	99	TLMLQGIEELADTVK
7	57.67	59.69	57.59	49.32	48.24	TCONS_00080466	[translate_table: standard]	99	TVVIEQSFGGPK
7	57.67	59.69	57.59	49.32	48.24	TCONS_00080466	[translate_table: standard]	99	LLELALK
7	57.67	59.69	57.59	49.32	48.24	TCONS_00080466	[translate_table: standard]	99	QVANATNDEAGDGTTCATILTR
7	57.67	59.69	57.59	49.32	48.24	TCONS_00080466	[translate_table: standard]	99	SVAAGMNAMDLR
7	57.67	59.69	57.59	49.32	48.24	TCONS_00080466	[translate_table: standard]	98.95	DDTLILDGAGDK
7	57.67	59.69	57.59	49.32	48.24	TCONS_00080466	[translate_table: standard]	97.83	VTDALNATK
7	57.67	59.69	57.59	49.32	48.24	TCONS_00080466	[translate_table: standard]	97.3	DDTLILDGAGDKK
8	55.95	55.95	23.43	16.09	15.15	TCONS_00042650; TCONS_00042649; TCONS_00042648	[translate_table: standard]; [translate_table: standard]; [translate_table: standard]	99	AAQETLLIR
8	55.95	55.95	23.43	16.09	15.15	TCONS_00042650; TCONS_00042649; TCONS_00042648	[translate_table: standard]; [translate_table: standard]; [translate_table: standard]	99	ANANSLAQLGK
8	55.95	55.95	23.43	16.09	15.15	TCONS_00042650; TCONS_00042649; TCONS_00042648	[translate_table: standard]; [translate_table: standard]; [translate_table: standard]	99	ATPQEVADY
8	55.95	55.95	23.43	16.09	15.15	TCONS_00042650; TCONS_00042649; TCONS_00042648	[translate_table: standard]; [translate_table: standard]; [translate_table: standard]	99	ATPQEVADYTLK
8	55.95	55.95	23.43	16.09	15.15	TCONS_00042650; TCONS_00042649; TCONS_00042648	[translate_table: standard]; [translate_table: standard]; [translate_table: standard]	99	GILAMDESNATCGK
8	55.95	55.95	23.43	16.09	15.15	TCONS_00042650; TCONS_00042649; TCONS_00042648	[translate_table: standard]; [translate_table: standard]; [translate_table: standard]	99	GILAMDESNATCGKR
8	55.95	55.95	23.43	16.09	15.15	TCONS_00042650; TCONS_00042649; TCONS_00042648	[translate_table: standard]; [translate_table: standard]; [translate_table: standard]	99	GLVPIVEPEILLDGEHGIER
8	55.95	55.95	23.43	16.09	15.15	TCONS_00042650; TCONS_00042649; TCONS_00042648	[translate_table: standard]; [translate_table: standard]; [translate_table: standard]	99	GLVPLVGSNNESWCQGLDG
8	55.95	55.95	23.43	16.09	15.15	TCONS_00042650; TCONS_00042649; TCONS_00042648	[translate_table: standard]; [translate_table: standard]; [translate_table: standard]	99	GLVPLVGSNNESWCQGLDGLASR
8	55.95	55.95	23.43	16.09	15.15	TCONS_00042650; TCONS_00042649; TCONS_00042648	[translate_table: standard]; [translate_table: standard]; [translate_table: standard]	99	IVDVLIEQNIVPGIK
8	55.95	55.95	23.43	16.09	15.15	TCONS_00042650; TCONS_00042649; TCONS_00042648	[translate_table: standard]; [translate_table: standard]; [translate_table: standard]	99	KIVDVLIEQNIVPGIK
8	55.95	55.95	23.43	16.09	15.15	TCONS_00042650; TCONS_00042649; TCONS_00042648	[translate_table: standard]; [translate_table: standard]; [translate_table: standard]	99	LASIGLENTEAN
8	55.95	55.95	23.43	16.09	15.15	TCONS_00042650; TCONS_00042649; TCONS_00042648	[translate_table: standard]; [translate_table: standard]; [translate_table: standard]	99	LASIGLENTEANR
8	55.95	55.95	23.43	16.09	15.15	TCONS_00042650; TCONS_00042649; TCONS_00042648	[translate_table: standard]; [translate_table: standard]; [translate_table: standard]	99	PIVEPEILLDGEHGIER
8	55.95	55.95	23.43	16.09	15.15	TCONS_00042650; TCONS_00042649; TCONS_00042648	[translate_table: standard]; [translate_table: standard]; [translate_table: standard]	99	RLASIGLENTEANR
8	55.95	55.95	23.43	16.09	15.15	TCONS_00042650; TCONS_00042649; TCONS_00042648	[translate_table: standard]; [translate_table: standard]; [translate_table: standard]	99	TLLVSAPGLGK
8	55.95	55.95	23.43	16.09	15.15	TCONS_00042650; TCONS_00042649; TCONS_00042648	[translate_table: standard]; [translate_table: standard]; [translate_table: standard]	99	TVVSIPNGPSALAVK
8	55.95	55.95	23.43	16.09	15.15	TCONS_00042650; TCONS_00042649; TCONS_00042648	[translate_table: standard]; [translate_table: standard]; [translate_table: standard]	99	TWGGRPENVK
8	55.95	55.95	23.43	16.09	15.15	TCONS_00042650; TCONS_00042649; TCONS_00042648	[translate_table: standard]; [translate_table: standard]; [translate_table: standard]	99	VTSYADELIK
8	55.95	55.95	23.43	16.09	15.15	TCONS_00042650; TCONS_00042649; TCONS_00042648	[translate_table: standard]; [translate_table: standard]; [translate_table: standard]	99	YAAISQDNGLVPIVEPEILLDGEHGIER
8	55.95	55.95	23.43	16.09	15.15	TCONS_00042650; TCONS_00042649; TCONS_00042648	[translate_table: standard]; [translate_table: standard]; [translate_table: standard]	99	YISGAILFEETLYQSTVDGKK
8	55.95	55.95	23.43	16.09	15.15	TCONS_00042650; TCONS_00042649; TCONS_00042648	[translate_table: standard]; [translate_table: standard]; [translate_table: standard]	99	YTGEGESEEAK
8	55.95	55.95	23.43	16.09	15.15	TCONS_00042650; TCONS_00042649; TCONS_00042648	[translate_table: standard]; [translate_table: standard]; [translate_table: standard]	99	YTGEGESEEAKK
8	55.95	55.95	23.43	16.09	15.15	TCONS_00042650; TCONS_00042649; TCONS_00042648	[translate_table: standard]; [translate_table: standard]; [translate_table: standard]	99	GILAMDESN
8	55.95	55.95	23.43	16.09	15.15	TCONS_00042650; TCONS_00042649; TCONS_00042648	[translate_table: standard]; [translate_table: standard]; [translate_table: standard]	99	VDKGLVPLVGSNNESWCQGLDGLASR
8	55.95	55.95	23.43	16.09	15.15	TCONS_00042650; TCONS_00042649; TCONS_00042648	[translate_table: standard]; [translate_table: standard]; [translate_table: standard]	98.35	ALQNTCLK
8	55.95	55.95	23.43	16.09	15.15	TCONS_00042650; TCONS_00042649; TCONS_00042648	[translate_table: standard]; [translate_table: standard]; [translate_table: standard]	97.23	AVTSYADELIK
9	55.28	55.28	35.47	32.14	27.11	TCONS_00079355	[translate_table: standard]	99	AGAAGEYAGLMVIR
9	55.28	55.28	35.47	32.14	27.11	TCONS_00079355	[translate_table: standard]	99	DLSLCHSMIPLGSCTMK
9	55.28	55.28	35.47	32.14	27.11	TCONS_00079355	[translate_table: standard]	99	EYAAFPASWLR
9	55.28	55.28	35.47	32.14	27.11	TCONS_00079355	[translate_table: standard]	99	FCDSLISIR
9	55.28	55.28	35.47	32.14	27.11	TCONS_00079355	[translate_table: standard]	99	FDEGLTESQMIEHMK
9	55.28	55.28	35.47	32.14	27.11	TCONS_00079355	[translate_table: standard]	99	GNINIEELR
9	55.28	55.28	35.47	32.14	27.11	TCONS_00079355	[translate_table: standard]	99	GNINIEELRK
9	55.28	55.28	35.47	32.14	27.11	TCONS_00079355	[translate_table: standard]	99	GVNGTVAHEFIVDLR
9	55.28	55.28	35.47	32.14	27.11	TCONS_00079355	[translate_table: standard]	99	IFACGKPVTFTAASLAPEVR
9	55.28	55.28	35.47	32.14	27.11	TCONS_00079355	[translate_table: standard]	99	IIGVSVDSSGKPALR
9	55.28	55.28	35.47	32.14	27.11	TCONS_00079355	[translate_table: standard]	99	ISVEALKPSDTFPR
9	55.28	55.28	35.47	32.14	27.11	TCONS_00079355	[translate_table: standard]	99	IVAVGTDAK
9	55.28	55.28	35.47	32.14	27.11	TCONS_00079355	[translate_table: standard]	99	LESLLNYQTM
9	55.28	55.28	35.47	32.14	27.11	TCONS_00079355	[translate_table: standard]	99	LGAVEVQGLPFFDTVK
9	55.28	55.28	35.47	32.14	27.11	TCONS_00079355	[translate_table: standard]	99	MAEVCGFNSLDSLIDATVPK
9	55.28	55.28	35.47	32.14	27.11	TCONS_00079355	[translate_table: standard]	99	NMIPSGLVR
9	55.28	55.28	35.47	32.14	27.11	TCONS_00079355	[translate_table: standard]	99	VHGLAGTFAAGLK
9	55.28	55.28	35.47	32.14	27.11	TCONS_00079355	[translate_table: standard]	99	IAILNANYMAK
9	55.28	55.28	35.47	32.14	27.11	TCONS_00079355	[translate_table: standard]	99	NIMENPGWYTQYTPYQAEIAQGR
9	55.28	55.28	35.47	32.14	27.11	TCONS_00079355	[translate_table: standard]	97.96	RLENHYPVLFR
9	55.28	55.28	35.47	32.14	27.11	TCONS_00079355	[translate_table: standard]	97.9	VVVADLK
9	55.28	55.28	35.47	32.14	27.11	TCONS_00079355	[translate_table: standard]	95.15	TAGIEAEDVAK
9	55.28	55.28	35.47	32.14	27.11	TCONS_00079355	[translate_table: standard]	95.08	IIGVSVDSSGK
10	52.63	52.63	40.74	30.71	27.78	TCONS_00035346	[translate_table: standard]	99	ANPDLVPSLLTL
10	52.63	52.63	40.74	30.71	27.78	TCONS_00035346	[translate_table: standard]	99	ANPDLVPSLLTLAMNDAMTYDK
10	52.63	52.63	40.74	30.71	27.78	TCONS_00035346	[translate_table: standard]	99	DKFSAIGFGPR
10	52.63	52.63	40.74	30.71	27.78	TCONS_00035346	[translate_table: standard]	99	DVAPWVEK
10	52.63	52.63	40.74	30.71	27.78	TCONS_00035346	[translate_table: standard]	99	EIDSYSK
10	52.63	52.63	40.74	30.71	27.78	TCONS_00035346	[translate_table: standard]	99	ETVSETDYEVDLITTLTK
10	52.63	52.63	40.74	30.71	27.78	TCONS_00035346	[translate_table: standard]	99	FSAIGFGPR
10	52.63	52.63	40.74	30.71	27.78	TCONS_00035346	[translate_table: standard]	99	FSSEISRPENK
10	52.63	52.63	40.74	30.71	27.78	TCONS_00035346	[translate_table: standard]	99	GLSAAMNLLEEAK
10	52.63	52.63	40.74	30.71	27.78	TCONS_00035346	[translate_table: standard]	99	GLSAAMNLLEEAKK
10	52.63	52.63	40.74	30.71	27.78	TCONS_00035346	[translate_table: standard]	99	GSLLYTAYGSNGQWGLFDK
10	52.63	52.63	40.74	30.71	27.78	TCONS_00035346	[translate_table: standard]	99	GTLFTAIK
10	52.63	52.63	40.74	30.71	27.78	TCONS_00035346	[translate_table: standard]	99	KEIDSYSK
10	52.63	52.63	40.74	30.71	27.78	TCONS_00035346	[translate_table: standard]	99	LGPDQMATETLLATDR
10	52.63	52.63	40.74	30.71	27.78	TCONS_00035346	[translate_table: standard]	99	LGPDQMATETLLATDRDVAPWVEK
10	52.63	52.63	40.74	30.71	27.78	TCONS_00035346	[translate_table: standard]	99	LSALGQQINYEAY
10	52.63	52.63	40.74	30.71	27.78	TCONS_00035346	[translate_table: standard]	99	LSALGQQINYEAYAYPVQR
10	52.63	52.63	40.74	30.71	27.78	TCONS_00035346	[translate_table: standard]	99	QLAVMSAFLGPDQMATETLLATDR
10	52.63	52.63	40.74	30.71	27.78	TCONS_00035346	[translate_table: standard]	99	QLAVMSAFLGPDQMATETLLATDRDVAPWVEK
10	52.63	52.63	40.74	30.71	27.78	TCONS_00035346	[translate_table: standard]	99	SAFLGPDQMATETLLATDR
10	52.63	52.63	40.74	30.71	27.78	TCONS_00035346	[translate_table: standard]	99	SAFLGPDQMATETLLATDRDVAPWVEK
10	52.63	52.63	40.74	30.71	27.78	TCONS_00035346	[translate_table: standard]	99	SEFQSSVK
10	52.63	52.63	40.74	30.71	27.78	TCONS_00035346	[translate_table: standard]	99	SRETVSETDYEVDLITTLTK
10	52.63	52.63	40.74	30.71	27.78	TCONS_00035346	[translate_table: standard]	99	STFLASAIR
10	52.63	52.63	40.74	30.71	27.78	TCONS_00035346	[translate_table: standard]	99	ANPDLVPSLL
11	51.32	63.83	58.35	49.48	46.97	TCONS_00045934	[translate_table: standard]	99	ARFEELNMDLFR
11	51.32	63.83	58.35	49.48	46.97	TCONS_00045934	[translate_table: standard]	99	ATAGDTHLGGEDFDNR
11	51.32	63.83	58.35	49.48	46.97	TCONS_00045934	[translate_table: standard]	99	AVVTVPAYFNDSQR
11	51.32	63.83	58.35	49.48	46.97	TCONS_00045934	[translate_table: standard]	99	DAGVIAGLNVMR
11	51.32	63.83	58.35	49.48	46.97	TCONS_00045934	[translate_table: standard]	99	EIAEAFLGSTVK
11	51.32	63.83	58.35	49.48	46.97	TCONS_00045934	[translate_table: standard]	99	ELESICNPIIAK
11	51.32	63.83	58.35	49.48	46.97	TCONS_00045934	[translate_table: standard]	99	FADASVQGDIK
11	51.32	63.83	58.35	49.48	46.97	TCONS_00045934	[translate_table: standard]	99	NAVVTVPAYFNDSQR
11	51.32	63.83	58.35	49.48	46.97	TCONS_00045934	[translate_table: standard]	99	NQVAMNPINTVFDAK
11	51.32	63.83	58.35	49.48	46.97	TCONS_00045934	[translate_table: standard]	99	SLGLETAGGVMTVLIPR
11	51.32	63.83	58.35	49.48	46.97	TCONS_00045934	[translate_table: standard]	99	SSVDDVVLVGGSTR
11	51.32	63.83	58.35	49.48	46.97	TCONS_00045934	[translate_table: standard]	99	SVDDVVLVGGSTR
11	51.32	63.83	58.35	49.48	46.97	TCONS_00045934	[translate_table: standard]	99	TTPSYVAFTDTER
11	51.32	63.83	58.35	49.48	46.97	TCONS_00045934	[translate_table: standard]	99	VQDLLLLDVTPL
11	51.32	63.83	58.35	49.48	46.97	TCONS_00045934	[translate_table: standard]	99	VQQLLQDFFNGK
11	51.32	63.83	58.35	49.48	46.97	TCONS_00045934	[translate_table: standard]	99	SVQGDIK
11	51.32	63.83	58.35	49.48	46.97	TCONS_00045934	[translate_table: standard]	99	FELSGIPPAPR
11	51.32	63.83	58.35	49.48	46.97	TCONS_00045934	[translate_table: standard]	99	EQVFSTYSDNQPGVLIQVYEGER
11	51.32	63.83	58.35	49.48	46.97	TCONS_00045934	[translate_table: standard]	99	FEELNMDLFR
11	51.32	63.83	58.35	49.48	46.97	TCONS_00045934	[translate_table: standard]	99	SINPDEAVAYGAAVQAAILSGEGNEK
11	51.32	63.83	58.35	49.48	46.97	TCONS_00045934	[translate_table: standard]	98.91	LIGDAAK
11	51.32	63.83	58.35	49.48	46.97	TCONS_00045934	[translate_table: standard]	98.82	EVKATAGDTHLGGEDFDNR
11	51.32	63.83	58.35	49.48	46.97	TCONS_00045934	[translate_table: standard]	98.68	MKELESICNPIIAK
11	51.32	63.83	58.35	49.48	46.97	TCONS_00045934	[translate_table: standard]	98.66	NALENYAYNMR
11	51.32	63.83	58.35	49.48	46.97	TCONS_00045934	[translate_table: standard]	98.26	MVNHFVQEFK
12	50.08	50.17	54.08	46.45	38.82	TCONS_00095392	[translate_table: standard]	99	AAVEEGIVVGGGCTLLR
12	50.08	50.17	54.08	46.45	38.82	TCONS_00095392	[translate_table: standard]	99	ADKEVLGHAAK
12	50.08	50.17	54.08	46.45	38.82	TCONS_00095392	[translate_table: standard]	99	CCLEHAASVAK
12	50.08	50.17	54.08	46.45	38.82	TCONS_00095392	[translate_table: standard]	99	EVEDSELADVAAVSAGNNYEVGNMIAEAMSK
12	50.08	50.17	54.08	46.45	38.82	TCONS_00095392	[translate_table: standard]	99	EVELEDPVENIGAK
12	50.08	50.17	54.08	46.45	38.82	TCONS_00095392	[translate_table: standard]	99	FGYNAATGNYEDLMAAGIIDPTK
12	50.08	50.17	54.08	46.45	38.82	TCONS_00095392	[translate_table: standard]	99	GVVTLEEGK
12	50.08	50.17	54.08	46.45	38.82	TCONS_00095392	[translate_table: standard]	99	GYISPYFVTDSEK
12	50.08	50.17	54.08	46.45	38.82	TCONS_00095392	[translate_table: standard]	99	KGVVTLEEGK
12	50.08	50.17	54.08	46.45	38.82	TCONS_00095392	[translate_table: standard]	99	KSQYLDDIAILTGGTVIR
12	50.08	50.17	54.08	46.45	38.82	TCONS_00095392	[translate_table: standard]	99	LADLVGVTLGPK
12	50.08	50.17	54.08	46.45	38.82	TCONS_00095392	[translate_table: standard]	99	LSGGVAVIQVGAQTETELK
12	50.08	50.17	54.08	46.45	38.82	TCONS_00095392	[translate_table: standard]	99	NAGVNGSVVSEK
12	50.08	50.17	54.08	46.45	38.82	TCONS_00095392	[translate_table: standard]	99	NLIEVAEQDYEK
12	50.08	50.17	54.08	46.45	38.82	TCONS_00095392	[translate_table: standard]	99	NLIEVAEQDYEKEK
12	50.08	50.17	54.08	46.45	38.82	TCONS_00095392	[translate_table: standard]	99	SAENSLYVVEGMQFDR
12	50.08	50.17	54.08	46.45	38.82	TCONS_00095392	[translate_table: standard]	99	SQYLDDIAILTGGTVIR
12	50.08	50.17	54.08	46.45	38.82	TCONS_00095392	[translate_table: standard]	99	TNDLAGDGTTTSVVLAQGLITEGVK
12	50.08	50.17	54.08	46.45	38.82	TCONS_00095392	[translate_table: standard]	99	VEDALNATK
12	50.08	50.17	54.08	46.45	38.82	TCONS_00095392	[translate_table: standard]	99	VVAAGANPVLITR
12	50.08	50.17	54.08	46.45	38.82	TCONS_00095392	[translate_table: standard]	98.49	DSTTIIGDGSTQEVVNKR
12	50.08	50.17	54.08	46.45	38.82	TCONS_00095392	[translate_table: standard]	98.09	NVVLESK
12	50.08	50.17	54.08	46.45	38.82	TCONS_00095392	[translate_table: standard]	95.82	LRVEDALNATK
13	48.58	48.59	46.56	33.56	29.35	TCONS_00079970	[translate_table: standard]	99	AHPSVFNTLLQVLDDGR
13	48.58	48.59	46.56	33.56	29.35	TCONS_00079970	[translate_table: standard]	99	AIDLVDEACANVR
13	48.58	48.59	46.56	33.56	29.35	TCONS_00079970	[translate_table: standard]	99	ALAEQLFDDENLLIR
13	48.58	48.59	46.56	33.56	29.35	TCONS_00079970	[translate_table: standard]	99	EELLYSIQEAER
13	48.58	48.59	46.56	33.56	29.35	TCONS_00079970	[translate_table: standard]	99	FQQVYVAEPSVPDTVSILR
13	48.58	48.59	46.56	33.56	29.35	TCONS_00079970	[translate_table: standard]	99	GDVPSNLADVR
13	48.58	48.59	46.56	33.56	29.35	TCONS_00079970	[translate_table: standard]	99	LDELVVFDPLSHDQLTK
13	48.58	48.59	46.56	33.56	29.35	TCONS_00079970	[translate_table: standard]	99	LIGAPPGYVGHEEGGQLTEAVR
13	48.58	48.59	46.56	33.56	29.35	TCONS_00079970	[translate_table: standard]	99	NGGLVNATTGQK
13	48.58	48.59	46.56	33.56	29.35	TCONS_00079970	[translate_table: standard]	99	QAIVNACGSDEGANSVER
13	48.58	48.59	46.56	33.56	29.35	TCONS_00079970	[translate_table: standard]	99	REELLYSIQEAER
13	48.58	48.59	46.56	33.56	29.35	TCONS_00079970	[translate_table: standard]	99	RFQQVYVAEPSVPDTVSILR
13	48.58	48.59	46.56	33.56	29.35	TCONS_00079970	[translate_table: standard]	99	SDILIQIPTGPR
13	48.58	48.59	46.56	33.56	29.35	TCONS_00079970	[translate_table: standard]	99	TAVVEGLAQR
13	48.58	48.59	46.56	33.56	29.35	TCONS_00079970	[translate_table: standard]	99	TEGSMDAANLLKPMLAR
13	48.58	48.59	46.56	33.56	29.35	TCONS_00079970	[translate_table: standard]	99	VQLDSQPEEIDNLER
13	48.58	48.59	46.56	33.56	29.35	TCONS_00079970	[translate_table: standard]	99	VVGQDQAVSAVAEAVLR
13	48.58	48.59	46.56	33.56	29.35	TCONS_00079970	[translate_table: standard]	99	EMVMQEVR
13	48.58	48.59	46.56	33.56	29.35	TCONS_00079970	[translate_table: standard]	99	YGAIQEVETAIAR
13	48.58	48.59	46.56	33.56	29.35	TCONS_00079970	[translate_table: standard]	98.72	KVESASGDTNFQALK
13	48.58	48.59	46.56	33.56	29.35	TCONS_00079970	[translate_table: standard]	98.41	LIGLADR
13	48.58	48.59	46.56	33.56	29.35	TCONS_00079970	[translate_table: standard]	96.69	WTGIPVTR
14	48.29	48.29	47.67	37.56	33.03	TCONS_00086282; TCONS_00086281	[translate_table: standard]; [translate_table: standard]	99	AQIMTDGFNSCR
14	48.29	48.29	47.67	37.56	33.03	TCONS_00086282; TCONS_00086281	[translate_table: standard]; [translate_table: standard]	99	DGYPSDPELIFLTDGASK
14	48.29	48.29	47.67	37.56	33.03	TCONS_00086282; TCONS_00086281	[translate_table: standard]; [translate_table: standard]	99	ELQLVSF
14	48.29	48.29	47.67	37.56	33.03	TCONS_00086282; TCONS_00086281	[translate_table: standard]; [translate_table: standard]	99	EVAEFIGR
14	48.29	48.29	47.67	37.56	33.03	TCONS_00086282; TCONS_00086281	[translate_table: standard]; [translate_table: standard]	99	FNDEFMEQYEDHR
14	48.29	48.29	47.67	37.56	33.03	TCONS_00086282; TCONS_00086281	[translate_table: standard]; [translate_table: standard]	99	GVMQILNTIIR
14	48.29	48.29	47.67	37.56	33.03	TCONS_00086282; TCONS_00086281	[translate_table: standard]; [translate_table: standard]	99	KEVAEFIGR
14	48.29	48.29	47.67	37.56	33.03	TCONS_00086282; TCONS_00086281	[translate_table: standard]; [translate_table: standard]	99	LLDDPNVGLIFPADAIAR
14	48.29	48.29	47.67	37.56	33.03	TCONS_00086282; TCONS_00086281	[translate_table: standard]; [translate_table: standard]	99	NVVCNFTEGAMYSFPQIR
14	48.29	48.29	47.67	37.56	33.03	TCONS_00086282; TCONS_00086281	[translate_table: standard]; [translate_table: standard]	99	QVVALCQAPF
14	48.29	48.29	47.67	37.56	33.03	TCONS_00086282; TCONS_00086281	[translate_table: standard]; [translate_table: standard]	99	QVVALCQAPFLLDDPNVGLIFPADAIAR
14	48.29	48.29	47.67	37.56	33.03	TCONS_00086282; TCONS_00086281	[translate_table: standard]; [translate_table: standard]	99	RAQIMTDGFNSCR
14	48.29	48.29	47.67	37.56	33.03	TCONS_00086282; TCONS_00086281	[translate_table: standard]; [translate_table: standard]	99	RDGYPSDPELIFLTDGASK
14	48.29	48.29	47.67	37.56	33.03	TCONS_00086282; TCONS_00086281	[translate_table: standard]; [translate_table: standard]	99	TTILPAEEEMPAIMASFK
14	48.29	48.29	47.67	37.56	33.03	TCONS_00086282; TCONS_00086281	[translate_table: standard]; [translate_table: standard]	99	VMLDMGPPISK
14	48.29	48.29	47.67	37.56	33.03	TCONS_00086282; TCONS_00086281	[translate_table: standard]; [translate_table: standard]	99	VPDVLYCLK
14	48.29	48.29	47.67	37.56	33.03	TCONS_00086282; TCONS_00086281	[translate_table: standard]; [translate_table: standard]	99	YYLSLTTGGLGAYSDSR
14	48.29	48.29	47.67	37.56	33.03	TCONS_00086282; TCONS_00086281	[translate_table: standard]; [translate_table: standard]	99	GGYFEMTNIPLQTVEEIYK
14	48.29	48.29	47.67	37.56	33.03	TCONS_00086282; TCONS_00086281	[translate_table: standard]; [translate_table: standard]	99	ALDYESLNENVK
14	48.29	48.29	47.67	37.56	33.03	TCONS_00086282; TCONS_00086281	[translate_table: standard]; [translate_table: standard]	99	AMVIINPGNPTGQCLSEANLK
14	48.29	48.29	47.67	37.56	33.03	TCONS_00086282; TCONS_00086281	[translate_table: standard]; [translate_table: standard]	99	LLEATGISTVPGSGFGQK
14	48.29	48.29	47.67	37.56	33.03	TCONS_00086282; TCONS_00086281	[translate_table: standard]; [translate_table: standard]	98.68	FLAQL
15	45.84	50.51	48.96	30.6	26.19	TCONS_00061016	[translate_table: standard]	99	ALASYMFNTEEALVR
15	45.84	50.51	48.96	30.6	26.19	TCONS_00061016	[translate_table: standard]	99	DLEGLLQR
15	45.84	50.51	48.96	30.6	26.19	TCONS_00061016	[translate_table: standard]	99	EEVTGNDIAEIVSK
15	45.84	50.51	48.96	30.6	26.19	TCONS_00061016	[translate_table: standard]	99	FQQVYVDQPTVEDTISILR
15	45.84	50.51	48.96	30.6	26.19	TCONS_00061016	[translate_table: standard]	99	GNQTVIDQDPEGK
15	45.84	50.51	48.96	30.6	26.19	TCONS_00061016	[translate_table: standard]	99	ISDSALVEAAILSDR
15	45.84	50.51	48.96	30.6	26.19	TCONS_00061016	[translate_table: standard]	99	ITQQEFTEMAWQAIVSSPEVAK
15	45.84	50.51	48.96	30.6	26.19	TCONS_00061016	[translate_table: standard]	99	LEAELSLLK
15	45.84	50.51	48.96	30.6	26.19	TCONS_00061016	[translate_table: standard]	99	MEITSKPTALDEINR
15	45.84	50.51	48.96	30.6	26.19	TCONS_00061016	[translate_table: standard]	99	RFQQVYVDQPTVEDTISILR
15	45.84	50.51	48.96	30.6	26.19	TCONS_00061016	[translate_table: standard]	99	VIQQNVENELAK
15	45.84	50.51	48.96	30.6	26.19	TCONS_00061016	[translate_table: standard]	99	VLGESAGSILGR
15	45.84	50.51	48.96	30.6	26.19	TCONS_00061016	[translate_table: standard]	98.14	AIDLVDEAAAK
15	45.84	50.51	48.96	30.6	26.19	TCONS_00061016	[translate_table: standard]	97.07	EMAYETIK
16	45.68	45.68	36.04	24.62	20.7	TCONS_00053371	[translate_table: standard]	99	ADASSEILAPEESISTSDQLTEK
16	45.68	45.68	36.04	24.62	20.7	TCONS_00053371	[translate_table: standard]	99	ALSETGGDLEK
16	45.68	45.68	36.04	24.62	20.7	TCONS_00053371	[translate_table: standard]	99	ATISAALVK
16	45.68	45.68	36.04	24.62	20.7	TCONS_00053371	[translate_table: standard]	99	DVGNIVSVGQEVK
16	45.68	45.68	36.04	24.62	20.7	TCONS_00053371	[translate_table: standard]	99	EDLLSKPENIR
16	45.68	45.68	36.04	24.62	20.7	TCONS_00053371	[translate_table: standard]	99	EETGAGMMDCK
16	45.68	45.68	36.04	24.62	20.7	TCONS_00053371	[translate_table: standard]	99	ESTTNAAISPALVK
16	45.68	45.68	36.04	24.62	20.7	TCONS_00053371	[translate_table: standard]	99	ITDPIMSESEISK
16	45.68	45.68	36.04	24.62	20.7	TCONS_00053371	[translate_table: standard]	99	LVEANMETGR
16	45.68	45.68	36.04	24.62	20.7	TCONS_00053371	[translate_table: standard]	99	NETSAADNEIPSATPVGNEK
16	45.68	45.68	36.04	24.62	20.7	TCONS_00053371	[translate_table: standard]	99	NGTAINSNGQNGTSSPK
16	45.68	45.68	36.04	24.62	20.7	TCONS_00053371	[translate_table: standard]	99	QTIATIGENIK
16	45.68	45.68	36.04	24.62	20.7	TCONS_00053371	[translate_table: standard]	99	QTVAALGENIK
16	45.68	45.68	36.04	24.62	20.7	TCONS_00053371	[translate_table: standard]	99	SQDFAAEVAAQTAAK
16	45.68	45.68	36.04	24.62	20.7	TCONS_00053371	[translate_table: standard]	99	TVEDDEISSK
16	45.68	45.68	36.04	24.62	20.7	TCONS_00053371	[translate_table: standard]	99	VNESGTLLDEKEK
16	45.68	45.68	36.04	24.62	20.7	TCONS_00053371	[translate_table: standard]	99	YNLGEGLEK
16	45.68	45.68	36.04	24.62	20.7	TCONS_00053371	[translate_table: standard]	99	DIGAFLDER
16	45.68	45.68	36.04	24.62	20.7	TCONS_00053371	[translate_table: standard]	98.98	IPQTSDEIGGNLSQTETK
16	45.68	45.68	36.04	24.62	20.7	TCONS_00053371	[translate_table: standard]	97.32	GQDLEGTVK
16	45.68	45.68	36.04	24.62	20.7	TCONS_00053371	[translate_table: standard]	97.24	KEEAAGELDSK
16	45.68	45.68	36.04	24.62	20.7	TCONS_00053371	[translate_table: standard]	96.69	FTLGEMNETAK
17	45.44	45.44	55.66	46.83	44.53	TCONS_00096675	[translate_table: standard]	99	AIMLADMAH
17	45.44	45.44	55.66	46.83	44.53	TCONS_00096675	[translate_table: standard]	99	AYQEQVLSNCSK
17	45.44	45.44	55.66	46.83	44.53	TCONS_00096675	[translate_table: standard]	99	EVLYDYEDK
17	45.44	45.44	55.66	46.83	44.53	TCONS_00096675	[translate_table: standard]	99	GYELVSGGTENHLVLVNLK
17	45.44	45.44	55.66	46.83	44.53	TCONS_00096675	[translate_table: standard]	99	LKDFLATMQSSAPIQSEIAK
17	45.44	45.44	55.66	46.83	44.53	TCONS_00096675	[translate_table: standard]	99	LNESTGYIDYDQMEK
17	45.44	45.44	55.66	46.83	44.53	TCONS_00096675	[translate_table: standard]	99	LRHEVEEYAK
17	45.44	45.44	55.66	46.83	44.53	TCONS_00096675	[translate_table: standard]	99	QAMTPEYK
17	45.44	45.44	55.66	46.83	44.53	TCONS_00096675	[translate_table: standard]	99	QFPTVGFEK
17	45.44	45.44	55.66	46.83	44.53	TCONS_00096675	[translate_table: standard]	99	QLNSPLEVVDPEIANIIELEK
17	45.44	45.44	55.66	46.83	44.53	TCONS_00096675	[translate_table: standard]	99	SLPNEAVYEK
17	45.44	45.44	55.66	46.83	44.53	TCONS_00096675	[translate_table: standard]	99	VADFFDAAVK
17	45.44	45.44	55.66	46.83	44.53	TCONS_00096675	[translate_table: standard]	99	VLESVHIAANK
17	45.44	45.44	55.66	46.83	44.53	TCONS_00096675	[translate_table: standard]	99	YYGGNEYIDMAESLCQK
17	45.44	45.44	55.66	46.83	44.53	TCONS_00096675	[translate_table: standard]	99	LIVAGASAYAR
17	45.44	45.44	55.66	46.83	44.53	TCONS_00096675	[translate_table: standard]	99	NTVPGDVSAMVPGGIR
17	45.44	45.44	55.66	46.83	44.53	TCONS_00096675	[translate_table: standard]	98.36	DFLATMQSSAPIQSEIAK
17	45.44	45.44	55.66	46.83	44.53	TCONS_00096675	[translate_table: standard]	96.81	SSLPNEAVYEK
17	45.44	45.44	55.66	46.83	44.53	TCONS_00096675	[translate_table: standard]	96.52	TVPGDVSAMVPGGIR
18	44.87	44.87	46.99	33.98	32.68	TCONS_00066334	[translate_table: standard]	99	DGIDWMVYK
18	44.87	44.87	46.99	33.98	32.68	TCONS_00066334	[translate_table: standard]	99	DNTYVYMCGLK
18	44.87	44.87	46.99	33.98	32.68	TCONS_00066334	[translate_table: standard]	99	DPNATIIMLGTGTGIAPFR
18	44.87	44.87	46.99	33.98	32.68	TCONS_00066334	[translate_table: standard]	99	EGQSIGVIADGVDK
18	44.87	44.87	46.99	33.98	32.68	TCONS_00066334	[translate_table: standard]	99	FLCDLKPGAEVK
18	44.87	44.87	46.99	33.98	32.68	TCONS_00066334	[translate_table: standard]	99	GVCSNFLCDLKPGAEVK
18	44.87	44.87	46.99	33.98	32.68	TCONS_00066334	[translate_table: standard]	99	ITGDDAPGETWHMVF
18	44.87	44.87	46.99	33.98	32.68	TCONS_00066334	[translate_table: standard]	99	KDNTYVYMCGLK
18	44.87	44.87	46.99	33.98	32.68	TCONS_00066334	[translate_table: standard]	99	KMEEGVVVNK
18	44.87	44.87	46.99	33.98	32.68	TCONS_00066334	[translate_table: standard]	99	LVYTNDQGEIVK
18	44.87	44.87	46.99	33.98	32.68	TCONS_00066334	[translate_table: standard]	99	LYSIASSALGDFGDSK
18	44.87	44.87	46.99	33.98	32.68	TCONS_00066334	[translate_table: standard]	99	MAQYAEELWELLK
18	44.87	44.87	46.99	33.98	32.68	TCONS_00066334	[translate_table: standard]	99	QVTTEAPAKVEK
18	44.87	44.87	46.99	33.98	32.68	TCONS_00066334	[translate_table: standard]	99	RLVYTNDQGEIVK
18	44.87	44.87	46.99	33.98	32.68	TCONS_00066334	[translate_table: standard]	99	TVSLCVK
18	44.87	44.87	46.99	33.98	32.68	TCONS_00066334	[translate_table: standard]	99	VTTEAPAKVEK
18	44.87	44.87	46.99	33.98	32.68	TCONS_00066334	[translate_table: standard]	99	EGQSIGVIADGVDKNGKPHK
18	44.87	44.87	46.99	33.98	32.68	TCONS_00066334	[translate_table: standard]	99	QVTTEAPAK
18	44.87	44.87	46.99	33.98	32.68	TCONS_00066334	[translate_table: standard]	99	AEQWNVEVY
18	44.87	44.87	46.99	33.98	32.68	TCONS_00066334	[translate_table: standard]	99	GIDDIMVSLAAK
18	44.87	44.87	46.99	33.98	32.68	TCONS_00066334	[translate_table: standard]	99	ITGDDAPGETWHMVFSTEGEVPYR
19	44.76	44.76	44.39	31.08	29.21	TCONS_00008959	[translate_table: standard]	99	DTHGYVGADLAALCTEAALQCIR
19	44.76	44.76	44.39	31.08	29.21	TCONS_00008959	[translate_table: standard]	99	EIDIGVPDEIGR
19	44.76	44.76	44.39	31.08	29.21	TCONS_00008959	[translate_table: standard]	99	ETVVEVPNVSWEDIGGLENVK
19	44.76	44.76	44.39	31.08	29.21	TCONS_00008959	[translate_table: standard]	99	FDREIDIGVPDEIGR
19	44.76	44.76	44.39	31.08	29.21	TCONS_00008959	[translate_table: standard]	99	GFSGADITEICQR
19	44.76	44.76	44.39	31.08	29.21	TCONS_00008959	[translate_table: standard]	99	GPELLTMWFGESEANVR
19	44.76	44.76	44.39	31.08	29.21	TCONS_00008959	[translate_table: standard]	99	LDQLIYIPLPDEESR
19	44.76	44.76	44.39	31.08	29.21	TCONS_00008959	[translate_table: standard]	99	VLNQLLTEMDGMSAK
19	44.76	44.76	44.39	31.08	29.21	TCONS_00008959	[translate_table: standard]	99	LGDIVSVHQCPDVK
19	44.76	44.76	44.39	31.08	29.21	TCONS_00008959	[translate_table: standard]	99	ELVELPLR
20	44.1	44.1	28.89	18.24	16.11	TCONS_00058611	[translate_table: standard]	99	DQSEAVQSITK
20	44.1	44.1	28.89	18.24	16.11	TCONS_00058611	[translate_table: standard]	99	EAEELVAASLACMIESPTK
20	44.1	44.1	28.89	18.24	16.11	TCONS_00058611	[translate_table: standard]	99	EIVTQVTTAMK
20	44.1	44.1	28.89	18.24	16.11	TCONS_00058611	[translate_table: standard]	99	GQITFTVLR
20	44.1	44.1	28.89	18.24	16.11	TCONS_00058611	[translate_table: standard]	99	ITEMSLSANQEREEMLK
20	44.1	44.1	28.89	18.24	16.11	TCONS_00058611	[translate_table: standard]	99	LIYSANEGK
20	44.1	44.1	28.89	18.24	16.11	TCONS_00058611	[translate_table: standard]	99	LTQYVNTR
20	44.1	44.1	28.89	18.24	16.11	TCONS_00058611	[translate_table: standard]	99	NVIVQDSSGK
20	44.1	44.1	28.89	18.24	16.11	TCONS_00058611	[translate_table: standard]	99	SFGSSAQIFAGAFPENYEPPK
20	44.1	44.1	28.89	18.24	16.11	TCONS_00058611	[translate_table: standard]	99	SVGGSSIVDGQLELMLHR
20	44.1	44.1	28.89	18.24	16.11	TCONS_00058611	[translate_table: standard]	99	TFVINFTSPPA
20	44.1	44.1	28.89	18.24	16.11	TCONS_00058611	[translate_table: standard]	99	ITEMSLSANQER
20	44.1	44.1	28.89	18.24	16.11	TCONS_00058611	[translate_table: standard]	97.68	NYLVTAYVGK
20	44.1	44.1	28.89	18.24	16.11	TCONS_00058611	[translate_table: standard]	95.17	VNALYSTPSIYTDAK
21	43.74	43.74	52.01	42.11	39.6	TCONS_00115602	[translate_table: standard]	99	ALEGCDIVIIPAGVPR
21	43.74	43.74	52.01	42.11	39.6	TCONS_00115602	[translate_table: standard]	99	DDLFNINAGIVK
21	43.74	43.74	52.01	42.11	39.6	TCONS_00115602	[translate_table: standard]	99	GLNGVPDVVECSFVQSCITELPFFASK
21	43.74	43.74	52.01	42.11	39.6	TCONS_00115602	[translate_table: standard]	99	KLFGVTMLDVVR
21	43.74	43.74	52.01	42.11	39.6	TCONS_00115602	[translate_table: standard]	99	LFGVTMLDVVR
21	43.74	43.74	52.01	42.11	39.6	TCONS_00115602	[translate_table: standard]	99	LGKNGVEEVLDLGPLSDYEK
21	43.74	43.74	52.01	42.11	39.6	TCONS_00115602	[translate_table: standard]	99	LNPLVSK
21	43.74	43.74	52.01	42.11	39.6	TCONS_00115602	[translate_table: standard]	99	LSLYDIAATPGVAADISHINTR
21	43.74	43.74	52.01	42.11	39.6	TCONS_00115602	[translate_table: standard]	99	NGVEEVLDLGPLSDYEK
21	43.74	43.74	52.01	42.11	39.6	TCONS_00115602	[translate_table: standard]	99	NLSYEDIEALTK
21	43.74	43.74	52.01	42.11	39.6	TCONS_00115602	[translate_table: standard]	99	QGLESLKPELK
21	43.74	43.74	52.01	42.11	39.6	TCONS_00115602	[translate_table: standard]	99	RTQDGGTEVVVAK
21	43.74	43.74	52.01	42.11	39.6	TCONS_00115602	[translate_table: standard]	99	SEVNGYMGEDQLGK
21	43.74	43.74	52.01	42.11	39.6	TCONS_00115602	[translate_table: standard]	99	SLCTAIAK
21	43.74	43.74	52.01	42.11	39.6	TCONS_00115602	[translate_table: standard]	99	STVPIAAEVFK
21	43.74	43.74	52.01	42.11	39.6	TCONS_00115602	[translate_table: standard]	99	TQDGGTEVVVAK
21	43.74	43.74	52.01	42.11	39.6	TCONS_00115602	[translate_table: standard]	99	VAVLGAAGGIGQPL
21	43.74	43.74	52.01	42.11	39.6	TCONS_00115602	[translate_table: standard]	99	VAVLGAAGGIGQPLALLMK
21	43.74	43.74	52.01	42.11	39.6	TCONS_00115602	[translate_table: standard]	99	VPVEGVNVPVVGGH
21	43.74	43.74	52.01	42.11	39.6	TCONS_00115602	[translate_table: standard]	99	MISNPVNSTVPIAAEVFK
21	43.74	43.74	52.01	42.11	39.6	TCONS_00115602	[translate_table: standard]	99	AGAIFADACLK
21	43.74	43.74	52.01	42.11	39.6	TCONS_00115602	[translate_table: standard]	99	LFGVTML
22	42.63	42.63	72.36	63.27	55.84	TCONS_00022976	[translate_table: standard]	99	AAQASNVAIVLASSEGLSADSK
22	42.63	42.63	72.36	63.27	55.84	TCONS_00022976	[translate_table: standard]	99	EIDLVEWK
22	42.63	42.63	72.36	63.27	55.84	TCONS_00022976	[translate_table: standard]	99	ELVNAPANVLTPGVLAEEASK
22	42.63	42.63	72.36	63.27	55.84	TCONS_00022976	[translate_table: standard]	99	EVLAASEAAGEK
22	42.63	42.63	72.36	63.27	55.84	TCONS_00022976	[translate_table: standard]	99	FDMGGSAAVLGAAK
22	42.63	42.63	72.36	63.27	55.84	TCONS_00022976	[translate_table: standard]	99	IATMYGDVFSATILDAEQCK
22	42.63	42.63	72.36	63.27	55.84	TCONS_00022976	[translate_table: standard]	99	IGLIGLGQCASTTTAYSSLGEAVAGAAK
22	42.63	42.63	72.36	63.27	55.84	TCONS_00022976	[translate_table: standard]	99	ISFAAK
22	42.63	42.63	72.36	63.27	55.84	TCONS_00022976	[translate_table: standard]	99	KPALSSVDILGLGTGPEVEK
22	42.63	42.63	72.36	63.27	55.84	TCONS_00022976	[translate_table: standard]	99	LSTASAIASGTVLGIYEDNR
22	42.63	42.63	72.36	63.27	55.84	TCONS_00022976	[translate_table: standard]	99	MPLEDSYWESMK
22	42.63	42.63	72.36	63.27	55.84	TCONS_00022976	[translate_table: standard]	99	TGPGCLIELMK
22	42.63	42.63	72.36	63.27	55.84	TCONS_00022976	[translate_table: standard]	99	YAEDVCSGIILGR
22	42.63	42.63	72.36	63.27	55.84	TCONS_00022976	[translate_table: standard]	99	LTLADALVYACNQGVEK
22	42.63	42.63	72.36	63.27	55.84	TCONS_00022976	[translate_table: standard]	99	QGGAITAALFLK
22	42.63	42.63	72.36	63.27	55.84	TCONS_00022976	[translate_table: standard]	99	SGVADMVNTGGR
22	42.63	42.63	72.36	63.27	55.84	TCONS_00022976	[translate_table: standard]	99	TIEVNNTDAEGR
22	42.63	42.63	72.36	63.27	55.84	TCONS_00022976	[translate_table: standard]	98.8	LPGLGSK
22	42.63	42.63	72.36	63.27	55.84	TCONS_00022976	[translate_table: standard]	98.59	GDILAVGVTEK
22	42.63	42.63	72.36	63.27	55.84	TCONS_00022976	[translate_table: standard]	97.53	IVDLATLTGAC
23	42.24	42.24	26.04	21.33	21.33	TCONS_00031346	[translate_table: standard]	99	AGFPHNVVFDEDEVPSGVDATK
23	42.24	42.24	26.04	21.33	21.33	TCONS_00031346	[translate_table: standard]	99	APGETYAVTLTEK
23	42.24	42.24	26.04	21.33	21.33	TCONS_00031346	[translate_table: standard]	99	IEVLLGSSDGGLVFEPS
23	42.24	42.24	26.04	21.33	21.33	TCONS_00031346	[translate_table: standard]	99	IEVLLGSSDGGLVFEPSS
23	42.24	42.24	26.04	21.33	21.33	TCONS_00031346	[translate_table: standard]	99	IEVLLGSSDGGLVFEPSSF
23	42.24	42.24	26.04	21.33	21.33	TCONS_00031346	[translate_table: standard]	99	IEVLLGSSDGGLVFEPSSFSVAAGEK
23	42.24	42.24	26.04	21.33	21.33	TCONS_00031346	[translate_table: standard]	99	ISMSDEDLLNAPG
23	42.24	42.24	26.04	21.33	21.33	TCONS_00031346	[translate_table: standard]	99	ISMSDEDLLNAPGET
23	42.24	42.24	26.04	21.33	21.33	TCONS_00031346	[translate_table: standard]	99	ISMSDEDLLNAPGETY
23	42.24	42.24	26.04	21.33	21.33	TCONS_00031346	[translate_table: standard]	99	ISMSDEDLLNAPGETYAVT
23	42.24	42.24	26.04	21.33	21.33	TCONS_00031346	[translate_table: standard]	99	ISMSDEDLLNAPGETYAVTL
23	42.24	42.24	26.04	21.33	21.33	TCONS_00031346	[translate_table: standard]	99	ISMSDEDLLNAPGETYAVTLTEK
23	42.24	42.24	26.04	21.33	21.33	TCONS_00031346	[translate_table: standard]	99	IVFKNNAGFPHNVVFDEDEVPSGVDATK
23	42.24	42.24	26.04	21.33	21.33	TCONS_00031346	[translate_table: standard]	99	LGSSDGGLVFEPSSFSVAAGEK
23	42.24	42.24	26.04	21.33	21.33	TCONS_00031346	[translate_table: standard]	99	NAGFPHNVVFDEDEVPSGVDATK
23	42.24	42.24	26.04	21.33	21.33	TCONS_00031346	[translate_table: standard]	99	NNAGFPHNVVFDEDEVPSGVDATK
23	42.24	42.24	26.04	21.33	21.33	TCONS_00031346	[translate_table: standard]	99	NVVFDEDEVPSGVDATK
23	42.24	42.24	26.04	21.33	21.33	TCONS_00031346	[translate_table: standard]	99	SFSVAAGEK
23	42.24	42.24	26.04	21.33	21.33	TCONS_00031346	[translate_table: standard]	99	VVFDEDEVPSGVDATK
23	42.24	42.24	26.04	21.33	21.33	TCONS_00031346	[translate_table: standard]	99	SDGGLVFEPSSFSVAAGEK
23	42.24	42.24	26.04	21.33	21.33	TCONS_00031346	[translate_table: standard]	99	GETYAVTLTEK
23	42.24	42.24	26.04	21.33	21.33	TCONS_00031346	[translate_table: standard]	99	LLNAPGETYAVTLTEK
23	42.24	42.24	26.04	21.33	21.33	TCONS_00031346	[translate_table: standard]	99	IEVLLGSSDGGLVFEP
23	42.24	42.24	26.04	21.33	21.33	TCONS_00031346	[translate_table: standard]	97.52	ISMSDEDLLN
23	42.24	42.24	26.04	21.33	21.33	TCONS_00031346	[translate_table: standard]	97.02	IEVLLGSSDG
23	42.24	42.24	26.04	21.33	21.33	TCONS_00031346	[translate_table: standard]	96.51	IEVLLGSSDGG
23	42.24	42.24	26.04	21.33	21.33	TCONS_00031346	[translate_table: standard]	95.9	IEVLLGSSDGGLVF
24	42.09	42.42	45.43	34.23	29.34	TCONS_00003973; TCONS_00003972	[translate_table: standard]; [translate_table: standard]	99	AVITVPAYFNDAQR
24	42.09	42.42	45.43	34.23	29.34	TCONS_00003973; TCONS_00003972	[translate_table: standard]; [translate_table: standard]	99	DKIPSEVVSEIESAVADLR
24	42.09	42.42	45.43	34.23	29.34	TCONS_00003973; TCONS_00003972	[translate_table: standard]; [translate_table: standard]	99	EVDEVLLVGGMTR
24	42.09	42.42	45.43	34.23	29.34	TCONS_00003973; TCONS_00003972	[translate_table: standard]; [translate_table: standard]	99	FETLVNHLIER
24	42.09	42.42	45.43	34.23	29.34	TCONS_00003973; TCONS_00003972	[translate_table: standard]; [translate_table: standard]	99	GVNPDEAVAMGAAIQGGILR
24	42.09	42.42	45.43	34.23	29.34	TCONS_00003973; TCONS_00003972	[translate_table: standard]; [translate_table: standard]	99	HLNITLTR
24	42.09	42.42	45.43	34.23	29.34	TCONS_00003973; TCONS_00003972	[translate_table: standard]; [translate_table: standard]	99	IINEPTAAALSY
24	42.09	42.42	45.43	34.23	29.34	TCONS_00003973; TCONS_00003972	[translate_table: standard]; [translate_table: standard]	99	IINEPTAAALSYGLNNK
24	42.09	42.42	45.43	34.23	29.34	TCONS_00003973; TCONS_00003972	[translate_table: standard]; [translate_table: standard]	99	MLGEFELVGIPPAPR
24	42.09	42.42	45.43	34.23	29.34	TCONS_00003973; TCONS_00003972	[translate_table: standard]; [translate_table: standard]	99	NNADTTIYSIEK
24	42.09	42.42	45.43	34.23	29.34	TCONS_00003973; TCONS_00003972	[translate_table: standard]; [translate_table: standard]	99	QAVTNPTNTIFGTK
24	42.09	42.42	45.43	34.23	29.34	TCONS_00003973; TCONS_00003972	[translate_table: standard]; [translate_table: standard]	99	SKFETLVNHLIER
24	42.09	42.42	45.43	34.23	29.34	TCONS_00003973; TCONS_00003972	[translate_table: standard]; [translate_table: standard]	99	SQVFSTAADNQTQVGIK
24	42.09	42.42	45.43	34.23	29.34	TCONS_00003973; TCONS_00003972	[translate_table: standard]; [translate_table: standard]	99	SSGGLSEDEIEK
24	42.09	42.42	45.43	34.23	29.34	TCONS_00003973; TCONS_00003972	[translate_table: standard]; [translate_table: standard]	99	TTPSVVAFNQK
24	42.09	42.42	45.43	34.23	29.34	TCONS_00003973; TCONS_00003972	[translate_table: standard]; [translate_table: standard]	99	VQEVVAEIFGK
24	42.09	42.42	45.43	34.23	29.34	TCONS_00003973; TCONS_00003972	[translate_table: standard]; [translate_table: standard]	98.95	IAGLDVQR
24	42.09	42.42	45.43	34.23	29.34	TCONS_00003973; TCONS_00003972	[translate_table: standard]; [translate_table: standard]	98.46	TEAIDLSK
24	42.09	42.42	45.43	34.23	29.34	TCONS_00003973; TCONS_00003972	[translate_table: standard]; [translate_table: standard]	97.67	GELLVGTPAK
25	41.24	41.24	55.37	49.08	42.94	TCONS_00072101	[translate_table: standard]	99	AEEDGVACVEFIAGK
25	41.24	41.24	55.37	49.08	42.94	TCONS_00072101	[translate_table: standard]	99	AIDDAEGIVK
25	41.24	41.24	55.37	49.08	42.94	TCONS_00072101	[translate_table: standard]	99	ASSSGSDENDVVVVGGGPGGYVAAIK
25	41.24	41.24	55.37	49.08	42.94	TCONS_00072101	[translate_table: standard]	99	EAAMATYDKPIHI
25	41.24	41.24	55.37	49.08	42.94	TCONS_00072101	[translate_table: standard]	99	EGHVDYDMVPGVVYTHPEVASVGK
25	41.24	41.24	55.37	49.08	42.94	TCONS_00072101	[translate_table: standard]	99	FISPSEVSVDGPEGGNTVVK
25	41.24	41.24	55.37	49.08	42.94	TCONS_00072101	[translate_table: standard]	99	FPSVEVDLPAMMGQK
25	41.24	41.24	55.37	49.08	42.94	TCONS_00072101	[translate_table: standard]	99	GALGGTCLNVGCIPSK
25	41.24	41.24	55.37	49.08	42.94	TCONS_00072101	[translate_table: standard]	99	IPFTAGLGLDK
25	41.24	41.24	55.37	49.08	42.94	TCONS_00072101	[translate_table: standard]	99	IVSSTGALALTEIPK
25	41.24	41.24	55.37	49.08	42.94	TCONS_00072101	[translate_table: standard]	99	LGSEVTVVEFAPEIVPTMDGEVR
25	41.24	41.24	55.37	49.08	42.94	TCONS_00072101	[translate_table: standard]	99	LTLEPAAGGEQSTLEADVVLVSAGR
25	41.24	41.24	55.37	49.08	42.94	TCONS_00072101	[translate_table: standard]	99	NIIIATGSDVK
25	41.24	41.24	55.37	49.08	42.94	TCONS_00072101	[translate_table: standard]	99	RIVSSTGALALTEIPK
25	41.24	41.24	55.37	49.08	42.94	TCONS_00072101	[translate_table: standard]	99	SLPGITIDEK
25	41.24	41.24	55.37	49.08	42.94	TCONS_00072101	[translate_table: standard]	99	VVSVDTSGDVVK
25	41.24	41.24	55.37	49.08	42.94	TCONS_00072101	[translate_table: standard]	98.93	TLGVDYR
25	41.24	41.24	55.37	49.08	42.94	TCONS_00072101	[translate_table: standard]	98.75	IVAEKETDK
25	41.24	41.24	55.37	49.08	42.94	TCONS_00072101	[translate_table: standard]	97.96	IGVETDKVGR
25	41.24	41.24	55.37	49.08	42.94	TCONS_00072101	[translate_table: standard]	96.54	GIEGLFK
26	40.38	40.38	50.79	43.96	41.51	TCONS_00009209	[translate_table: standard]	99	AAVPSGASTGTYEALELR
26	40.38	40.38	50.79	43.96	41.51	TCONS_00009209	[translate_table: standard]	99	AGASVLNIPLYK
26	40.38	40.38	50.79	43.96	41.51	TCONS_00009209	[translate_table: standard]	99	AVENVNAIIGPALIGK
26	40.38	40.38	50.79	43.96	41.51	TCONS_00009209	[translate_table: standard]	99	IEEELGSEAVYAGASFR
26	40.38	40.38	50.79	43.96	41.51	TCONS_00009209	[translate_table: standard]	99	ISGEQLKDLYK
26	40.38	40.38	50.79	43.96	41.51	TCONS_00009209	[translate_table: standard]	99	KYGQDAINVGDEGGFAPNIQENK
26	40.38	40.38	50.79	43.96	41.51	TCONS_00009209	[translate_table: standard]	99	LAMQEFMILPVGASNFK
26	40.38	40.38	50.79	43.96	41.51	TCONS_00009209	[translate_table: standard]	99	LVLPVPAFNVINGGSHAGNK
26	40.38	40.38	50.79	43.96	41.51	TCONS_00009209	[translate_table: standard]	99	VNQIGSVTESIEAVK
26	40.38	40.38	50.79	43.96	41.51	TCONS_00009209	[translate_table: standard]	99	VVIGMDVAASEFYGSDK
26	40.38	40.38	50.79	43.96	41.51	TCONS_00009209	[translate_table: standard]	99	YGQDAINVGDEGGFAPNIQENK
26	40.38	40.38	50.79	43.96	41.51	TCONS_00009209	[translate_table: standard]	99	TYDLNFKEENNNGSQK
26	40.38	40.38	50.79	43.96	41.51	TCONS_00009209	[translate_table: standard]	99	IQIVGDDLLVTN
26	40.38	40.38	50.79	43.96	41.51	TCONS_00009209	[translate_table: standard]	98.22	SCNALLLK
26	40.38	40.38	50.79	43.96	41.51	TCONS_00009209	[translate_table: standard]	97.98	KLVLPVPAFNVINGGSHAGNK
27	39.27	39.27	60.71	52.68	52.68	TCONS_00036114	[translate_table: standard]	99	AVALSGFSSQDPGVITIAK
27	39.27	39.27	60.71	52.68	52.68	TCONS_00036114	[translate_table: standard]	99	DFFYSGLLTPR
27	39.27	39.27	60.71	52.68	52.68	TCONS_00036114	[translate_table: standard]	99	EETNAVALSGFSSQDPGVITIAK
27	39.27	39.27	60.71	52.68	52.68	TCONS_00036114	[translate_table: standard]	99	IDFAPYGLNTPHIHPR
27	39.27	39.27	60.71	52.68	52.68	TCONS_00036114	[translate_table: standard]	99	LATANDFFYSG
27	39.27	39.27	60.71	52.68	52.68	TCONS_00036114	[translate_table: standard]	99	LATANDFFYSGLLTP
27	39.27	39.27	60.71	52.68	52.68	TCONS_00036114	[translate_table: standard]	99	LATANDFFYSGLLTPR
27	39.27	39.27	60.71	52.68	52.68	TCONS_00036114	[translate_table: standard]	99	SAVFVNGK
27	39.27	39.27	60.71	52.68	52.68	TCONS_00036114	[translate_table: standard]	99	SDPSQLQDFCVAVK
27	39.27	39.27	60.71	52.68	52.68	TCONS_00036114	[translate_table: standard]	99	SSQDPGVITIAK
27	39.27	39.27	60.71	52.68	52.68	TCONS_00036114	[translate_table: standard]	99	TNAVALSGF
27	39.27	39.27	60.71	52.68	52.68	TCONS_00036114	[translate_table: standard]	99	TNAVALSGFSSQD
27	39.27	39.27	60.71	52.68	52.68	TCONS_00036114	[translate_table: standard]	99	TNAVALSGFSSQDPGVITIAK
27	39.27	39.27	60.71	52.68	52.68	TCONS_00036114	[translate_table: standard]	99	VMQIPGLNTLGISLAR
27	39.27	39.27	60.71	52.68	52.68	TCONS_00036114	[translate_table: standard]	99	VNVMQIPGLNTLGISLAR
27	39.27	39.27	60.71	52.68	52.68	TCONS_00036114	[translate_table: standard]	99	IDFAPYGLN
27	39.27	39.27	60.71	52.68	52.68	TCONS_00036114	[translate_table: standard]	95.92	VNVMQIPGLN
28	38.88	38.88	59.83	47.6	43.89	TCONS_00023060	[translate_table: standard]	99	EDIKELLNTK
28	38.88	38.88	59.83	47.6	43.89	TCONS_00023060	[translate_table: standard]	99	FASDPDQLK
28	38.88	38.88	59.83	47.6	43.89	TCONS_00023060	[translate_table: standard]	99	FDPPEGISIDDGPATAAPEK
28	38.88	38.88	59.83	47.6	43.89	TCONS_00023060	[translate_table: standard]	99	HAANAGLVNALK
28	38.88	38.88	59.83	47.6	43.89	TCONS_00023060	[translate_table: standard]	99	LGWHDAGTYNK
28	38.88	38.88	59.83	47.6	43.89	TCONS_00023060	[translate_table: standard]	99	MDEDLLVLPTDAVLFEDPAFK
28	38.88	38.88	59.83	47.6	43.89	TCONS_00023060	[translate_table: standard]	99	MGLNDKEIVALSGAHTLGR
28	38.88	38.88	59.83	47.6	43.89	TCONS_00023060	[translate_table: standard]	99	NIEEWPQR
28	38.88	38.88	59.83	47.6	43.89	TCONS_00023060	[translate_table: standard]	99	PPEGISIDDGPATAAPEK
28	38.88	38.88	59.83	47.6	43.89	TCONS_00023060	[translate_table: standard]	99	VDTSSPDQCPEEGR
28	38.88	38.88	59.83	47.6	43.89	TCONS_00023060	[translate_table: standard]	99	YAADQDEFFK
28	38.88	38.88	59.83	47.6	43.89	TCONS_00023060	[translate_table: standard]	99	YAADQDEFFKDYAEAHAK
28	38.88	38.88	59.83	47.6	43.89	TCONS_00023060	[translate_table: standard]	99	YSGVTYADLFQLASATAIEEAGGPK
28	38.88	38.88	59.83	47.6	43.89	TCONS_00023060	[translate_table: standard]	99	EIVALSGAHTLGR
28	38.88	38.88	59.83	47.6	43.89	TCONS_00023060	[translate_table: standard]	99	DKYSGVTYADLFQLASATAIEEAGGPK
28	38.88	38.88	59.83	47.6	43.89	TCONS_00023060	[translate_table: standard]	97.36	SSFGTVASPK
28	38.88	38.88	59.83	47.6	43.89	TCONS_00023060	[translate_table: standard]	96.3	CFASDPDQLK
28	38.88	38.88	59.83	47.6	43.89	TCONS_00023060	[translate_table: standard]	96	ELLNTK
28	38.88	38.88	59.83	47.6	43.89	TCONS_00023060	[translate_table: standard]	95.21	ERMDEDLLVLPTDAVLFEDPAFK
29	38.22	40.25	44.32	37.69	35.23	TCONS_00017144	[translate_table: standard]	99	AGTGSATLSMAYAAAK
29	38.22	40.25	44.32	37.69	35.23	TCONS_00017144	[translate_table: standard]	99	ANTFVAEVL
29	38.22	40.25	44.32	37.69	35.23	TCONS_00017144	[translate_table: standard]	99	ANTFVAEVLGLD
29	38.22	40.25	44.32	37.69	35.23	TCONS_00017144	[translate_table: standard]	99	ANTFVAEVLGLDPR
29	38.22	40.25	44.32	37.69	35.23	TCONS_00017144	[translate_table: standard]	99	EVDVPVVGGHSGVTILPL
29	38.22	40.25	44.32	37.69	35.23	TCONS_00017144	[translate_table: standard]	99	EVDVPVVGGHSGVTILPLLSQVKPPCSFTPEETEYLTNR
29	38.22	40.25	44.32	37.69	35.23	TCONS_00017144	[translate_table: standard]	99	GDAGVVECSFVASQVTELPFFASK
29	38.22	40.25	44.32	37.69	35.23	TCONS_00017144	[translate_table: standard]	99	IQNGGTEVVEAK
29	38.22	40.25	44.32	37.69	35.23	TCONS_00017144	[translate_table: standard]	99	LSQVKPPCSFTPEETEYLTNR
29	38.22	40.25	44.32	37.69	35.23	TCONS_00017144	[translate_table: standard]	99	TFVAEVLGLDPR
29	38.22	40.25	44.32	37.69	35.23	TCONS_00017144	[translate_table: standard]	99	TGAEEIYQLGPLTEYER
29	38.22	40.25	44.32	37.69	35.23	TCONS_00017144	[translate_table: standard]	99	TLCDGIAK
29	38.22	40.25	44.32	37.69	35.23	TCONS_00017144	[translate_table: standard]	99	VAILGAAGGIGQPLAM
29	38.22	40.25	44.32	37.69	35.23	TCONS_00017144	[translate_table: standard]	99	VAILGAAGGIGQPLAMLMK
29	38.22	40.25	44.32	37.69	35.23	TCONS_00017144	[translate_table: standard]	99	EVDVPVVGGH
29	38.22	40.25	44.32	37.69	35.23	TCONS_00017144	[translate_table: standard]	99	LLGVTMLDVVR
29	38.22	40.25	44.32	37.69	35.23	TCONS_00017144	[translate_table: standard]	98.88	VASQVTELPFFASK
29	38.22	40.25	44.32	37.69	35.23	TCONS_00017144	[translate_table: standard]	97.37	INAGIVR
29	38.22	40.25	44.32	37.69	35.23	TCONS_00017144	[translate_table: standard]	96.43	AGTGSATLSMAY
30	38.08	38.32	41.27	34.44	31.27	TCONS_00026784	[translate_table: standard]	99	CLLDDEAIK
30	38.08	38.32	41.27	34.44	31.27	TCONS_00026784	[translate_table: standard]	99	DEEVNYFPSR
30	38.08	38.32	41.27	34.44	31.27	TCONS_00026784	[translate_table: standard]	99	DLYDSIAAGNYPEWK
30	38.08	38.32	41.27	34.44	31.27	TCONS_00026784	[translate_table: standard]	99	EGNFDLVGNNFPVF
30	38.08	38.32	41.27	34.44	31.27	TCONS_00026784	[translate_table: standard]	99	EGNFDLVGNNFPVFFVR
30	38.08	38.32	41.27	34.44	31.27	TCONS_00026784	[translate_table: standard]	99	GFFEVTHDISHLTCADFMR
30	38.08	38.32	41.27	34.44	31.27	TCONS_00026784	[translate_table: standard]	99	LGPNYLQLPANAPK
30	38.08	38.32	41.27	34.44	31.27	TCONS_00026784	[translate_table: standard]	99	LNVRPSI
30	38.08	38.32	41.27	34.44	31.27	TCONS_00026784	[translate_table: standard]	99	TWPEDILPL
30	38.08	38.32	41.27	34.44	31.27	TCONS_00026784	[translate_table: standard]	99	WVEALSDPR
30	38.08	38.32	41.27	34.44	31.27	TCONS_00026784	[translate_table: standard]	99	LGPNYLQLPAN
30	38.08	38.32	41.27	34.44	31.27	TCONS_00026784	[translate_table: standard]	99	APGVQTPVIVR
30	38.08	38.32	41.27	34.44	31.27	TCONS_00026784	[translate_table: standard]	99	GPILLEDYHLVEK
30	38.08	38.32	41.27	34.44	31.27	TCONS_00026784	[translate_table: standard]	99	HMEGSGVNTYTLINK
30	38.08	38.32	41.27	34.44	31.27	TCONS_00026784	[translate_table: standard]	99	TWPEDILPLQPVGR
30	38.08	38.32	41.27	34.44	31.27	TCONS_00026784	[translate_table: standard]	95.85	GVQTPVIVR
31	37.7	37.7	60.17	54.24	53.18	TCONS_00124969	[translate_table: standard]	99	AEEILAK
31	37.7	37.7	60.17	54.24	53.18	TCONS_00124969	[translate_table: standard]	99	DVTELIGNTPLVYLNNIVDGCVAR
31	37.7	37.7	60.17	54.24	53.18	TCONS_00124969	[translate_table: standard]	99	EGLLVGISSGAAAAAAMK
31	37.7	37.7	60.17	54.24	53.18	TCONS_00124969	[translate_table: standard]	99	IHYETTGPEIWK
31	37.7	37.7	60.17	54.24	53.18	TCONS_00124969	[translate_table: standard]	99	ILQQFENPANPK
31	37.7	37.7	60.17	54.24	53.18	TCONS_00124969	[translate_table: standard]	99	LIITMPASMSMER
31	37.7	37.7	60.17	54.24	53.18	TCONS_00124969	[translate_table: standard]	99	LIVVVFPSFGER
31	37.7	37.7	60.17	54.24	53.18	TCONS_00124969	[translate_table: standard]	99	LYGVEPVESAVLSGGR
31	37.7	37.7	60.17	54.24	53.18	TCONS_00124969	[translate_table: standard]	99	LYGVEPVESAVLSGGRPGPHK
31	37.7	37.7	60.17	54.24	53.18	TCONS_00124969	[translate_table: standard]	99	VDAFVSGIGTGGTITGAGR
31	37.7	37.7	60.17	54.24	53.18	TCONS_00124969	[translate_table: standard]	99	YLSSVLFDSLK
31	37.7	37.7	60.17	54.24	53.18	TCONS_00124969	[translate_table: standard]	99	YLSSVLFDSLKR
31	37.7	37.7	60.17	54.24	53.18	TCONS_00124969	[translate_table: standard]	99	IQGIGAGFIPGV
31	37.7	37.7	60.17	54.24	53.18	TCONS_00124969	[translate_table: standard]	99	EAENMIFEP
31	37.7	37.7	60.17	54.24	53.18	TCONS_00124969	[translate_table: standard]	99	GTGGKVDAFVSGIGTGGTITGAGR
31	37.7	37.7	60.17	54.24	53.18	TCONS_00124969	[translate_table: standard]	99	IGYSMIQDAEEK
31	37.7	37.7	60.17	54.24	53.18	TCONS_00124969	[translate_table: standard]	99	TPNAYILQQFENPANPK
31	37.7	37.7	60.17	54.24	53.18	TCONS_00124969	[translate_table: standard]	98.96	YLKDQNSEIK
31	37.7	37.7	60.17	54.24	53.18	TCONS_00124969	[translate_table: standard]	98.89	GLITPGESVLIEPTSGNTGIGLAF
31	37.7	37.7	60.17	54.24	53.18	TCONS_00124969	[translate_table: standard]	96.25	AFGAELVLTDPAR
32	37.12	37.12	61.52	55.88	51.96	TCONS_00052795	[translate_table: standard]	99	AQETFLLR
32	37.12	37.12	61.52	55.88	51.96	TCONS_00052795	[translate_table: standard]	99	CAAVTETVLAAVYK
32	37.12	37.12	61.52	55.88	51.96	TCONS_00052795	[translate_table: standard]	99	ELLFTAPNALPY
32	37.12	37.12	61.52	55.88	51.96	TCONS_00052795	[translate_table: standard]	99	ETVLAAVYK
32	37.12	37.12	61.52	55.88	51.96	TCONS_00052795	[translate_table: standard]	99	GILAADESTGTIGK
32	37.12	37.12	61.52	55.88	51.96	TCONS_00052795	[translate_table: standard]	99	GILAADESTGTIGKR
32	37.12	37.12	61.52	55.88	51.96	TCONS_00052795	[translate_table: standard]	99	GVVELAGTNGETTTQGFDSLGSR
32	37.12	37.12	61.52	55.88	51.96	TCONS_00052795	[translate_table: standard]	99	ICQDWGLVPIVEPEILTDGNHDIK
32	37.12	37.12	61.52	55.88	51.96	TCONS_00052795	[translate_table: standard]	99	IGPTEPSELSIQQNAQGLAR
32	37.12	37.12	61.52	55.88	51.96	TCONS_00052795	[translate_table: standard]	99	LSSISVENTEHNR
32	37.12	37.12	61.52	55.88	51.96	TCONS_00052795	[translate_table: standard]	99	MVTPGSDSPK
32	37.12	37.12	61.52	55.88	51.96	TCONS_00052795	[translate_table: standard]	99	TSDGKPFVELLK
32	37.12	37.12	61.52	55.88	51.96	TCONS_00052795	[translate_table: standard]	99	VDKGVVELAGTNGETTTQGFDSLGSR
32	37.12	37.12	61.52	55.88	51.96	TCONS_00052795	[translate_table: standard]	99	VTPEVIAEHTVLALR
32	37.12	37.12	61.52	55.88	51.96	TCONS_00052795	[translate_table: standard]	99	YGGGGGGGLASESLFVK
32	37.12	37.12	61.52	55.88	51.96	TCONS_00052795	[translate_table: standard]	98.78	ENNVIPGIK
32	37.12	37.12	61.52	55.88	51.96	TCONS_00052795	[translate_table: standard]	98.42	ALNDHHVLLEGTLLKPN
33	36.75	36.87	21.2	8.784	7.939	TCONS_00061958	[translate_table: standard]	99	AASFNIIPSSTGAAK
33	36.75	36.87	21.2	8.784	7.939	TCONS_00061958	[translate_table: standard]	99	AGIALNEHFVK
33	36.75	36.87	21.2	8.784	7.939	TCONS_00061958	[translate_table: standard]	99	DAIKEESGGK
33	36.75	36.87	21.2	8.784	7.939	TCONS_00061958	[translate_table: standard]	99	DAPMFVVGVNEK
33	36.75	36.87	21.2	8.784	7.939	TCONS_00061958	[translate_table: standard]	99	ETGAEFVVESTGVFTDK
33	36.75	36.87	21.2	8.784	7.939	TCONS_00061958	[translate_table: standard]	99	EYKPDLDIVSNASCTTNCLAPLAK
33	36.75	36.87	21.2	8.784	7.939	TCONS_00061958	[translate_table: standard]	99	FGIVEGLMTTVH
33	36.75	36.87	21.2	8.784	7.939	TCONS_00061958	[translate_table: standard]	99	GIMGYTEDDVVSTDFVGDSR
33	36.75	36.87	21.2	8.784	7.939	TCONS_00061958	[translate_table: standard]	99	TFNIF
33	36.75	36.87	21.2	8.784	7.939	TCONS_00061958	[translate_table: standard]	99	TLLFGEK
33	36.75	36.87	21.2	8.784	7.939	TCONS_00061958	[translate_table: standard]	99	TLLFGEKPVTVFGIR
33	36.75	36.87	21.2	8.784	7.939	TCONS_00061958	[translate_table: standard]	99	VLPALNGK
33	36.75	36.87	21.2	8.784	7.939	TCONS_00061958	[translate_table: standard]	99	FGIVEGLMTTVHSITATQK
33	36.75	36.87	21.2	8.784	7.939	TCONS_00061958	[translate_table: standard]	99	VPTVDVSVVDLTVR
33	36.75	36.87	21.2	8.784	7.939	TCONS_00061958	[translate_table: standard]	98.16	ETGAEFVVESTGVFTDKEK
34	36.26	36.33	48.37	42.02	40.82	TCONS_00018848; TCONS_00018847	[translate_table: standard]; [translate_table: standard]	99	ADGFVVQTGDPEGPAEGFIDPSTEK
34	36.26	36.33	48.37	42.02	40.82	TCONS_00018848; TCONS_00018847	[translate_table: standard]; [translate_table: standard]	99	APFYGETLEELGLYK
34	36.26	36.33	48.37	42.02	40.82	TCONS_00018848; TCONS_00018847	[translate_table: standard]; [translate_table: standard]	99	DEFEDNSASSQVFWLLK
34	36.26	36.33	48.37	42.02	40.82	TCONS_00018848; TCONS_00018847	[translate_table: standard]; [translate_table: standard]	99	ESELTPSNANILDGR
34	36.26	36.33	48.37	42.02	40.82	TCONS_00018848; TCONS_00018847	[translate_table: standard]; [translate_table: standard]	99	EVQKPLEDITDSLK
34	36.26	36.33	48.37	42.02	40.82	TCONS_00018848; TCONS_00018847	[translate_table: standard]; [translate_table: standard]	99	HFYDGMEIQR
34	36.26	36.33	48.37	42.02	40.82	TCONS_00018848; TCONS_00018847	[translate_table: standard]; [translate_table: standard]	99	IEAGMGELQQIVEDR
34	36.26	36.33	48.37	42.02	40.82	TCONS_00018848; TCONS_00018847	[translate_table: standard]; [translate_table: standard]	99	IVLDGYNAPVTAGN
34	36.26	36.33	48.37	42.02	40.82	TCONS_00018848; TCONS_00018847	[translate_table: standard]; [translate_table: standard]	99	IVLDGYNAPVTAGNFIDLVER
34	36.26	36.33	48.37	42.02	40.82	TCONS_00018848; TCONS_00018847	[translate_table: standard]; [translate_table: standard]	99	KEHGVELLDK
34	36.26	36.33	48.37	42.02	40.82	TCONS_00018848; TCONS_00018847	[translate_table: standard]; [translate_table: standard]	99	LPFNAFGTMAMAR
34	36.26	36.33	48.37	42.02	40.82	TCONS_00018848; TCONS_00018847	[translate_table: standard]; [translate_table: standard]	99	SMIVSGLAESK
34	36.26	36.33	48.37	42.02	40.82	TCONS_00018848; TCONS_00018847	[translate_table: standard]; [translate_table: standard]	99	TIPLEIMVDGEK
34	36.26	36.33	48.37	42.02	40.82	TCONS_00018848; TCONS_00018847	[translate_table: standard]; [translate_table: standard]	99	VGDVIESIQVVSGLDNLVNPSYK
34	36.26	36.33	48.37	42.02	40.82	TCONS_00018848; TCONS_00018847	[translate_table: standard]; [translate_table: standard]	99	VKDNPNVDECVFR
34	36.26	36.33	48.37	42.02	40.82	TCONS_00018848; TCONS_00018847	[translate_table: standard]; [translate_table: standard]	99	VLISGPPIKDPGALLR
34	36.26	36.33	48.37	42.02	40.82	TCONS_00018848; TCONS_00018847	[translate_table: standard]; [translate_table: standard]	99	YALPVDNK
34	36.26	36.33	48.37	42.02	40.82	TCONS_00018848; TCONS_00018847	[translate_table: standard]; [translate_table: standard]	95.78	DNPNVDECVFR
35	35.49	56.88	51.33	44.5	41.47	TCONS_00103718	[translate_table: standard]	99	AAVEEGIVPGGGAALLYASK
35	35.49	56.88	51.33	44.5	41.47	TCONS_00103718	[translate_table: standard]	99	APVHTIASNAGVEGAVVVGK
35	35.49	56.88	51.33	44.5	41.47	TCONS_00103718	[translate_table: standard]	99	CELEDPLILIHEK
35	35.49	56.88	51.33	44.5	41.47	TCONS_00103718	[translate_table: standard]	99	DDTVILDGAGDK
35	35.49	56.88	51.33	44.5	41.47	TCONS_00103718	[translate_table: standard]	99	EGVITIADGK
35	35.49	56.88	51.33	44.5	41.47	TCONS_00103718	[translate_table: standard]	99	ELETLHTANFDQK
35	35.49	56.88	51.33	44.5	41.47	TCONS_00103718	[translate_table: standard]	99	EVPAMGGGMGGMDY
35	35.49	56.88	51.33	44.5	41.47	TCONS_00103718	[translate_table: standard]	99	GITMAVDAVVTNLK
35	35.49	56.88	51.33	44.5	41.47	TCONS_00103718	[translate_table: standard]	99	GVEELADAVK
35	35.49	56.88	51.33	44.5	41.47	TCONS_00103718	[translate_table: standard]	99	GYISPYFITNPK
35	35.49	56.88	51.33	44.5	41.47	TCONS_00103718	[translate_table: standard]	99	NVVLEQSFGSPK
35	35.49	56.88	51.33	44.5	41.47	TCONS_00103718	[translate_table: standard]	99	QVANATNDVAGDGTTCATVLTR
35	35.49	56.88	51.33	44.5	41.47	TCONS_00103718	[translate_table: standard]	99	TLYNELEVVEGMK
35	35.49	56.88	51.33	44.5	41.47	TCONS_00103718	[translate_table: standard]	99	TSIELSTSDYDKEK
35	35.49	56.88	51.33	44.5	41.47	TCONS_00103718	[translate_table: standard]	98.23	DDTVILDGAGDKK
36	35.15	35.15	31.88	26.02	25.71	TCONS_00038659	[translate_table: standard]	99	AFGMELLR
36	35.15	35.15	31.88	26.02	25.71	TCONS_00038659	[translate_table: standard]	99	EPGPLPGISTK
36	35.15	35.15	31.88	26.02	25.71	TCONS_00038659	[translate_table: standard]	99	GGSTVIAFIEDPDGYK
36	35.15	35.15	31.88	26.02	25.71	TCONS_00038659	[translate_table: standard]	99	GNGYAQIAIGTDDVYK
36	35.15	35.15	31.88	26.02	25.71	TCONS_00038659	[translate_table: standard]	99	GPTPEPLCQVMLR
36	35.15	35.15	31.88	26.02	25.71	TCONS_00038659	[translate_table: standard]	99	SAVLELTYNYGVTEYEK
36	35.15	35.15	31.88	26.02	25.71	TCONS_00038659	[translate_table: standard]	99	SINFYEK
36	35.15	35.15	31.88	26.02	25.71	TCONS_00038659	[translate_table: standard]	99	STSITQEDALEWVK
36	35.15	35.15	31.88	26.02	25.71	TCONS_00038659	[translate_table: standard]	99	TVFVDNIDFLKELE
36	35.15	35.15	31.88	26.02	25.71	TCONS_00038659	[translate_table: standard]	99	VTREPGPLPGISTK
36	35.15	35.15	31.88	26.02	25.71	TCONS_00038659	[translate_table: standard]	99	YTIAMMGYGPEDK
36	35.15	35.15	31.88	26.02	25.71	TCONS_00038659	[translate_table: standard]	98.79	TVFVDNIDF
36	35.15	35.15	31.88	26.02	25.71	TCONS_00038659	[translate_table: standard]	95.6	FYTECLGMK
36	35.15	35.15	31.88	26.02	25.71	TCONS_00038659	[translate_table: standard]	95.47	ITACLDPDGWK
37	35.13	35.13	58.68	46.7	44.74	TCONS_00060044	[translate_table: standard]	99	DIVGGMTAMVAAK
37	35.13	35.13	58.68	46.7	44.74	TCONS_00060044	[translate_table: standard]	99	DRPFLENLK
37	35.13	35.13	58.68	46.7	44.74	TCONS_00060044	[translate_table: standard]	99	DVLNILQNLR
37	35.13	35.13	58.68	46.7	44.74	TCONS_00060044	[translate_table: standard]	99	EAIWCGSTNTSTEEGK
37	35.13	35.13	58.68	46.7	44.74	TCONS_00060044	[translate_table: standard]	99	GDIVGADVVEYNPQR
37	35.13	35.13	58.68	46.7	44.74	TCONS_00060044	[translate_table: standard]	99	LGGPVDILHLDAHPDIYEAFEGNK
37	35.13	35.13	58.68	46.7	44.74	TCONS_00060044	[translate_table: standard]	99	LHNLSAANVPIELIEK
37	35.13	35.13	58.68	46.7	44.74	TCONS_00060044	[translate_table: standard]	99	LVMEQNPLRPLVLGGDHSISYPVVR
37	35.13	35.13	58.68	46.7	44.74	TCONS_00060044	[translate_table: standard]	99	SINWEGR
37	35.13	35.13	58.68	46.7	44.74	TCONS_00060044	[translate_table: standard]	99	VIEASLTLIR
37	35.13	35.13	58.68	46.7	44.74	TCONS_00060044	[translate_table: standard]	99	DIVGGMTAM
37	35.13	35.13	58.68	46.7	44.74	TCONS_00060044	[translate_table: standard]	99	EAIWCGSTN
37	35.13	35.13	58.68	46.7	44.74	TCONS_00060044	[translate_table: standard]	99	FGVEQFEMR
37	35.13	35.13	58.68	46.7	44.74	TCONS_00060044	[translate_table: standard]	99	VLTDVGDVPVQEIR
37	35.13	35.13	58.68	46.7	44.74	TCONS_00060044	[translate_table: standard]	98.49	EAIWCGSTNTSTEEGKEIDDPR
37	35.13	35.13	58.68	46.7	44.74	TCONS_00060044	[translate_table: standard]	98.31	VLTDVGDVPVQE
38	34.98	34.98	50.22	46.96	41.74	TCONS_00041174; TCONS_00041173	[translate_table: standard]; [translate_table: standard]	99	AGGSEPQVTM
38	34.98	34.98	50.22	46.96	41.74	TCONS_00041174; TCONS_00041173	[translate_table: standard]; [translate_table: standard]	99	DKTHGLEPEEAK
38	34.98	34.98	50.22	46.96	41.74	TCONS_00041174; TCONS_00041173	[translate_table: standard]; [translate_table: standard]	99	EIEKDVVEENQDQK
38	34.98	34.98	50.22	46.96	41.74	TCONS_00041174; TCONS_00041173	[translate_table: standard]; [translate_table: standard]	99	ETQSGAGDEGFSLELPAPPGWTK
38	34.98	34.98	50.22	46.96	41.74	TCONS_00041174; TCONS_00041173	[translate_table: standard]; [translate_table: standard]	99	EVDQQDGDKTEK
38	34.98	34.98	50.22	46.96	41.74	TCONS_00041174; TCONS_00041173	[translate_table: standard]; [translate_table: standard]	99	EVGPEETEVVK
38	34.98	34.98	50.22	46.96	41.74	TCONS_00041174; TCONS_00041173	[translate_table: standard]; [translate_table: standard]	99	GKVEDTDVHEK
38	34.98	34.98	50.22	46.96	41.74	TCONS_00041174; TCONS_00041173	[translate_table: standard]; [translate_table: standard]	99	IEEQNTLMDNEVSK
38	34.98	34.98	50.22	46.96	41.74	TCONS_00041174; TCONS_00041173	[translate_table: standard]; [translate_table: standard]	99	KAEGEVIENGSHVGK
38	34.98	34.98	50.22	46.96	41.74	TCONS_00041174; TCONS_00041173	[translate_table: standard]; [translate_table: standard]	99	KNEIVFTSPTGEEITNR
38	34.98	34.98	50.22	46.96	41.74	TCONS_00041174; TCONS_00041173	[translate_table: standard]; [translate_table: standard]	99	TTPPLEIEPPK
38	34.98	34.98	50.22	46.96	41.74	TCONS_00041174; TCONS_00041173	[translate_table: standard]; [translate_table: standard]	99	VADGSEVTQNDK
38	34.98	34.98	50.22	46.96	41.74	TCONS_00041174; TCONS_00041173	[translate_table: standard]; [translate_table: standard]	99	VADGSEVTQNDKGK
38	34.98	34.98	50.22	46.96	41.74	TCONS_00041174; TCONS_00041173	[translate_table: standard]; [translate_table: standard]	99	VEQTSLEAEKPDTAIVEEK
38	34.98	34.98	50.22	46.96	41.74	TCONS_00041174; TCONS_00041173	[translate_table: standard]; [translate_table: standard]	95.71	KNEIVFTSPTGEEITNRK
39	34.83	34.83	35.49	29.86	25.07	TCONS_00069050	[translate_table: standard]	99	AAQFPGVNGLGLSMAR
39	34.83	34.83	35.49	29.86	25.07	TCONS_00069050	[translate_table: standard]	99	AKVTPAFAAQFPGVNGLGLSMAR
39	34.83	34.83	35.49	29.86	25.07	TCONS_00069050	[translate_table: standard]	99	ISSSANTVYFK
39	34.83	34.83	35.49	29.86	25.07	TCONS_00069050	[translate_table: standard]	99	SALGIAGDTNNLIK
39	34.83	34.83	35.49	29.86	25.07	TCONS_00069050	[translate_table: standard]	99	SVLDFCVADF
39	34.83	34.83	35.49	29.86	25.07	TCONS_00069050	[translate_table: standard]	99	SVLDFCVADFSLPDGPAGY
39	34.83	34.83	35.49	29.86	25.07	TCONS_00069050	[translate_table: standard]	99	SVLDFCVADFSLPDGPAGYSCK
39	34.83	34.83	35.49	29.86	25.07	TCONS_00069050	[translate_table: standard]	99	VTFLDDAQVK
39	34.83	34.83	35.49	29.86	25.07	TCONS_00069050	[translate_table: standard]	99	VTPAFAAQFPGVNGLGL
39	34.83	34.83	35.49	29.86	25.07	TCONS_00069050	[translate_table: standard]	99	VTPAFAAQFPGVNGLGLSMAR
39	34.83	34.83	35.49	29.86	25.07	TCONS_00069050	[translate_table: standard]	99	VTVNDFVYSAL
39	34.83	34.83	35.49	29.86	25.07	TCONS_00069050	[translate_table: standard]	99	VTVNDFVYSALGIAGDTNN
39	34.83	34.83	35.49	29.86	25.07	TCONS_00069050	[translate_table: standard]	99	VTVNDFVYSALGIAGDTNNLIK
39	34.83	34.83	35.49	29.86	25.07	TCONS_00069050	[translate_table: standard]	99	DFVYSALGIAGDTNNLIK
39	34.83	34.83	35.49	29.86	25.07	TCONS_00069050	[translate_table: standard]	99	SVLDFCVAD
39	34.83	34.83	35.49	29.86	25.07	TCONS_00069050	[translate_table: standard]	99	VTPAFAAQFPGVN
39	34.83	34.83	35.49	29.86	25.07	TCONS_00069050	[translate_table: standard]	99	FLDDAQVK
39	34.83	34.83	35.49	29.86	25.07	TCONS_00069050	[translate_table: standard]	99	VTFLDDAQ
40	34.78	34.78	32.71	26.91	22.76	TCONS_00060023	[translate_table: standard]	99	ALPTYTPESPADATR
40	34.78	34.78	32.71	26.91	22.76	TCONS_00060023	[translate_table: standard]	99	AMPNVLMLR
40	34.78	34.78	32.71	26.91	22.76	TCONS_00060023	[translate_table: standard]	99	AMPNVLMLRPADGNETAGAYK
40	34.78	34.78	32.71	26.91	22.76	TCONS_00060023	[translate_table: standard]	99	EFGITAEAVIAAAK
40	34.78	34.78	32.71	26.91	22.76	TCONS_00060023	[translate_table: standard]	99	FLAIDAVEK
40	34.78	34.78	32.71	26.91	22.76	TCONS_00060023	[translate_table: standard]	99	HVPEGAALEAEWNAK
40	34.78	34.78	32.71	26.91	22.76	TCONS_00060023	[translate_table: standard]	99	MFGDFQK
40	34.78	34.78	32.71	26.91	22.76	TCONS_00060023	[translate_table: standard]	99	NGNTGYDEIR
40	34.78	34.78	32.71	26.91	22.76	TCONS_00060023	[translate_table: standard]	99	NLSQQCLNALAK
40	34.78	34.78	32.71	26.91	22.76	TCONS_00060023	[translate_table: standard]	99	SAAVETLNK
40	34.78	34.78	32.71	26.91	22.76	TCONS_00060023	[translate_table: standard]	99	SIISGELPAGWEK
40	34.78	34.78	32.71	26.91	22.76	TCONS_00060023	[translate_table: standard]	99	TVTDKPTLIK
40	34.78	34.78	32.71	26.91	22.76	TCONS_00060023	[translate_table: standard]	99	VLPGFLGGSADLASSNMTLLK
40	34.78	34.78	32.71	26.91	22.76	TCONS_00060023	[translate_table: standard]	99	VTTTIGFGSPNK
40	34.78	34.78	32.71	26.91	22.76	TCONS_00060023	[translate_table: standard]	99	ILYDEIMR
40	34.78	34.78	32.71	26.91	22.76	TCONS_00060023	[translate_table: standard]	98.73	DSVLPAAVTAR
40	34.78	34.78	32.71	26.91	22.76	TCONS_00060023	[translate_table: standard]	96.73	VSIEAGSTFGWTK
40	34.78	34.78	32.71	26.91	22.76	TCONS_00060023	[translate_table: standard]	95.53	SAAVETLNKTETALVDK
41	34.54	34.54	40.51	32.58	30.88	TCONS_00113952	[translate_table: standard]	99	DALAESDKITLETAK
41	34.54	34.54	40.51	32.58	30.88	TCONS_00113952	[translate_table: standard]	99	DMGYNVSMMADSTSR
41	34.54	34.54	40.51	32.58	30.88	TCONS_00113952	[translate_table: standard]	99	DTVLELEFQGVK
41	34.54	34.54	40.51	32.58	30.88	TCONS_00113952	[translate_table: standard]	99	EDDLNEIVQLVGK
41	34.54	34.54	40.51	32.58	30.88	TCONS_00113952	[translate_table: standard]	99	FEDPAEGEEALVGK
41	34.54	34.54	40.51	32.58	30.88	TCONS_00113952	[translate_table: standard]	99	ITYIAPAGQYSLK
41	34.54	34.54	40.51	32.58	30.88	TCONS_00113952	[translate_table: standard]	99	LAADTPLLTGQR
41	34.54	34.54	40.51	32.58	30.88	TCONS_00113952	[translate_table: standard]	99	LAEMPADSGYPAYLAAR
41	34.54	34.54	40.51	32.58	30.88	TCONS_00113952	[translate_table: standard]	99	LASFYER
41	34.54	34.54	40.51	32.58	30.88	TCONS_00113952	[translate_table: standard]	99	LYEDLTAGFR
41	34.54	34.54	40.51	32.58	30.88	TCONS_00113952	[translate_table: standard]	99	NIIHFYNLANQGVER
41	34.54	34.54	40.51	32.58	30.88	TCONS_00113952	[translate_table: standard]	99	QITMLQTWPVR
41	34.54	34.54	40.51	32.58	30.88	TCONS_00113952	[translate_table: standard]	99	TTLVANTSNMPVAAR
41	34.54	34.54	40.51	32.58	30.88	TCONS_00113952	[translate_table: standard]	99	TVISQALSK
41	34.54	34.54	40.51	32.58	30.88	TCONS_00113952	[translate_table: standard]	99	YSNSDTVVYVGCGER
41	34.54	34.54	40.51	32.58	30.88	TCONS_00113952	[translate_table: standard]	99	LGDLFYR
41	34.54	34.54	40.51	32.58	30.88	TCONS_00113952	[translate_table: standard]	95.42	GVSVPALDKDTLWEFQPK
42	34.43	34.43	41.41	29.24	27.92	TCONS_00121822	[translate_table: standard]	99	DMVQISVDSVVTQR
42	34.43	34.43	41.41	29.24	27.92	TCONS_00121822	[translate_table: standard]	99	FPGLYVVK
42	34.43	34.43	41.41	29.24	27.92	TCONS_00121822	[translate_table: standard]	99	GEVEELDTDVYVFR
42	34.43	34.43	41.41	29.24	27.92	TCONS_00121822	[translate_table: standard]	99	GNNLLLENIQSPLPEISLFR
42	34.43	34.43	41.41	29.24	27.92	TCONS_00121822	[translate_table: standard]	99	GVVYTSVGPTFGSESTK
42	34.43	34.43	41.41	29.24	27.92	TCONS_00121822	[translate_table: standard]	99	IDGSFPSFSPTGDR
42	34.43	34.43	41.41	29.24	27.92	TCONS_00121822	[translate_table: standard]	99	LTTGGENNAFPSPSPDGK
42	34.43	34.43	41.41	29.24	27.92	TCONS_00121822	[translate_table: standard]	99	NFIAVATR
42	34.43	34.43	41.41	29.24	27.92	TCONS_00121822	[translate_table: standard]	99	NLYIMDALDGEK
42	34.43	34.43	41.41	29.24	27.92	TCONS_00121822	[translate_table: standard]	99	QVFTGTAFATAWDPK
42	34.43	34.43	41.41	29.24	27.92	TCONS_00121822	[translate_table: standard]	99	RSEDGWWSVYR
42	34.43	34.43	41.41	29.24	27.92	TCONS_00121822	[translate_table: standard]	99	SEDGWWSVYR
42	34.43	34.43	41.41	29.24	27.92	TCONS_00121822	[translate_table: standard]	99	TSWAAVYSTQLK
42	34.43	34.43	41.41	29.24	27.92	TCONS_00121822	[translate_table: standard]	99	VQVPLLITNQPSNGLISMK
42	34.43	34.43	41.41	29.24	27.92	TCONS_00121822	[translate_table: standard]	99	VTPPGLHAFTPAASVANK
42	34.43	34.43	41.41	29.24	27.92	TCONS_00121822	[translate_table: standard]	98.22	DKPSLVGDYLIYVSTHEDSGVPR
42	34.43	34.43	41.41	29.24	27.92	TCONS_00121822	[translate_table: standard]	98	ANHPWFSPDGK
43	34.22	34.22	29.94	24.48	24.48	TCONS_00047814	[translate_table: standard]	99	ANEYAEMNPNFVGCAER
43	34.22	34.22	29.94	24.48	24.48	TCONS_00047814	[translate_table: standard]	99	CDIVVINMPLTEK
43	34.22	34.22	29.94	24.48	24.48	TCONS_00047814	[translate_table: standard]	99	EGELASQYR
43	34.22	34.22	29.94	24.48	24.48	TCONS_00047814	[translate_table: standard]	99	FEEDLDVMLPK
43	34.22	34.22	29.94	24.48	24.48	TCONS_00047814	[translate_table: standard]	99	GEEFPPQNYIVR
43	34.22	34.22	29.94	24.48	24.48	TCONS_00047814	[translate_table: standard]	99	ISGTTIDGQLR
43	34.22	34.22	29.94	24.48	24.48	TCONS_00047814	[translate_table: standard]	99	IVGVFYK
43	34.22	34.22	29.94	24.48	24.48	TCONS_00047814	[translate_table: standard]	99	LKMDAELENAIGAK
43	34.22	34.22	29.94	24.48	24.48	TCONS_00047814	[translate_table: standard]	99	LKPFNCNLLYHDR
43	34.22	34.22	29.94	24.48	24.48	TCONS_00047814	[translate_table: standard]	99	MDAELENAIGAK
43	34.22	34.22	29.94	24.48	24.48	TCONS_00047814	[translate_table: standard]	99	NFLPGYHQVINGDWNVAAIAHR
43	34.22	34.22	29.94	24.48	24.48	TCONS_00047814	[translate_table: standard]	99	YFKGEEFPPQNYIVR
43	34.22	34.22	29.94	24.48	24.48	TCONS_00047814	[translate_table: standard]	99	YMPNHAMTPHISGTTIDGQLR
43	34.22	34.22	29.94	24.48	24.48	TCONS_00047814	[translate_table: standard]	99	GVLIVNNAR
43	34.22	34.22	29.94	24.48	24.48	TCONS_00047814	[translate_table: standard]	98.62	AYDLEGK
43	34.22	34.22	29.94	24.48	24.48	TCONS_00047814	[translate_table: standard]	97.75	KGVLIVNNAR
43	34.22	34.22	29.94	24.48	24.48	TCONS_00047814	[translate_table: standard]	97.51	KIVGVFYK
44	33.99	33.99	39.53	27.27	21.99	TCONS_00088914	[translate_table: standard]	99	AAGQQTIVLAGAEYGSGSSR
44	33.99	33.99	39.53	27.27	21.99	TCONS_00088914	[translate_table: standard]	99	AGQQTIVLAGAEYGSGSSR
44	33.99	33.99	39.53	27.27	21.99	TCONS_00088914	[translate_table: standard]	99	ANNMFVDYSEPQQNR
44	33.99	33.99	39.53	27.27	21.99	TCONS_00088914	[translate_table: standard]	99	ANYLASPPLVVAY
44	33.99	33.99	39.53	27.27	21.99	TCONS_00088914	[translate_table: standard]	99	ASEIRPGQDITVTTDTGK
44	33.99	33.99	39.53	27.27	21.99	TCONS_00088914	[translate_table: standard]	99	FVEFYGEGMAK
44	33.99	33.99	39.53	27.27	21.99	TCONS_00088914	[translate_table: standard]	99	FYSLPALNDPR
44	33.99	33.99	39.53	27.27	21.99	TCONS_00088914	[translate_table: standard]	99	SEETVAMIEAYLR
44	33.99	33.99	39.53	27.27	21.99	TCONS_00088914	[translate_table: standard]	99	SMVLPGVVGFK
44	33.99	33.99	39.53	27.27	21.99	TCONS_00088914	[translate_table: standard]	99	TSLAPGSGVVTK
44	33.99	33.99	39.53	27.27	21.99	TCONS_00088914	[translate_table: standard]	99	VLLQDFTGVPAVVDLACMR
44	33.99	33.99	39.53	27.27	21.99	TCONS_00088914	[translate_table: standard]	99	VYSSNLELDLANVEPCLSGPK
44	33.99	33.99	39.53	27.27	21.99	TCONS_00088914	[translate_table: standard]	99	YKAAGQQTIVLAGAEYGSGSSR
44	33.99	33.99	39.53	27.27	21.99	TCONS_00088914	[translate_table: standard]	99	QVEIPFKPAR
44	33.99	33.99	39.53	27.27	21.99	TCONS_00088914	[translate_table: standard]	99	LLNGEVGPK
44	33.99	33.99	39.53	27.27	21.99	TCONS_00088914	[translate_table: standard]	97.48	SENAVQANMGLEFQR
45	33.37	33.44	42.24	33.15	29.79	TCONS_00101961	[translate_table: standard]	99	ATLSGLPDR
45	33.37	33.44	42.24	33.15	29.79	TCONS_00101961	[translate_table: standard]	99	DFVAEQMSLR
45	33.37	33.44	42.24	33.15	29.79	TCONS_00101961	[translate_table: standard]	99	GFDEEVRDFVAEQMSLR
45	33.37	33.44	42.24	33.15	29.79	TCONS_00101961	[translate_table: standard]	99	GIEFHTEESPQAIIK
45	33.37	33.44	42.24	33.15	29.79	TCONS_00101961	[translate_table: standard]	99	GTVEGFSHIMFATGR
45	33.37	33.44	42.24	33.15	29.79	TCONS_00101961	[translate_table: standard]	99	HYNFDLFTVGAGSGGVR
45	33.37	33.44	42.24	33.15	29.79	TCONS_00101961	[translate_table: standard]	99	IVDPHTVDVDGK
45	33.37	33.44	42.24	33.15	29.79	TCONS_00101961	[translate_table: standard]	99	NAGVTLIEGR
45	33.37	33.44	42.24	33.15	29.79	TCONS_00101961	[translate_table: standard]	99	NGAIEVDEFSR
45	33.37	33.44	42.24	33.15	29.79	TCONS_00101961	[translate_table: standard]	99	SADGSLSLK
45	33.37	33.44	42.24	33.15	29.79	TCONS_00101961	[translate_table: standard]	99	TSVPSIWAVGDVTDR
45	33.37	33.44	42.24	33.15	29.79	TCONS_00101961	[translate_table: standard]	99	VLGLHMCGEDSPEIVQGFAVAVK
45	33.37	33.44	42.24	33.15	29.79	TCONS_00101961	[translate_table: standard]	99	VNLTPVALMEGGALAK
45	33.37	33.44	42.24	33.15	29.79	TCONS_00101961	[translate_table: standard]	99	AELDATVGIHPTSAEEFVTMR
45	33.37	33.44	42.24	33.15	29.79	TCONS_00101961	[translate_table: standard]	98.83	NGPPPEGTMDSVVK
45	33.37	33.44	42.24	33.15	29.79	TCONS_00101961	[translate_table: standard]	96.4	HILVAVGGR
46	32.58	104.37	75.43	71.21	67.95	TCONS_00001614; TCONS_00001613	[translate_table: standard]; [translate_table: standard]	99	AAQQVHIPVPEGCTDPYATNFDPTAR
46	32.58	104.37	75.43	71.21	67.95	TCONS_00001614; TCONS_00001613	[translate_table: standard]; [translate_table: standard]	99	AYDISDDQQDITR
46	32.58	104.37	75.43	71.21	67.95	TCONS_00001614; TCONS_00001613	[translate_table: standard]; [translate_table: standard]	99	GLAYDISDDQQDITR
46	32.58	104.37	75.43	71.21	67.95	TCONS_00001614; TCONS_00001613	[translate_table: standard]; [translate_table: standard]	99	GMVDSLFQAPQGAGTHDPVMSSYEYISTGLR
46	32.58	104.37	75.43	71.21	67.95	TCONS_00001614; TCONS_00001613	[translate_table: standard]; [translate_table: standard]	99	IGVCIGIFK
46	32.58	104.37	75.43	71.21	67.95	TCONS_00001614; TCONS_00001613	[translate_table: standard]; [translate_table: standard]	99	KWVSGVGVDTIGK
46	32.58	104.37	75.43	71.21	67.95	TCONS_00001614; TCONS_00001613	[translate_table: standard]; [translate_table: standard]	99	MGISPIMM
46	32.58	104.37	75.43	71.21	67.95	TCONS_00001614; TCONS_00001613	[translate_table: standard]; [translate_table: standard]	99	MGISPIMMSAGELESGNAGEPAK
46	32.58	104.37	75.43	71.21	67.95	TCONS_00001614; TCONS_00001613	[translate_table: standard]; [translate_table: standard]	99	QYNMDNNMDGFYIAPAFMDK
46	32.58	104.37	75.43	71.21	67.95	TCONS_00001614; TCONS_00001613	[translate_table: standard]; [translate_table: standard]	99	RVQLADQYMSEAALGDANK
46	32.58	104.37	75.43	71.21	67.95	TCONS_00001614; TCONS_00001613	[translate_table: standard]; [translate_table: standard]	99	SDNVPDEDVVK
46	32.58	104.37	75.43	71.21	67.95	TCONS_00001614; TCONS_00001613	[translate_table: standard]; [translate_table: standard]	99	VQLADQYMSEAALGDANK
46	32.58	104.37	75.43	71.21	67.95	TCONS_00001614; TCONS_00001613	[translate_table: standard]; [translate_table: standard]	99	WVSGVGVDTIGK
46	32.58	104.37	75.43	71.21	67.95	TCONS_00001614; TCONS_00001613	[translate_table: standard]; [translate_table: standard]	99	WVSGVGVDTIGKK
46	32.58	104.37	75.43	71.21	67.95	TCONS_00001614; TCONS_00001613	[translate_table: standard]; [translate_table: standard]	99	IVDTFPGQSIDFFGAIR
46	32.58	104.37	75.43	71.21	67.95	TCONS_00001614; TCONS_00001613	[translate_table: standard]; [translate_table: standard]	99	PGQSIDFFGAIR
46	32.58	104.37	75.43	71.21	67.95	TCONS_00001614; TCONS_00001613	[translate_table: standard]; [translate_table: standard]	98.5	AAQQVHIPVPEGCTDPYATNFD
46	32.58	104.37	75.43	71.21	67.95	TCONS_00001614; TCONS_00001613	[translate_table: standard]; [translate_table: standard]	98.04	MGGTTQYTVNNQMVNATLMNIADNPTNVQLPGMYNK
46	32.58	104.37	75.43	71.21	67.95	TCONS_00001614; TCONS_00001613	[translate_table: standard]; [translate_table: standard]	97.31	ATLMNIADNPTNVQLPGMYNK
46	32.58	104.37	75.43	71.21	67.95	TCONS_00001614; TCONS_00001613	[translate_table: standard]; [translate_table: standard]	97.07	VQLADQYMSEAALGDANKDAINR
47	32.49	32.49	55.56	36.11	33.8	TCONS_00006546	[translate_table: standard]	99	AILISDAMETGTVQINSAPAR
47	32.49	32.49	55.56	36.11	33.8	TCONS_00006546	[translate_table: standard]	99	DSGIGSQGITNSINMMTK
47	32.49	32.49	55.56	36.11	33.8	TCONS_00006546	[translate_table: standard]	99	GATFCQEYK
47	32.49	32.49	55.56	36.11	33.8	TCONS_00006546	[translate_table: standard]	99	IAWEEPFGPVLPVIR
47	32.49	32.49	55.56	36.11	33.8	TCONS_00006546	[translate_table: standard]	99	INSVEEGIHHCNASNFGLQGCVFTR
47	32.49	32.49	55.56	36.11	33.8	TCONS_00006546	[translate_table: standard]	99	STVINLPTPTYAMG
47	32.49	32.49	55.56	36.11	33.8	TCONS_00006546	[translate_table: standard]	99	AGMIPLQMELGGK
47	32.49	32.49	55.56	36.11	33.8	TCONS_00006546	[translate_table: standard]	99	FLVSDSFPGNER
47	32.49	32.49	55.56	36.11	33.8	TCONS_00006546	[translate_table: standard]	99	SVSIINPTTR
47	32.49	32.49	55.56	36.11	33.8	TCONS_00006546	[translate_table: standard]	98.85	GPDHFPFQGLK
48	32.36	32.67	35.94	33.11	31.28	TCONS_00124639	[translate_table: standard]	99	DHIVADWDIPRPIPR
48	32.36	32.67	35.94	33.11	31.28	TCONS_00124639	[translate_table: standard]	99	FTLPPFLTLK
48	32.36	32.67	35.94	33.11	31.28	TCONS_00124639	[translate_table: standard]	99	ISMPIMIAPTAMQK
48	32.36	32.67	35.94	33.11	31.28	TCONS_00124639	[translate_table: standard]	99	MDGSDDSGLASYVAGQIDR
48	32.36	32.67	35.94	33.11	31.28	TCONS_00124639	[translate_table: standard]	99	MEITNVMEYEPIAK
48	32.36	32.67	35.94	33.11	31.28	TCONS_00124639	[translate_table: standard]	99	MVFDYYASGAEDQWTLQENR
48	32.36	32.67	35.94	33.11	31.28	TCONS_00124639	[translate_table: standard]	99	NVVAQLVR
48	32.36	32.67	35.94	33.11	31.28	TCONS_00124639	[translate_table: standard]	99	ILIDV
48	32.36	32.67	35.94	33.11	31.28	TCONS_00124639	[translate_table: standard]	99	SLAAEGEAGIR
48	32.36	32.67	35.94	33.11	31.28	TCONS_00124639	[translate_table: standard]	99	ALALGASGIFIGR
48	32.36	32.67	35.94	33.11	31.28	TCONS_00124639	[translate_table: standard]	99	QLDYVPATIMALEEVVK
48	32.36	32.67	35.94	33.11	31.28	TCONS_00124639	[translate_table: standard]	96.92	IDMTTTVLGFK
49	32.33	32.33	35.1	29.93	27.02	TCONS_00018759	[translate_table: standard]	99	ELEEEIENMGGHLNAYTSR
49	32.33	32.33	35.1	29.93	27.02	TCONS_00018759	[translate_table: standard]	99	LSTDPTTASELVSK
49	32.33	32.33	35.1	29.93	27.02	TCONS_00018759	[translate_table: standard]	99	RIPFAELFAR
49	32.33	32.33	35.1	29.93	27.02	TCONS_00018759	[translate_table: standard]	99	SSLLLHIDGTSPVAEDIGR
49	32.33	32.33	35.1	29.93	27.02	TCONS_00018759	[translate_table: standard]	99	SSPAVATTTSPPPPSPPPPTAMIYDR
49	32.33	32.33	35.1	29.93	27.02	TCONS_00018759	[translate_table: standard]	99	TILGPAQNIK
49	32.33	32.33	35.1	29.93	27.02	TCONS_00018759	[translate_table: standard]	99	VGINEIAENMMAFNTNYK
49	32.33	32.33	35.1	29.93	27.02	TCONS_00018759	[translate_table: standard]	99	VTTLPNGLR
49	32.33	32.33	35.1	29.93	27.02	TCONS_00018759	[translate_table: standard]	99	ALDILADILQNSK
49	32.33	32.33	35.1	29.93	27.02	TCONS_00018759	[translate_table: standard]	98.73	VATESNFSAK
49	32.33	32.33	35.1	29.93	27.02	TCONS_00018759	[translate_table: standard]	98.05	MVIAASGAVK
49	32.33	32.33	35.1	29.93	27.02	TCONS_00018759	[translate_table: standard]	96.14	IDAVDASTVK
50	31.83	33.99	35	33.75	30.21	TCONS_00074601	[translate_table: standard]	99	AEAPPVVPSDELLEWPK
50	31.83	33.99	35	33.75	30.21	TCONS_00074601	[translate_table: standard]	99	GGTTVIAFVK
50	31.83	33.99	35	33.75	30.21	TCONS_00074601	[translate_table: standard]	99	GNAYAQVAINTDDVYK
50	31.83	33.99	35	33.75	30.21	TCONS_00074601	[translate_table: standard]	99	GPIPGINTK
50	31.83	33.99	35	33.75	30.21	TCONS_00074601	[translate_table: standard]	99	ITSFLDPDGWK
50	31.83	33.99	35	33.75	30.21	TCONS_00074601	[translate_table: standard]	99	PDGYIFELIQR
50	31.83	33.99	35	33.75	30.21	TCONS_00074601	[translate_table: standard]	99	TVLVDNEDFLKELEK
50	31.83	33.99	35	33.75	30.21	TCONS_00074601	[translate_table: standard]	99	TVLVDNEDFLKELEKA
50	31.83	33.99	35	33.75	30.21	TCONS_00074601	[translate_table: standard]	99	YDIGTGFGHFAIATK
50	31.83	33.99	35	33.75	30.21	TCONS_00074601	[translate_table: standard]	99	VKDPDGYIFELIQR
50	31.83	33.99	35	33.75	30.21	TCONS_00074601	[translate_table: standard]	99	TVLVDNEDF
50	31.83	33.99	35	33.75	30.21	TCONS_00074601	[translate_table: standard]	99	DPDGYIFELIQR
50	31.83	33.99	35	33.75	30.21	TCONS_00074601	[translate_table: standard]	99	SAEVVNLVTQELGGK
50	31.83	33.99	35	33.75	30.21	TCONS_00074601	[translate_table: standard]	96.35	GGTTVIAF
51	31.18	31.18	23.03	16.71	14.56	TCONS_00029436	[translate_table: standard]	99	ALLNDPVFR
51	31.18	31.18	23.03	16.71	14.56	TCONS_00029436	[translate_table: standard]	99	ALLNDPVFRPL
51	31.18	31.18	23.03	16.71	14.56	TCONS_00029436	[translate_table: standard]	99	ALLNDPVFRPLVEK
51	31.18	31.18	23.03	16.71	14.56	TCONS_00029436	[translate_table: standard]	99	EDKPEPPVEGR
51	31.18	31.18	23.03	16.71	14.56	TCONS_00029436	[translate_table: standard]	99	EGLLQLPSDK
51	31.18	31.18	23.03	16.71	14.56	TCONS_00029436	[translate_table: standard]	99	HKLEQGHAANNGLEIAVR
51	31.18	31.18	23.03	16.71	14.56	TCONS_00029436	[translate_table: standard]	99	HMGLTDKDIVALSGGHTLGR
51	31.18	31.18	23.03	16.71	14.56	TCONS_00029436	[translate_table: standard]	99	LAWHSAGTYDVTTK
51	31.18	31.18	23.03	16.71	14.56	TCONS_00029436	[translate_table: standard]	99	LEQGHAANNGLEIAVR
51	31.18	31.18	23.03	16.71	14.56	TCONS_00029436	[translate_table: standard]	99	LSELGFAEA
51	31.18	31.18	23.03	16.71	14.56	TCONS_00029436	[translate_table: standard]	99	YAADEDAFFADY
51	31.18	31.18	23.03	16.71	14.56	TCONS_00029436	[translate_table: standard]	99	YAADEDAFFADYAEAH
51	31.18	31.18	23.03	16.71	14.56	TCONS_00029436	[translate_table: standard]	99	YAADEDAFFADYAEAHMK
51	31.18	31.18	23.03	16.71	14.56	TCONS_00029436	[translate_table: standard]	95.21	NCAPIMLR
52	31.09	31.09	46.12	36.17	34.95	TCONS_00068020	[translate_table: standard]	99	AVGEISVSYSPPPQK
52	31.09	31.09	46.12	36.17	34.95	TCONS_00068020	[translate_table: standard]	99	DFDNIVELK
52	31.09	31.09	46.12	36.17	34.95	TCONS_00068020	[translate_table: standard]	99	ELEAVGGPVDLSADLDK
52	31.09	31.09	46.12	36.17	34.95	TCONS_00068020	[translate_table: standard]	99	ELEAVGGPVDLSADLDKLQGR
52	31.09	31.09	46.12	36.17	34.95	TCONS_00068020	[translate_table: standard]	99	FELIGSSK
52	31.09	31.09	46.12	36.17	34.95	TCONS_00068020	[translate_table: standard]	99	GLAATEDDIQK
52	31.09	31.09	46.12	36.17	34.95	TCONS_00068020	[translate_table: standard]	99	GLAATEDDIQKADAAAK
52	31.09	31.09	46.12	36.17	34.95	TCONS_00068020	[translate_table: standard]	99	IPDFLRPPSNTGSGEFEVTYMDSDTR
52	31.09	31.09	46.12	36.17	34.95	TCONS_00068020	[translate_table: standard]	99	LIYSSAF
52	31.09	31.09	46.12	36.17	34.95	TCONS_00068020	[translate_table: standard]	99	LIYSSAFSSR
52	31.09	31.09	46.12	36.17	34.95	TCONS_00068020	[translate_table: standard]	99	LLPITLGQVF
52	31.09	31.09	46.12	36.17	34.95	TCONS_00068020	[translate_table: standard]	99	LLPITLGQVFQR
52	31.09	31.09	46.12	36.17	34.95	TCONS_00068020	[translate_table: standard]	99	LLSAVSGLNR
52	31.09	31.09	46.12	36.17	34.95	TCONS_00068020	[translate_table: standard]	99	TGGNLSQIPPLEIPR
52	31.09	31.09	46.12	36.17	34.95	TCONS_00068020	[translate_table: standard]	99	SAVGEISVSYSPPPQK
52	31.09	31.09	46.12	36.17	34.95	TCONS_00068020	[translate_table: standard]	97.67	EISVSYSPPPQK
52	31.09	31.09	46.12	36.17	34.95	TCONS_00068020	[translate_table: standard]	96.85	LSQIPPLEIPR
52	31.09	31.09	46.12	36.17	34.95	TCONS_00068020	[translate_table: standard]	95.88	LLSAVSGL
53	30.83	30.83	39.34	33.22	30.07	TCONS_00000752	[translate_table: standard]	99	AEEMAQTFR
53	30.83	30.83	39.34	33.22	30.07	TCONS_00000752	[translate_table: standard]	99	AVTISNAQTK
53	30.83	30.83	39.34	33.22	30.07	TCONS_00000752	[translate_table: standard]	99	FVEVDEEQTR
53	30.83	30.83	39.34	33.22	30.07	TCONS_00000752	[translate_table: standard]	99	GFVPFSQISTK
53	30.83	30.83	39.34	33.22	30.07	TCONS_00000752	[translate_table: standard]	99	GGIVAMVEGLR
53	30.83	30.83	39.34	33.22	30.07	TCONS_00000752	[translate_table: standard]	99	IAQAEAMAR
53	30.83	30.83	39.34	33.22	30.07	TCONS_00000752	[translate_table: standard]	99	KLEPTPGDMIR
53	30.83	30.83	39.34	33.22	30.07	TCONS_00000752	[translate_table: standard]	99	LKDMFEEAYER
53	30.83	30.83	39.34	33.22	30.07	TCONS_00000752	[translate_table: standard]	99	QLQAEDVVVK
53	30.83	30.83	39.34	33.22	30.07	TCONS_00000752	[translate_table: standard]	99	SIQYDLAWER
53	30.83	30.83	39.34	33.22	30.07	TCONS_00000752	[translate_table: standard]	99	SSAFLPVR
53	30.83	30.83	39.34	33.22	30.07	TCONS_00000752	[translate_table: standard]	99	STAEDLLDKDLPLK
53	30.83	30.83	39.34	33.22	30.07	TCONS_00000752	[translate_table: standard]	99	TAPMSGVPFTIEDFHSALDK
53	30.83	30.83	39.34	33.22	30.07	TCONS_00000752	[translate_table: standard]	99	TDAYGALVDMTAK
53	30.83	30.83	39.34	33.22	30.07	TCONS_00000752	[translate_table: standard]	99	VSDIATVLQPGDTLK
54	30.69	30.69	42.31	32.53	29.81	TCONS_00045765	[translate_table: standard]	99	GYPGYMYTDLATIYER
54	30.69	30.69	42.31	32.53	29.81	TCONS_00045765	[translate_table: standard]	99	IPLFSAAGLPHNEIAAQICR
54	30.69	30.69	42.31	32.53	29.81	TCONS_00045765	[translate_table: standard]	99	KFVAQGAYDTR
54	30.69	30.69	42.31	32.53	29.81	TCONS_00045765	[translate_table: standard]	99	NNFDMEEGTPEIGMEYR
54	30.69	30.69	42.31	32.53	29.81	TCONS_00045765	[translate_table: standard]	99	QIYPPINVLPSLSR
54	30.69	30.69	42.31	32.53	29.81	TCONS_00045765	[translate_table: standard]	99	TLDQFYSR
54	30.69	30.69	42.31	32.53	29.81	TCONS_00045765	[translate_table: standard]	99	TPVSLDMLGR
54	30.69	30.69	42.31	32.53	29.81	TCONS_00045765	[translate_table: standard]	99	TVSGVAGPLVILEK
54	30.69	30.69	42.31	32.53	29.81	TCONS_00045765	[translate_table: standard]	99	IALTTAEYLAYECGK
54	30.69	30.69	42.31	32.53	29.81	TCONS_00045765	[translate_table: standard]	97.58	FVAQGAYDTR
54	30.69	30.69	42.31	32.53	29.81	TCONS_00045765	[translate_table: standard]	97.28	RGQVLEVDGEK
54	30.69	30.69	42.31	32.53	29.81	TCONS_00045765	[translate_table: standard]	96.08	AVVQVFEGTSGIDNK
55	30.45	30.45	49.47	34.19	30.56	TCONS_00042918	[translate_table: standard]	99	AMEFVGSTVESLTMEER
55	30.45	30.45	49.47	34.19	30.56	TCONS_00042918	[translate_table: standard]	99	FVMDGEMPDYLLAK
55	30.45	30.45	49.47	34.19	30.56	TCONS_00042918	[translate_table: standard]	99	LEPLVAKPHSPDNR
55	30.45	30.45	49.47	34.19	30.56	TCONS_00042918	[translate_table: standard]	99	LVIIPDHYIFTTDER
55	30.45	30.45	49.47	34.19	30.56	TCONS_00042918	[translate_table: standard]	99	MNEPQVCVSTTNR
55	30.45	30.45	49.47	34.19	30.56	TCONS_00042918	[translate_table: standard]	99	MTLCNMVVEAGGK
55	30.45	30.45	49.47	34.19	30.56	TCONS_00042918	[translate_table: standard]	99	NGVVPADSTTYK
55	30.45	30.45	49.47	34.19	30.56	TCONS_00042918	[translate_table: standard]	99	TCSQIFEEAGCDTPASPSCGACLGGPR
55	30.45	30.45	49.47	34.19	30.56	TCONS_00042918	[translate_table: standard]	99	TEDFLAAAK
55	30.45	30.45	49.47	34.19	30.56	TCONS_00042918	[translate_table: standard]	99	TSIPYEAVYSDEQAR
55	30.45	30.45	49.47	34.19	30.56	TCONS_00042918	[translate_table: standard]	99	VPTFLVPATQK
55	30.45	30.45	49.47	34.19	30.56	TCONS_00042918	[translate_table: standard]	99	DFCMEQNIK
55	30.45	30.45	49.47	34.19	30.56	TCONS_00042918	[translate_table: standard]	98.23	KPATTGSVK
55	30.45	30.45	49.47	34.19	30.56	TCONS_00042918	[translate_table: standard]	96.81	VFLASGGK
55	30.45	30.45	49.47	34.19	30.56	TCONS_00042918	[translate_table: standard]	95.95	VWMDVYSLPVPGSGGK
56	30.42	30.42	37.66	30.89	26.8	TCONS_00081919	[translate_table: standard]	99	DQDFIEATR
56	30.42	30.42	37.66	30.89	26.8	TCONS_00081919	[translate_table: standard]	99	EPGITFLAAK
56	30.42	30.42	37.66	30.89	26.8	TCONS_00081919	[translate_table: standard]	99	ESAVDCSSLSSMPIVSFTIGGK
56	30.42	30.42	37.66	30.89	26.8	TCONS_00081919	[translate_table: standard]	99	GEASCTACQMMVIWMQNQLK
56	30.42	30.42	37.66	30.89	26.8	TCONS_00081919	[translate_table: standard]	99	GESAVDCSSLSSMPIVSFTIGGK
56	30.42	30.42	37.66	30.89	26.8	TCONS_00081919	[translate_table: standard]	99	ILNYINELCDR
56	30.42	30.42	37.66	30.89	26.8	TCONS_00081919	[translate_table: standard]	99	MGDLVVKDQDFIEATR
56	30.42	30.42	37.66	30.89	26.8	TCONS_00081919	[translate_table: standard]	99	MILEMLLAQAEPQK
56	30.42	30.42	37.66	30.89	26.8	TCONS_00081919	[translate_table: standard]	99	NSGENEGGEIVFGGVDSNHFK
56	30.42	30.42	37.66	30.89	26.8	TCONS_00081919	[translate_table: standard]	99	NYMNAQYFGEIGIGTPSQK
56	30.42	30.42	37.66	30.89	26.8	TCONS_00081919	[translate_table: standard]	99	SAEIHYGTGAIAGFFSQDHVK
56	30.42	30.42	37.66	30.89	26.8	TCONS_00081919	[translate_table: standard]	99	SPMGESAVDCSSLSSMPIVSFTIGGK
56	30.42	30.42	37.66	30.89	26.8	TCONS_00081919	[translate_table: standard]	99	DSDTDIISLK
56	30.42	30.42	37.66	30.89	26.8	TCONS_00081919	[translate_table: standard]	99	ICSQIGLCYSD
56	30.42	30.42	37.66	30.89	26.8	TCONS_00081919	[translate_table: standard]	98.75	DQDFIEATREPGITFLAAK
56	30.42	30.42	37.66	30.89	26.8	TCONS_00081919	[translate_table: standard]	98.57	GEHTYVPVVQK
57	30.06	30.06	42.68	34	26.92	TCONS_00128637	[translate_table: standard]	99	DVADADSLISSLEK
57	30.06	30.06	42.68	34	26.92	TCONS_00128637	[translate_table: standard]	99	EFVIVGGGNSAGYAAR
57	30.06	30.06	42.68	34	26.92	TCONS_00128637	[translate_table: standard]	99	GIEMLYEDPVTAIDIEK
57	30.06	30.06	42.68	34	26.92	TCONS_00128637	[translate_table: standard]	99	IATFWIDSGK
57	30.06	30.06	42.68	34	26.92	TCONS_00128637	[translate_table: standard]	99	IGGNLPGVHYIR
57	30.06	30.06	42.68	34	26.92	TCONS_00128637	[translate_table: standard]	99	LDTTIIFPENHLLQR
57	30.06	30.06	42.68	34	26.92	TCONS_00128637	[translate_table: standard]	99	LESASSVETALQIAR
57	30.06	30.06	42.68	34	26.92	TCONS_00128637	[translate_table: standard]	99	LFTPSLAQK
57	30.06	30.06	42.68	34	26.92	TCONS_00128637	[translate_table: standard]	99	NLEVGSDGCVAAVK
57	30.06	30.06	42.68	34	26.92	TCONS_00128637	[translate_table: standard]	99	PAVSPFETLPLNTTVGGIQVDGQFR
57	30.06	30.06	42.68	34	26.92	TCONS_00128637	[translate_table: standard]	99	TSVPGIFAIGDVAAFPLK
57	30.06	30.06	42.68	34	26.92	TCONS_00128637	[translate_table: standard]	99	VFEYEGSPR
57	30.06	30.06	42.68	34	26.92	TCONS_00128637	[translate_table: standard]	99	VVASSSSFANENR
57	30.06	30.06	42.68	34	26.92	TCONS_00128637	[translate_table: standard]	99	YGSLIVATGCTASR
57	30.06	30.06	42.68	34	26.92	TCONS_00128637	[translate_table: standard]	99	LPGFHTCVGSGGER
57	30.06	30.06	42.68	34	26.92	TCONS_00128637	[translate_table: standard]	98.9	AKLESASSVETALQIAR
58	29.82	29.82	43.92	39.19	37.61	TCONS_00002297	[translate_table: standard]	99	ATGSGSEGADSSLQEQYNK
58	29.82	29.82	43.92	39.19	37.61	TCONS_00002297	[translate_table: standard]	99	EAETIALSILK
58	29.82	29.82	43.92	39.19	37.61	TCONS_00002297	[translate_table: standard]	99	EGVVLAVEK
58	29.82	29.82	43.92	39.19	37.61	TCONS_00002297	[translate_table: standard]	99	FGEGDEESMSR
58	29.82	29.82	43.92	39.19	37.61	TCONS_00002297	[translate_table: standard]	99	FSYGEPMTVESTTQALCDLALR
58	29.82	29.82	43.92	39.19	37.61	TCONS_00002297	[translate_table: standard]	99	GVNTFSPEGR
58	29.82	29.82	43.92	39.19	37.61	TCONS_00002297	[translate_table: standard]	99	IMEIDEHIGCAMSGLTADAR
58	29.82	29.82	43.92	39.19	37.61	TCONS_00002297	[translate_table: standard]	99	LFQVEYAIEAIK
58	29.82	29.82	43.92	39.19	37.61	TCONS_00002297	[translate_table: standard]	99	LGSTAIGLK
58	29.82	29.82	43.92	39.19	37.61	TCONS_00002297	[translate_table: standard]	99	VAPTYHLYTPAEVEAVINR
58	29.82	29.82	43.92	39.19	37.61	TCONS_00002297	[translate_table: standard]	99	VAPTYHLYTPAEVEAVINRL
58	29.82	29.82	43.92	39.19	37.61	TCONS_00002297	[translate_table: standard]	99	VTPNNVDIAK
58	29.82	29.82	43.92	39.19	37.61	TCONS_00002297	[translate_table: standard]	99	ITSPLLEPSSVEK
58	29.82	29.82	43.92	39.19	37.61	TCONS_00002297	[translate_table: standard]	99	TVESTTQALCDLALR
58	29.82	29.82	43.92	39.19	37.61	TCONS_00002297	[translate_table: standard]	98.78	RITSPLLEPSSVEK
59	29.56	29.56	45.78	30.26	30.06	TCONS_00051514	[translate_table: standard]	99	AIPSSVKPELLQSLLEK
59	29.56	29.56	45.78	30.26	30.06	TCONS_00051514	[translate_table: standard]	99	AQFGSDLDAATQALLNR
59	29.56	29.56	45.78	30.26	30.06	TCONS_00051514	[translate_table: standard]	99	EAFPGDVFYLHSR
59	29.56	29.56	45.78	30.26	30.06	TCONS_00051514	[translate_table: standard]	99	ESALPYL
59	29.56	29.56	45.78	30.26	30.06	TCONS_00051514	[translate_table: standard]	99	LLQSL
59	29.56	29.56	45.78	30.26	30.06	TCONS_00051514	[translate_table: standard]	99	QPQYAPLPIEK
59	29.56	29.56	45.78	30.26	30.06	TCONS_00051514	[translate_table: standard]	99	SVHEPMQTGLK
59	29.56	29.56	45.78	30.26	30.06	TCONS_00051514	[translate_table: standard]	99	VVSVGDGIAR
59	29.56	29.56	45.78	30.26	30.06	TCONS_00051514	[translate_table: standard]	99	MEPDAFLR
59	29.56	29.56	45.78	30.26	30.06	TCONS_00051514	[translate_table: standard]	99	AVDSLVPIGR
59	29.56	29.56	45.78	30.26	30.06	TCONS_00051514	[translate_table: standard]	99	TAIAIDTILNQK
59	29.56	29.56	45.78	30.26	30.06	TCONS_00051514	[translate_table: standard]	99	VVDALGVPIDGR
60	29.41	29.41	50.18	41.19	34.71	TCONS_00021181; TCONS_00021180	[translate_table: standard]; [translate_table: standard]	99	DIAPDGATLEESNANLDEVVALAK
60	29.41	29.41	50.18	41.19	34.71	TCONS_00021181; TCONS_00021180	[translate_table: standard]; [translate_table: standard]	99	EGYQTLLNTDMER
60	29.41	29.41	50.18	41.19	34.71	TCONS_00021181; TCONS_00021180	[translate_table: standard]; [translate_table: standard]	99	ESTDVEDLFIAHISGMDTLAR
60	29.41	29.41	50.18	41.19	34.71	TCONS_00021181; TCONS_00021180	[translate_table: standard]; [translate_table: standard]	99	FLEAAVAYK
60	29.41	29.41	50.18	41.19	34.71	TCONS_00021181; TCONS_00021180	[translate_table: standard]; [translate_table: standard]	99	GCGDDWEGEFFPGIPK
60	29.41	29.41	50.18	41.19	34.71	TCONS_00021181; TCONS_00021180	[translate_table: standard]; [translate_table: standard]	99	HQYDWDAATAANFLR
60	29.41	29.41	50.18	41.19	34.71	TCONS_00021181; TCONS_00021180	[translate_table: standard]; [translate_table: standard]	99	LGVELWCFHDR
60	29.41	29.41	50.18	41.19	34.71	TCONS_00021181; TCONS_00021180	[translate_table: standard]; [translate_table: standard]	99	LIEDGSLAELVR
60	29.41	29.41	50.18	41.19	34.71	TCONS_00021181; TCONS_00021180	[translate_table: standard]; [translate_table: standard]	99	NGGLAPGGFNFDAK
60	29.41	29.41	50.18	41.19	34.71	TCONS_00021181; TCONS_00021180	[translate_table: standard]; [translate_table: standard]	99	QELAEMIFQSAL
60	29.41	29.41	50.18	41.19	34.71	TCONS_00021181; TCONS_00021180	[translate_table: standard]; [translate_table: standard]	99	SPQTCPANIGK
60	29.41	29.41	50.18	41.19	34.71	TCONS_00021181; TCONS_00021180	[translate_table: standard]; [translate_table: standard]	99	YQSFDTELGALIEAGK
60	29.41	29.41	50.18	41.19	34.71	TCONS_00021181; TCONS_00021180	[translate_table: standard]; [translate_table: standard]	98.43	WYNGEEEILGK
60	29.41	29.41	50.18	41.19	34.71	TCONS_00021181; TCONS_00021180	[translate_table: standard]; [translate_table: standard]	97.16	YGLIGEFK
61	29.34	29.34	44.65	39.04	37.17	TCONS_00118016	[translate_table: standard]	99	AAGFPEPEIIHYNPK
61	29.34	29.34	44.65	39.04	37.17	TCONS_00118016	[translate_table: standard]	99	AFIQVLGNEK
61	29.34	29.34	44.65	39.04	37.17	TCONS_00118016	[translate_table: standard]	99	AGRPIPVPNSGIQITQLGHVK
61	29.34	29.34	44.65	39.04	37.17	TCONS_00118016	[translate_table: standard]	99	ANLSVEGFDVVYDINGR
61	29.34	29.34	44.65	39.04	37.17	TCONS_00118016	[translate_table: standard]	99	APITQQLPGESEK
61	29.34	29.34	44.65	39.04	37.17	TCONS_00118016	[translate_table: standard]	99	DLAMAFIQVLGNEK
61	29.34	29.34	44.65	39.04	37.17	TCONS_00118016	[translate_table: standard]	99	GKAPITQQLPGESEKDYADFSSK
61	29.34	29.34	44.65	39.04	37.17	TCONS_00118016	[translate_table: standard]	99	LETENLLK
61	29.34	29.34	44.65	39.04	37.17	TCONS_00118016	[translate_table: standard]	99	QVFNISGDKYVTFDGLAK
61	29.34	29.34	44.65	39.04	37.17	TCONS_00118016	[translate_table: standard]	99	SDLLPHFETDAVDPK
61	29.34	29.34	44.65	39.04	37.17	TCONS_00118016	[translate_table: standard]	99	YVTFDGLAK
61	29.34	29.34	44.65	39.04	37.17	TCONS_00118016	[translate_table: standard]	99	QVFNISGDK
61	29.34	29.34	44.65	39.04	37.17	TCONS_00118016	[translate_table: standard]	99	APITQQLPGESEKDYADFSSK
61	29.34	29.34	44.65	39.04	37.17	TCONS_00118016	[translate_table: standard]	95.59	GKLETENLLK
62	29.21	31.31	53.51	42.09	32.3	TCONS_00036753	[translate_table: standard]	99	ALTEEPAGADLIFDQGDNITGK
62	29.21	31.31	53.51	42.09	32.3	TCONS_00036753	[translate_table: standard]	99	AMDTSGIVLVAGATGGVGR
62	29.21	31.31	53.51	42.09	32.3	TCONS_00036753	[translate_table: standard]	99	DWDTVGYTSSFDTVEGQWQSVR
62	29.21	31.31	53.51	42.09	32.3	TCONS_00036753	[translate_table: standard]	99	EGAFQLPVSSIR
62	29.21	31.31	53.51	42.09	32.3	TCONS_00036753	[translate_table: standard]	99	EILEQSPLLV
62	29.21	31.31	53.51	42.09	32.3	TCONS_00036753	[translate_table: standard]	99	ESGIPYTIVRPC
62	29.21	31.31	53.51	42.09	32.3	TCONS_00036753	[translate_table: standard]	99	ESTLVPEYFK
62	29.21	31.31	53.51	42.09	32.3	TCONS_00036753	[translate_table: standard]	99	LSGPSPSEPVK
62	29.21	31.31	53.51	42.09	32.3	TCONS_00036753	[translate_table: standard]	99	LVYGFEGNSSR
62	29.21	31.31	53.51	42.09	32.3	TCONS_00036753	[translate_table: standard]	99	NFSVPENLSPYDGLELR
62	29.21	31.31	53.51	42.09	32.3	TCONS_00036753	[translate_table: standard]	99	SMLGPDIDLVVGDITK
62	29.21	31.31	53.51	42.09	32.3	TCONS_00036753	[translate_table: standard]	99	VINAVSVIVGPK
62	29.21	31.31	53.51	42.09	32.3	TCONS_00036753	[translate_table: standard]	99	EEIAQICVAALESPYACDK
62	29.21	31.31	53.51	42.09	32.3	TCONS_00036753	[translate_table: standard]	99	VVNIL
63	29.09	29.09	51.89	37.57	34.59	TCONS_00074020	[translate_table: standard]	99	APTTTLTALAEEK
63	29.09	29.09	51.89	37.57	34.59	TCONS_00074020	[translate_table: standard]	99	CPQPDLTLGLK
63	29.09	29.09	51.89	37.57	34.59	TCONS_00074020	[translate_table: standard]	99	EFFALPPEEK
63	29.09	29.09	51.89	37.57	34.59	TCONS_00074020	[translate_table: standard]	99	EIVTYFSYPIR
63	29.09	29.09	51.89	37.57	34.59	TCONS_00074020	[translate_table: standard]	99	HTDPGTITLLLQDQVGGLQATR
63	29.09	29.09	51.89	37.57	34.59	TCONS_00074020	[translate_table: standard]	99	LLEVLSEAMGLEK
63	29.09	29.09	51.89	37.57	34.59	TCONS_00074020	[translate_table: standard]	99	LSIATFQNPAPEATVYPLK
63	29.09	29.09	51.89	37.57	34.59	TCONS_00074020	[translate_table: standard]	99	PTTTLTALAEEK
63	29.09	29.09	51.89	37.57	34.59	TCONS_00074020	[translate_table: standard]	99	TWITVQPVEGAF
63	29.09	29.09	51.89	37.57	34.59	TCONS_00074020	[translate_table: standard]	99	VVINFYPK
63	29.09	29.09	51.89	37.57	34.59	TCONS_00074020	[translate_table: standard]	99	SNEIPVISLAGIDEIEGR
63	29.09	29.09	51.89	37.57	34.59	TCONS_00074020	[translate_table: standard]	99	EGEKPVLEEPITFADMYK
63	29.09	29.09	51.89	37.57	34.59	TCONS_00074020	[translate_table: standard]	98.57	AVTETYSEK
63	29.09	29.09	51.89	37.57	34.59	TCONS_00074020	[translate_table: standard]	98.46	WPDKPEGWR
64	28.91	28.91	45.57	32.39	29.94	TCONS_00097873	[translate_table: standard]	99	EFAPSISEK
64	28.91	28.91	45.57	32.39	29.94	TCONS_00097873	[translate_table: standard]	99	ELVANDEWLHGEFITTVQQR
64	28.91	28.91	45.57	32.39	29.94	TCONS_00097873	[translate_table: standard]	99	GVMLGPDQPVILHMLDIPPAAEALNGVK
64	28.91	28.91	45.57	32.39	29.94	TCONS_00097873	[translate_table: standard]	99	KLDLTAEELTEEK
64	28.91	28.91	45.57	32.39	29.94	TCONS_00097873	[translate_table: standard]	99	KLSSALSAASSACDHIR
64	28.91	28.91	45.57	32.39	29.94	TCONS_00097873	[translate_table: standard]	99	LDLTAEELTEEK
64	28.91	28.91	45.57	32.39	29.94	TCONS_00097873	[translate_table: standard]	99	LNVPVSDVK
64	28.91	28.91	45.57	32.39	29.94	TCONS_00097873	[translate_table: standard]	99	LSSALSAASSACDHIR
64	28.91	28.91	45.57	32.39	29.94	TCONS_00097873	[translate_table: standard]	99	MELVDAAFPLLK
64	28.91	28.91	45.57	32.39	29.94	TCONS_00097873	[translate_table: standard]	99	SQASALESYAAANCK
64	28.91	28.91	45.57	32.39	29.94	TCONS_00097873	[translate_table: standard]	99	VLVTGAAGQIGY
64	28.91	28.91	45.57	32.39	29.94	TCONS_00097873	[translate_table: standard]	99	VLVTGAAGQIGYALVPMIAR
64	28.91	28.91	45.57	32.39	29.94	TCONS_00097873	[translate_table: standard]	99	VLVVANPANTNALILK
64	28.91	28.91	45.57	32.39	29.94	TCONS_00097873	[translate_table: standard]	99	VLVVANPANTN
65	28.77	28.77	21.45	15.55	15.55	TCONS_00043008	[translate_table: standard]	99	EASKWSPELAAACEVWK
65	28.77	28.77	21.45	15.55	15.55	TCONS_00043008	[translate_table: standard]	99	EIKFEFPAMDTL
65	28.77	28.77	21.45	15.55	15.55	TCONS_00043008	[translate_table: standard]	99	FEFPAMDT
65	28.77	28.77	21.45	15.55	15.55	TCONS_00043008	[translate_table: standard]	99	FEFPAMDTL
65	28.77	28.77	21.45	15.55	15.55	TCONS_00043008	[translate_table: standard]	99	FEFPAMDTLUFSN
65	28.77	28.77	21.45	15.55	15.55	TCONS_00043008	[translate_table: standard]	99	LAAACEVWK
65	28.77	28.77	21.45	15.55	15.55	TCONS_00043008	[translate_table: standard]	99	SPELAAACEVWK
65	28.77	28.77	21.45	15.55	15.55	TCONS_00043008	[translate_table: standard]	99	VALEACVQ
65	28.77	28.77	21.45	15.55	15.55	TCONS_00043008	[translate_table: standard]	99	VALEACVQAR
65	28.77	28.77	21.45	15.55	15.55	TCONS_00043008	[translate_table: standard]	99	WSPELAAACE
65	28.77	28.77	21.45	15.55	15.55	TCONS_00043008	[translate_table: standard]	99	WSPELAAACEVW
65	28.77	28.77	21.45	15.55	15.55	TCONS_00043008	[translate_table: standard]	99	ELAAACEVWK
65	28.77	28.77	21.45	15.55	15.55	TCONS_00043008	[translate_table: standard]	99	PELAAACEVWK
65	28.77	28.77	21.45	15.55	15.55	TCONS_00043008	[translate_table: standard]	99	WSPELAAAC
65	28.77	28.77	21.45	15.55	15.55	TCONS_00043008	[translate_table: standard]	99	WSPELAAACEVWK
65	28.77	28.77	21.45	15.55	15.55	TCONS_00043008	[translate_table: standard]	96.64	FEFPAMD
66	28.69	28.69	20.95	11.86	10.52	TCONS_00031014	[translate_table: standard]	99	AIYYLATDSLK
66	28.69	28.69	20.95	11.86	10.52	TCONS_00031014	[translate_table: standard]	99	AQTLGDTSSLEFMR
66	28.69	28.69	20.95	11.86	10.52	TCONS_00031014	[translate_table: standard]	99	EELIDCLGTIAQSGTSK
66	28.69	28.69	20.95	11.86	10.52	TCONS_00031014	[translate_table: standard]	99	FLSVTDPSLLGNAGELEIR
66	28.69	28.69	20.95	11.86	10.52	TCONS_00031014	[translate_table: standard]	99	GVVDSNDLPLNVSR
66	28.69	28.69	20.95	11.86	10.52	TCONS_00031014	[translate_table: standard]	99	ILEINPDHPIIK
66	28.69	28.69	20.95	11.86	10.52	TCONS_00031014	[translate_table: standard]	99	LRPDDKYEFSEPTR
66	28.69	28.69	20.95	11.86	10.52	TCONS_00031014	[translate_table: standard]	99	LSSSPCVLVSGK
66	28.69	28.69	20.95	11.86	10.52	TCONS_00031014	[translate_table: standard]	99	QYVWEAVADSSSYVIR
66	28.69	28.69	20.95	11.86	10.52	TCONS_00031014	[translate_table: standard]	99	SEEDLISLDDYVENMGENQK
66	28.69	28.69	20.95	11.86	10.52	TCONS_00031014	[translate_table: standard]	99	SVLYIPGMAPLNNEDVVNPK
66	28.69	28.69	20.95	11.86	10.52	TCONS_00031014	[translate_table: standard]	97.5	IKPDPENGTVTITDTGIGMTK
66	28.69	28.69	20.95	11.86	10.52	TCONS_00031014	[translate_table: standard]	96.65	EEYNLLCDWIK
67	28.61	28.98	49.3	31.86	29.06	TCONS_00078879	[translate_table: standard]	99	DQVAAAMGIYGPR
67	28.61	28.98	49.3	31.86	29.06	TCONS_00078879	[translate_table: standard]	99	DTTEIGEGK
67	28.61	28.98	49.3	31.86	29.06	TCONS_00078879	[translate_table: standard]	99	FEETLYGSSR
67	28.61	28.98	49.3	31.86	29.06	TCONS_00078879	[translate_table: standard]	99	GIFTNVTSPSAK
67	28.61	28.98	49.3	31.86	29.06	TCONS_00078879	[translate_table: standard]	99	LINYYVR
67	28.61	28.98	49.3	31.86	29.06	TCONS_00078879	[translate_table: standard]	99	LLFEVAPLGF
67	28.61	28.98	49.3	31.86	29.06	TCONS_00078879	[translate_table: standard]	99	LMVCMGEALR
67	28.61	28.98	49.3	31.86	29.06	TCONS_00078879	[translate_table: standard]	99	MFSPGNLR
67	28.61	28.98	49.3	31.86	29.06	TCONS_00078879	[translate_table: standard]	99	NEIIRFEETLYGSSR
67	28.61	28.98	49.3	31.86	29.06	TCONS_00078879	[translate_table: standard]	99	SFGDEQLAVDMLADK
67	28.61	28.98	49.3	31.86	29.06	TCONS_00078879	[translate_table: standard]	99	TTYVLALK
67	28.61	28.98	49.3	31.86	29.06	TCONS_00078879	[translate_table: standard]	99	VIVNLDDR
67	28.61	28.98	49.3	31.86	29.06	TCONS_00078879	[translate_table: standard]	99	YTGGMVPDVNQIIVK
67	28.61	28.98	49.3	31.86	29.06	TCONS_00078879	[translate_table: standard]	99	DMPGTHEFLLLDEGK
68	28.38	29.08	32.44	24.76	21.77	TCONS_00056150	[translate_table: standard]	99	AIFASGSPFDPVEYK
68	28.38	29.08	32.44	24.76	21.77	TCONS_00056150	[translate_table: standard]	99	AIKPTVLIGSSGVGQTFTK
68	28.38	29.08	32.44	24.76	21.77	TCONS_00056150	[translate_table: standard]	99	ATEEQLVTPWTF
68	28.38	29.08	32.44	24.76	21.77	TCONS_00056150	[translate_table: standard]	99	AYELGVATHLPQPENLVK
68	28.38	29.08	32.44	24.76	21.77	TCONS_00056150	[translate_table: standard]	99	DITVAGGVEDIYGEDR
68	28.38	29.08	32.44	24.76	21.77	TCONS_00056150	[translate_table: standard]	99	GLIYPPFSNIR
68	28.38	29.08	32.44	24.76	21.77	TCONS_00056150	[translate_table: standard]	99	GLLPPVTMSQK
68	28.38	29.08	32.44	24.76	21.77	TCONS_00056150	[translate_table: standard]	99	IFLVDSK
68	28.38	29.08	32.44	24.76	21.77	TCONS_00056150	[translate_table: standard]	99	ILGLGDLGCQGMGIPVGK
68	28.38	29.08	32.44	24.76	21.77	TCONS_00056150	[translate_table: standard]	99	LLIDNVEELLPVVYTPTVGEACQK
68	28.38	29.08	32.44	24.76	21.77	TCONS_00056150	[translate_table: standard]	99	SIQVIVVTDGER
68	28.38	29.08	32.44	24.76	21.77	TCONS_00056150	[translate_table: standard]	99	YAESCMYTPNYR
68	28.38	29.08	32.44	24.76	21.77	TCONS_00056150	[translate_table: standard]	99	YMAMMDLEER
68	28.38	29.08	32.44	24.76	21.77	TCONS_00056150	[translate_table: standard]	99	VHNAMLLAASEALAGQVSK
69	28.33	28.52	32.24	21.27	19.85	TCONS_00089324	[translate_table: standard]	99	DLYGNIVLSGGSTMFPGIADR
69	28.33	28.52	32.24	21.27	19.85	TCONS_00089324	[translate_table: standard]	99	LAYVALDYEQELETAK
69	28.33	28.52	32.24	21.27	19.85	TCONS_00089324	[translate_table: standard]	99	SYELPDGQVITIGAER
69	28.33	28.52	32.24	21.27	19.85	TCONS_00089324	[translate_table: standard]	99	KDLYGNIVLSGGSTMFPGIADR
69	28.33	28.52	32.24	21.27	19.85	TCONS_00089324	[translate_table: standard]	99	EITALAPSSMK
69	28.33	28.52	32.24	21.27	19.85	TCONS_00089324	[translate_table: standard]	99	YPIEHGIVSNWDDMEK
70	28.1	28.17	43.78	30.43	24.74	TCONS_00117199; TCONS_00117198	[translate_table: standard]; [translate_table: standard]	99	ATSDLLLVQSDLYTLNDGFVSR
70	28.1	28.17	43.78	30.43	24.74	TCONS_00117199; TCONS_00117198	[translate_table: standard]; [translate_table: standard]	99	EINGPEDI
70	28.1	28.17	43.78	30.43	24.74	TCONS_00117199; TCONS_00117198	[translate_table: standard]; [translate_table: standard]	99	FFDQAIGINVPR
70	28.1	28.17	43.78	30.43	24.74	TCONS_00117199; TCONS_00117198	[translate_table: standard]; [translate_table: standard]	99	GGTLISYEGK
70	28.1	28.17	43.78	30.43	24.74	TCONS_00117199; TCONS_00117198	[translate_table: standard]; [translate_table: standard]	99	LIVEDFMPLPCK
70	28.1	28.17	43.78	30.43	24.74	TCONS_00117199; TCONS_00117198	[translate_table: standard]; [translate_table: standard]	99	LNGGLGTTMGCTGPK
70	28.1	28.17	43.78	30.43	24.74	TCONS_00117199; TCONS_00117198	[translate_table: standard]; [translate_table: standard]	99	LVEADALK
70	28.1	28.17	43.78	30.43	24.74	TCONS_00117199; TCONS_00117198	[translate_table: standard]; [translate_table: standard]	99	SGFINLVAR
70	28.1	28.17	43.78	30.43	24.74	TCONS_00117199; TCONS_00117198	[translate_table: standard]; [translate_table: standard]	99	SIPSIIELDILK
70	28.1	28.17	43.78	30.43	24.74	TCONS_00117199; TCONS_00117198	[translate_table: standard]; [translate_table: standard]	99	TPTDEVVVPYDSLAPTPEDPDETR
70	28.1	28.17	43.78	30.43	24.74	TCONS_00117199; TCONS_00117198	[translate_table: standard]; [translate_table: standard]	99	TPTDEVVVPYDSLAPTPEDPDETRK
70	28.1	28.17	43.78	30.43	24.74	TCONS_00117199; TCONS_00117198	[translate_table: standard]; [translate_table: standard]	99	VLQLETAAGAAIR
70	28.1	28.17	43.78	30.43	24.74	TCONS_00117199; TCONS_00117198	[translate_table: standard]; [translate_table: standard]	99	VSNFLSR
70	28.1	28.17	43.78	30.43	24.74	TCONS_00117199; TCONS_00117198	[translate_table: standard]; [translate_table: standard]	98.74	LEIPNGAVIENK
71	27.97	29.61	53.09	43.71	36.38	TCONS_00029625	[translate_table: standard]	99	AVGIDAK
71	27.97	29.61	53.09	43.71	36.38	TCONS_00029625	[translate_table: standard]	99	AVTLDGMAK
71	27.97	29.61	53.09	43.71	36.38	TCONS_00029625	[translate_table: standard]	99	DCEEWFFDR
71	27.97	29.61	53.09	43.71	36.38	TCONS_00029625	[translate_table: standard]	99	DILGWNATTNLPEDLK
71	27.97	29.61	53.09	43.71	36.38	TCONS_00029625	[translate_table: standard]	99	DILGWNATTNLPEDLKER
71	27.97	29.61	53.09	43.71	36.38	TCONS_00029625	[translate_table: standard]	99	DLDTVRPVADWAK
71	27.97	29.61	53.09	43.71	36.38	TCONS_00029625	[translate_table: standard]	99	GRPVPIPGSGMQLTNISHVR
71	27.97	29.61	53.09	43.71	36.38	TCONS_00029625	[translate_table: standard]	99	LCAQAAGCPVDIVHYDPK
71	27.97	29.61	53.09	43.71	36.38	TCONS_00029625	[translate_table: standard]	99	QFLFISSAGIYKPTDEPPHVEGDVVK
71	27.97	29.61	53.09	43.71	36.38	TCONS_00029625	[translate_table: standard]	99	TVWGDPAEIGK
71	27.97	29.61	53.09	43.71	36.38	TCONS_00029625	[translate_table: standard]	99	VLEGATFDAVLDNNGK
71	27.97	29.61	53.09	43.71	36.38	TCONS_00029625	[translate_table: standard]	99	VLEGATFDAVLDNNGKDLDTVRPVADWAK
71	27.97	29.61	53.09	43.71	36.38	TCONS_00029625	[translate_table: standard]	98.32	FEIDDKILESLK
72	27.49	27.49	38.59	30.91	26.46	TCONS_00071773	[translate_table: standard]	99	DTLISPETGVK
72	27.49	27.49	38.59	30.91	26.46	TCONS_00071773	[translate_table: standard]	99	FMVSDYVPPAVD
72	27.49	27.49	38.59	30.91	26.46	TCONS_00071773	[translate_table: standard]	99	FMVSDYVPPAVDPK
72	27.49	27.49	38.59	30.91	26.46	TCONS_00071773	[translate_table: standard]	99	GVIIIHPYFAGSEPDK
72	27.49	27.49	38.59	30.91	26.46	TCONS_00071773	[translate_table: standard]	99	MDSIAHDFPPFFR
72	27.49	27.49	38.59	30.91	26.46	TCONS_00071773	[translate_table: standard]	99	MIQYLYPGSSGSEDDPNLSPK
72	27.49	27.49	38.59	30.91	26.46	TCONS_00071773	[translate_table: standard]	99	TGVEFKDTLISPETGVK
72	27.49	27.49	38.59	30.91	26.46	TCONS_00071773	[translate_table: standard]	99	VFLAGESAGAN
72	27.49	27.49	38.59	30.91	26.46	TCONS_00071773	[translate_table: standard]	99	VFLAGESAGANIAHQVAVR
72	27.49	27.49	38.59	30.91	26.46	TCONS_00071773	[translate_table: standard]	99	VGTVGLEGFMPR
73	27.45	27.45	51.69	36.92	31.43	TCONS_00061741	[translate_table: standard]	99	GVEQGPQIDAK
73	27.45	27.45	51.69	36.92	31.43	TCONS_00061741	[translate_table: standard]	99	IVLELAAR
73	27.45	27.45	51.69	36.92	31.43	TCONS_00061741	[translate_table: standard]	99	SELPLFVR
73	27.45	27.45	51.69	36.92	31.43	TCONS_00061741	[translate_table: standard]	99	SPFIVCEDADVDK
73	27.45	27.45	51.69	36.92	31.43	TCONS_00061741	[translate_table: standard]	99	TAEQTPLTALYVAK
73	27.45	27.45	51.69	36.92	31.43	TCONS_00061741	[translate_table: standard]	99	TGEVIAHVAEGETEDINHAVAAAR
73	27.45	27.45	51.69	36.92	31.43	TCONS_00061741	[translate_table: standard]	99	VGPALACGN
73	27.45	27.45	51.69	36.92	31.43	TCONS_00061741	[translate_table: standard]	99	VGPALACGNTIVLK
73	27.45	27.45	51.69	36.92	31.43	TCONS_00061741	[translate_table: standard]	99	LAFTGSTATGK
73	27.45	27.45	51.69	36.92	31.43	TCONS_00061741	[translate_table: standard]	99	SGIESNATLECGGGR
73	27.45	27.45	51.69	36.92	31.43	TCONS_00061741	[translate_table: standard]	98.3	FADLVEK
73	27.45	27.45	51.69	36.92	31.43	TCONS_00061741	[translate_table: standard]	97.66	GFYIQPTVF
73	27.45	27.45	51.69	36.92	31.43	TCONS_00061741	[translate_table: standard]	97.11	SVTLELGGK
74	27.26	27.26	54.21	38.4	37.37	TCONS_00081810	[translate_table: standard]	99	AGMIFYR
74	27.26	27.26	54.21	38.4	37.37	TCONS_00081810	[translate_table: standard]	99	ANAVALGNYLMSK
74	27.26	27.26	54.21	38.4	37.37	TCONS_00081810	[translate_table: standard]	99	DFEQIAEFLHR
74	27.26	27.26	54.21	38.4	37.37	TCONS_00081810	[translate_table: standard]	99	EWGNTPLVTVDPEIHDLIEK
74	27.26	27.26	54.21	38.4	37.37	TCONS_00081810	[translate_table: standard]	99	GLVEKDFEQIAEFLHR
74	27.26	27.26	54.21	38.4	37.37	TCONS_00081810	[translate_table: standard]	99	ISATSIYFESLPYK
74	27.26	27.26	54.21	38.4	37.37	TCONS_00081810	[translate_table: standard]	99	LCDLCNITVNK
74	27.26	27.26	54.21	38.4	37.37	TCONS_00081810	[translate_table: standard]	99	LIICGGSAYPR
74	27.26	27.26	54.21	38.4	37.37	TCONS_00081810	[translate_table: standard]	99	NAVFGDSSALSPGGVR
74	27.26	27.26	54.21	38.4	37.37	TCONS_00081810	[translate_table: standard]	99	VDPNTGYIDYDRLEEK
74	27.26	27.26	54.21	38.4	37.37	TCONS_00081810	[translate_table: standard]	99	VGALLLCDMAH
74	27.26	27.26	54.21	38.4	37.37	TCONS_00081810	[translate_table: standard]	99	YYGGNEFIDEIENLCR
74	27.26	27.26	54.21	38.4	37.37	TCONS_00081810	[translate_table: standard]	97.93	DIEELKADVEK
74	27.26	27.26	54.21	38.4	37.37	TCONS_00081810	[translate_table: standard]	97.51	GQPEDAVYDFEDK
75	27.06	27.06	22.93	16.34	14.03	TCONS_00118687	[translate_table: standard]	99	ANDFDLMYEQVK
75	27.06	27.06	22.93	16.34	14.03	TCONS_00118687	[translate_table: standard]	99	FYGEVTQQMLK
75	27.06	27.06	22.93	16.34	14.03	TCONS_00118687	[translate_table: standard]	99	GGNPDSNTLISDMTTVICLDDYHSLDR
75	27.06	27.06	22.93	16.34	14.03	TCONS_00118687	[translate_table: standard]	99	ILVIEGL
75	27.06	27.06	22.93	16.34	14.03	TCONS_00118687	[translate_table: standard]	99	ILVIEGLHPM
75	27.06	27.06	22.93	16.34	14.03	TCONS_00118687	[translate_table: standard]	99	ILVIEGLHPMYDER
75	27.06	27.06	22.93	16.34	14.03	TCONS_00118687	[translate_table: standard]	99	IRDLYEQIVATK
75	27.06	27.06	22.93	16.34	14.03	TCONS_00118687	[translate_table: standard]	99	KLTCSYPGIK
75	27.06	27.06	22.93	16.34	14.03	TCONS_00118687	[translate_table: standard]	99	KPDFDAYIDPQK
75	27.06	27.06	22.93	16.34	14.03	TCONS_00118687	[translate_table: standard]	99	LTCSYPGIK
75	27.06	27.06	22.93	16.34	14.03	TCONS_00118687	[translate_table: standard]	99	QYADAVIEVLPTQLIPDDNEGK
75	27.06	27.06	22.93	16.34	14.03	TCONS_00118687	[translate_table: standard]	99	TVVIGLAADSGCGK
75	27.06	27.06	22.93	16.34	14.03	TCONS_00118687	[translate_table: standard]	98.8	DLYEQIVATK
76	26.97	26.98	43.12	33.18	31.6	TCONS_00112946	[translate_table: standard]	99	AACETSLK
76	26.97	26.98	43.12	33.18	31.6	TCONS_00112946	[translate_table: standard]	99	DIEADIVPTCR
76	26.97	26.98	43.12	33.18	31.6	TCONS_00112946	[translate_table: standard]	99	ELGIGIVPYSPLGR
76	26.97	26.98	43.12	33.18	31.6	TCONS_00112946	[translate_table: standard]	99	FKPENLEHNQK
76	26.97	26.98	43.12	33.18	31.6	TCONS_00112946	[translate_table: standard]	99	GFLSGGTNFIANLPDGDFR
76	26.97	26.98	43.12	33.18	31.6	TCONS_00112946	[translate_table: standard]	99	GFLSGGTNFIANLPDGDFRK
76	26.97	26.98	43.12	33.18	31.6	TCONS_00112946	[translate_table: standard]	99	IANLNQNIGALSVK
76	26.97	26.98	43.12	33.18	31.6	TCONS_00112946	[translate_table: standard]	99	IDTSVPIEVTMGELK
76	26.97	26.98	43.12	33.18	31.6	TCONS_00112946	[translate_table: standard]	99	IDTSVPIEVTMGELKK
76	26.97	26.98	43.12	33.18	31.6	TCONS_00112946	[translate_table: standard]	99	LEVECIDLYYQHR
76	26.97	26.98	43.12	33.18	31.6	TCONS_00112946	[translate_table: standard]	99	LTPEEMAELESYASADVVK
76	26.97	26.98	43.12	33.18	31.6	TCONS_00112946	[translate_table: standard]	99	RLEVECIDLYYQHR
76	26.97	26.98	43.12	33.18	31.6	TCONS_00112946	[translate_table: standard]	99	YIGLSEASASTIR
76	26.97	26.98	43.12	33.18	31.6	TCONS_00112946	[translate_table: standard]	97.99	VPIEVTMGELK
77	26.82	26.82	39.41	31.77	30.05	TCONS_00042920	[translate_table: standard]	99	DMEVIEVPTFL
77	26.82	26.82	39.41	31.77	30.05	TCONS_00042920	[translate_table: standard]	99	DMEVIEVPTFLFIK
77	26.82	26.82	39.41	31.77	30.05	TCONS_00042920	[translate_table: standard]	99	GELIGEILR
77	26.82	26.82	39.41	31.77	30.05	TCONS_00042920	[translate_table: standard]	99	IYPFMVDLSR
77	26.82	26.82	39.41	31.77	30.05	TCONS_00042920	[translate_table: standard]	99	LVVLDVGLK
77	26.82	26.82	39.41	31.77	30.05	TCONS_00042920	[translate_table: standard]	99	LVVVEYAASHSK
77	26.82	26.82	39.41	31.77	30.05	TCONS_00042920	[translate_table: standard]	99	MNGDENESCMAFVK
77	26.82	26.82	39.41	31.77	30.05	TCONS_00042920	[translate_table: standard]	99	QMTDTVVFAR
77	26.82	26.82	39.41	31.77	30.05	TCONS_00042920	[translate_table: standard]	99	SDDKLVVLDVGLK
77	26.82	26.82	39.41	31.77	30.05	TCONS_00042920	[translate_table: standard]	99	SIGQFDEALR
77	26.82	26.82	39.41	31.77	30.05	TCONS_00042920	[translate_table: standard]	99	TCSDVEFLLVMGDESEETR
77	26.82	26.82	39.41	31.77	30.05	TCONS_00042920	[translate_table: standard]	99	VQQVHSIGQFDEALR
77	26.82	26.82	39.41	31.77	30.05	TCONS_00042920	[translate_table: standard]	98.73	YVGSGKGELIGEILR
77	26.82	26.82	39.41	31.77	30.05	TCONS_00042920	[translate_table: standard]	95.48	LIGEILR
78	26.59	26.59	36.55	24	20	TCONS_00091423	[translate_table: standard]	99	ERLPANLVQAQR
78	26.59	26.59	36.55	24	20	TCONS_00091423	[translate_table: standard]	99	GDCIIDGGNEWYENTER
78	26.59	26.59	36.55	24	20	TCONS_00091423	[translate_table: standard]	99	GLLYLGMGVSGGEEGAR
78	26.59	26.59	36.55	24	20	TCONS_00091423	[translate_table: standard]	99	NPDLANLLVDPEFAK
78	26.59	26.59	36.55	24	20	TCONS_00091423	[translate_table: standard]	99	SVEQGWDLK
78	26.59	26.59	36.55	24	20	TCONS_00091423	[translate_table: standard]	99	VAAQVPDSGPCVTYIGK
78	26.59	26.59	36.55	24	20	TCONS_00091423	[translate_table: standard]	99	VFQSSGVGDILTDQIVDK
78	26.59	26.59	36.55	24	20	TCONS_00091423	[translate_table: standard]	99	VFQSSGVGDILTDQIVDKK
78	26.59	26.59	36.55	24	20	TCONS_00091423	[translate_table: standard]	98.69	AGAPVDQTIK
78	26.59	26.59	36.55	24	20	TCONS_00091423	[translate_table: standard]	95.43	YIEDILLK
79	26.4	26.4	36.25	28.53	27.25	TCONS_00090186	[translate_table: standard]	99	DTDSEEELKEAFR
79	26.4	26.4	36.25	28.53	27.25	TCONS_00090186	[translate_table: standard]	99	EADVDGDGQINYEEFVK
79	26.4	26.4	36.25	28.53	27.25	TCONS_00090186	[translate_table: standard]	99	EAFSLFDK
79	26.4	26.4	36.25	28.53	27.25	TCONS_00090186	[translate_table: standard]	99	EAFSLFDKDGDGCITTK
79	26.4	26.4	36.25	28.53	27.25	TCONS_00090186	[translate_table: standard]	99	GTIDFPEFLNLMAR
79	26.4	26.4	36.25	28.53	27.25	TCONS_00090186	[translate_table: standard]	99	HVMTNLGEK
79	26.4	26.4	36.25	28.53	27.25	TCONS_00090186	[translate_table: standard]	99	HVMTNLGEKLTDEEVDEMIR
79	26.4	26.4	36.25	28.53	27.25	TCONS_00090186	[translate_table: standard]	99	LTDEEVDEMIR
79	26.4	26.4	36.25	28.53	27.25	TCONS_00090186	[translate_table: standard]	99	MKDTDSEEELK
79	26.4	26.4	36.25	28.53	27.25	TCONS_00090186	[translate_table: standard]	99	MKDTDSEEELKEAFR
79	26.4	26.4	36.25	28.53	27.25	TCONS_00090186	[translate_table: standard]	99	VFDKDQNGFISAAELR
79	26.4	26.4	36.25	28.53	27.25	TCONS_00090186	[translate_table: standard]	98.72	ELGTVMR
79	26.4	26.4	36.25	28.53	27.25	TCONS_00090186	[translate_table: standard]	98.08	DTDSEEELK
79	26.4	26.4	36.25	28.53	27.25	TCONS_00090186	[translate_table: standard]	96.75	SLFDKDGDGCITTK
80	26.4	26.4	59.2	51.6	49.6	TCONS_00013684	[translate_table: standard]	99	ADSAAGSYASALAEVAK
80	26.4	26.4	59.2	51.6	49.6	TCONS_00013684	[translate_table: standard]	99	EFEVVYNK
80	26.4	26.4	59.2	51.6	49.6	TCONS_00013684	[translate_table: standard]	99	EIVKEFEVVYNK
80	26.4	26.4	59.2	51.6	49.6	TCONS_00013684	[translate_table: standard]	99	FFVNPTIDLEK
80	26.4	26.4	59.2	51.6	49.6	TCONS_00013684	[translate_table: standard]	99	LESQHLAQIAK
80	26.4	26.4	59.2	51.6	49.6	TCONS_00013684	[translate_table: standard]	99	LFSDPQVYK
80	26.4	26.4	59.2	51.6	49.6	TCONS_00013684	[translate_table: standard]	99	LTDTELAIVSSVVK
80	26.4	26.4	59.2	51.6	49.6	TCONS_00013684	[translate_table: standard]	99	SNGTLEATSADMDK
80	26.4	26.4	59.2	51.6	49.6	TCONS_00013684	[translate_table: standard]	99	SNGTLEATSADMDKIDK
80	26.4	26.4	59.2	51.6	49.6	TCONS_00013684	[translate_table: standard]	99	TANFVNILIDMK
80	26.4	26.4	59.2	51.6	49.6	TCONS_00013684	[translate_table: standard]	99	TVIDPSLVAGF
80	26.4	26.4	59.2	51.6	49.6	TCONS_00013684	[translate_table: standard]	99	TVIDPSLVAGFTIR
80	26.4	26.4	59.2	51.6	49.6	TCONS_00013684	[translate_table: standard]	99	LTDTELAIVSS
80	26.4	26.4	59.2	51.6	49.6	TCONS_00013684	[translate_table: standard]	98.08	LIDMSVK
81	26.35	26.35	43.75	39.67	35.6	TCONS_00111305	[translate_table: standard]	99	AIGVSNYNENR
81	26.35	26.35	43.75	39.67	35.6	TCONS_00111305	[translate_table: standard]	99	ERNPEVEVAVATK
81	26.35	26.35	43.75	39.67	35.6	TCONS_00111305	[translate_table: standard]	99	FAALPWR
81	26.35	26.35	43.75	39.67	35.6	TCONS_00111305	[translate_table: standard]	99	GIPLASNQVNYSLIYR
81	26.35	26.35	43.75	39.67	35.6	TCONS_00111305	[translate_table: standard]	99	IYTPEFLTR
81	26.35	26.35	43.75	39.67	35.6	TCONS_00111305	[translate_table: standard]	99	LTDEEIEELR
81	26.35	26.35	43.75	39.67	35.6	TCONS_00111305	[translate_table: standard]	99	MSFGAINSETLLGR
81	26.35	26.35	43.75	39.67	35.6	TCONS_00111305	[translate_table: standard]	99	NGEQAAEFAGALAWR
81	26.35	26.35	43.75	39.67	35.6	TCONS_00111305	[translate_table: standard]	99	NPEVEVAVATK
81	26.35	26.35	43.75	39.67	35.6	TCONS_00111305	[translate_table: standard]	99	QSVLTALK
81	26.35	26.35	43.75	39.67	35.6	TCONS_00111305	[translate_table: standard]	99	SLASETKPVIGFPVEK
81	26.35	26.35	43.75	39.67	35.6	TCONS_00111305	[translate_table: standard]	99	SLASETKPVIGFPVEKL
81	26.35	26.35	43.75	39.67	35.6	TCONS_00111305	[translate_table: standard]	98.49	YTPENPPTGPR
82	26.23	26.87	51	38.4	33.52	TCONS_00115611	[translate_table: standard]	99	AFDEVNTSLTTK
82	26.23	26.87	51	38.4	33.52	TCONS_00115611	[translate_table: standard]	99	EAEATSLK
82	26.23	26.87	51	38.4	33.52	TCONS_00115611	[translate_table: standard]	99	EAYESVEVPK
82	26.23	26.87	51	38.4	33.52	TCONS_00115611	[translate_table: standard]	99	EIVEVQELK
82	26.23	26.87	51	38.4	33.52	TCONS_00115611	[translate_table: standard]	99	FDALLVELK
82	26.23	26.87	51	38.4	33.52	TCONS_00115611	[translate_table: standard]	99	FSQEPEPIDWEYYR
82	26.23	26.87	51	38.4	33.52	TCONS_00115611	[translate_table: standard]	99	ISTMTADEYFEK
82	26.23	26.87	51	38.4	33.52	TCONS_00115611	[translate_table: standard]	99	TIDWEGMAK
82	26.23	26.87	51	38.4	33.52	TCONS_00115611	[translate_table: standard]	99	YVDTVTPEYKPK
82	26.23	26.87	51	38.4	33.52	TCONS_00115611	[translate_table: standard]	99	LEKEIVEVQELK
82	26.23	26.87	51	38.4	33.52	TCONS_00115611	[translate_table: standard]	99	LVDMYK
82	26.23	26.87	51	38.4	33.52	TCONS_00115611	[translate_table: standard]	96.52	RAFDEVNTSLTTK
82	26.23	26.87	51	38.4	33.52	TCONS_00115611	[translate_table: standard]	96.18	ISTMTADEYFEKHPEVK
83	26.21	26.21	44.52	26.74	22.05	TCONS_00074449	[translate_table: standard]	99	AIPYFSDGLK
83	26.21	26.21	44.52	26.74	22.05	TCONS_00074449	[translate_table: standard]	99	FFVTPSDSVAIIAANAVK
83	26.21	26.21	44.52	26.74	22.05	TCONS_00074449	[translate_table: standard]	99	FLEYLVSIFQSR
83	26.21	26.21	44.52	26.74	22.05	TCONS_00074449	[translate_table: standard]	99	SIFDFQAIQK
83	26.21	26.21	44.52	26.74	22.05	TCONS_00074449	[translate_table: standard]	99	SSSQGEPPEFGAAADGDADR
83	26.21	26.21	44.52	26.74	22.05	TCONS_00074449	[translate_table: standard]	99	DSQEALGPLVEVALK
84	26.12	28.21	60.68	55.25	48.81	TCONS_00045083	[translate_table: standard]	99	AGAEVIGISGDD
84	26.12	28.21	60.68	55.25	48.81	TCONS_00045083	[translate_table: standard]	99	AGAEVIGISGDDPSSHK
84	26.12	28.21	60.68	55.25	48.81	TCONS_00045083	[translate_table: standard]	99	GGVPPNFSLK
84	26.12	28.21	60.68	55.25	48.81	TCONS_00045083	[translate_table: standard]	99	GKPVVVYFYPADESPGCTK
84	26.12	28.21	60.68	55.25	48.81	TCONS_00045083	[translate_table: standard]	99	KAGAEVIGISGDDPSSHK
84	26.12	28.21	60.68	55.25	48.81	TCONS_00045083	[translate_table: standard]	99	SGVVQLVYNNQFQPEK
84	26.12	28.21	60.68	55.25	48.81	TCONS_00045083	[translate_table: standard]	99	TLLCDEGNK
84	26.12	28.21	60.68	55.25	48.81	TCONS_00045083	[translate_table: standard]	99	GKPVVVYFYPADETPGCTK
84	26.12	28.21	60.68	55.25	48.81	TCONS_00045083	[translate_table: standard]	99	EWGVPSDLFGTLPGR
84	26.12	28.21	60.68	55.25	48.81	TCONS_00045083	[translate_table: standard]	99	KEWGVPSDLFGTLPGR
84	26.12	28.21	60.68	55.25	48.81	TCONS_00045083	[translate_table: standard]	98.43	GGVPPNFSLKDQDGR
84	26.12	28.21	60.68	55.25	48.81	TCONS_00045083	[translate_table: standard]	97.44	NRLPFTLLCDEGNK
85	25.99	25.99	49.32	46.58	44.52	TCONS_00109384	[translate_table: standard]	99	ACPNIVSCADIVAIAAR
85	25.99	25.99	49.32	46.58	44.52	TCONS_00109384	[translate_table: standard]	99	DLVALSGSHTIGQAR
85	25.99	25.99	49.32	46.58	44.52	TCONS_00109384	[translate_table: standard]	99	DPQSFNSDFGAAMVK
85	25.99	25.99	49.32	46.58	44.52	TCONS_00109384	[translate_table: standard]	99	DSTVILGGPTWGVK
85	25.99	25.99	49.32	46.58	44.52	TCONS_00109384	[translate_table: standard]	99	FKVEAACPNIVSCADIVAIAAR
85	25.99	25.99	49.32	46.58	44.52	TCONS_00109384	[translate_table: standard]	99	GLLHSDQELYNGGSTDSLVK
85	25.99	25.99	49.32	46.58	44.52	TCONS_00109384	[translate_table: standard]	99	IVSCADIVAIAAR
85	25.99	25.99	49.32	46.58	44.52	TCONS_00109384	[translate_table: standard]	99	IYGDANIDSSFAMTR
85	25.99	25.99	49.32	46.58	44.52	TCONS_00109384	[translate_table: standard]	99	MGDISPLTGSNGEIR
85	25.99	25.99	49.32	46.58	44.52	TCONS_00109384	[translate_table: standard]	99	QYIRDPQSFNSDFGAAMVK
85	25.99	25.99	49.32	46.58	44.52	TCONS_00109384	[translate_table: standard]	99	VEAACPNIVSCADIVAIAAR
85	25.99	25.99	49.32	46.58	44.52	TCONS_00109384	[translate_table: standard]	99	GYNVIDDIK
85	25.99	25.99	49.32	46.58	44.52	TCONS_00109384	[translate_table: standard]	98.16	MGDISPLTGSNGEIRK
86	25.82	25.88	35.52	22.87	20.68	TCONS_00070530	[translate_table: standard]	99	DSFLDEGFILDK
86	25.82	25.88	35.52	22.87	20.68	TCONS_00070530	[translate_table: standard]	99	GHSVTVTNDGATILK
86	25.82	25.88	35.52	22.87	20.68	TCONS_00070530	[translate_table: standard]	99	IHPMTIISGYR
86	25.82	25.88	35.52	22.87	20.68	TCONS_00070530	[translate_table: standard]	99	ILVANTAMDTDK
86	25.82	25.88	35.52	22.87	20.68	TCONS_00070530	[translate_table: standard]	99	LAVDAVMR
86	25.82	25.88	35.52	22.87	20.68	TCONS_00070530	[translate_table: standard]	99	NAVLLSATEAAEMILR
86	25.82	25.88	35.52	22.87	20.68	TCONS_00070530	[translate_table: standard]	99	SLHDALCVLSQTVNDSR
86	25.82	25.88	35.52	22.87	20.68	TCONS_00070530	[translate_table: standard]	99	VAEIEGAEK
86	25.82	25.88	35.52	22.87	20.68	TCONS_00070530	[translate_table: standard]	99	VDEIITCAPR
86	25.82	25.88	35.52	22.87	20.68	TCONS_00070530	[translate_table: standard]	99	VLLGGGWPEMVMAK
86	25.82	25.88	35.52	22.87	20.68	TCONS_00070530	[translate_table: standard]	99	VQDDEVGDGTTSVVVLAGELLR
86	25.82	25.88	35.52	22.87	20.68	TCONS_00070530	[translate_table: standard]	95.8	LIEEIMIGEDK
86	25.82	25.88	35.52	22.87	20.68	TCONS_00070530	[translate_table: standard]	95.15	MAAECAHNALLQK
87	25.75	25.77	37.5	29.4	21.43	TCONS_00107744	[translate_table: standard]	99	AIEQLNGMLLNDK
87	25.75	25.77	37.5	29.4	21.43	TCONS_00107744	[translate_table: standard]	99	DGGMSQPIPIGALASALANASPADQR
87	25.75	25.77	37.5	29.4	21.43	TCONS_00107744	[translate_table: standard]	99	GSGFVAFSTPEEASR
87	25.75	25.77	37.5	29.4	21.43	TCONS_00107744	[translate_table: standard]	99	NLSESTTEEDLKK
87	25.75	25.77	37.5	29.4	21.43	TCONS_00107744	[translate_table: standard]	99	QVYVGPFLR
87	25.75	25.77	37.5	29.4	21.43	TCONS_00107744	[translate_table: standard]	99	SGAGNIFIK
87	25.75	25.77	37.5	29.4	21.43	TCONS_00107744	[translate_table: standard]	99	SLGYGYVNYANPQDALR
87	25.75	25.77	37.5	29.4	21.43	TCONS_00107744	[translate_table: standard]	99	SQGLNLYIK
87	25.75	25.77	37.5	29.4	21.43	TCONS_00107744	[translate_table: standard]	99	TMLGENLYPLVEQLEPEMAAK
87	25.75	25.77	37.5	29.4	21.43	TCONS_00107744	[translate_table: standard]	99	VAEAMEVLR
87	25.75	25.77	37.5	29.4	21.43	TCONS_00107744	[translate_table: standard]	97.07	LQFEQAVK
87	25.75	25.77	37.5	29.4	21.43	TCONS_00107744	[translate_table: standard]	95.28	FTNVFVK
88	25.61	25.73	57.85	47.38	44.62	TCONS_00040598	[translate_table: standard]	99	AAEEVIFGEPEVTTGAAGDLQQITGLAK
88	25.61	25.73	57.85	47.38	44.62	TCONS_00040598	[translate_table: standard]	99	AILSEFVEIPAENR
88	25.61	25.73	57.85	47.38	44.62	TCONS_00040598	[translate_table: standard]	99	AYEIALTHIR
88	25.61	25.73	57.85	47.38	44.62	TCONS_00040598	[translate_table: standard]	99	EIDDSIDR
88	25.61	25.73	57.85	47.38	44.62	TCONS_00040598	[translate_table: standard]	99	ETITGEEFR
88	25.61	25.73	57.85	47.38	44.62	TCONS_00040598	[translate_table: standard]	99	GLTWFIPADDPT
88	25.61	25.73	57.85	47.38	44.62	TCONS_00040598	[translate_table: standard]	99	GLTWFIPADDPTLISK
88	25.61	25.73	57.85	47.38	44.62	TCONS_00040598	[translate_table: standard]	99	IVAGMEGTVMTDGK
88	25.61	25.73	57.85	47.38	44.62	TCONS_00040598	[translate_table: standard]	99	IVEILLEK
88	25.61	25.73	57.85	47.38	44.62	TCONS_00040598	[translate_table: standard]	99	LAEDIDTAVK
88	25.61	25.73	57.85	47.38	44.62	TCONS_00040598	[translate_table: standard]	99	LAEDIDTAVKR
88	25.61	25.73	57.85	47.38	44.62	TCONS_00040598	[translate_table: standard]	99	PGFSGADLVNLLNEAAILAGR
89	25.5	25.5	45.97	24.42	20	TCONS_00088228	[translate_table: standard]	99	ALLEADVSLPVVR
89	25.5	25.5	45.97	24.42	20	TCONS_00088228	[translate_table: standard]	99	EMFGQLTTGLEAAWNK
89	25.5	25.5	45.97	24.42	20	TCONS_00088228	[translate_table: standard]	99	FDFNDFLK
89	25.5	25.5	45.97	24.42	20	TCONS_00088228	[translate_table: standard]	99	FVQTVSEQAVGVGLIR
89	25.5	25.5	45.97	24.42	20	TCONS_00088228	[translate_table: standard]	99	ILGMGDVLSFVEK
89	25.5	25.5	45.97	24.42	20	TCONS_00088228	[translate_table: standard]	99	IMEAMIEAMTPEER
89	25.5	25.5	45.97	24.42	20	TCONS_00088228	[translate_table: standard]	99	LMGGEVSELVFAK
89	25.5	25.5	45.97	24.42	20	TCONS_00088228	[translate_table: standard]	99	NMDVVIVDTAGR
89	25.5	25.5	45.97	24.42	20	TCONS_00088228	[translate_table: standard]	99	TEQQVNQLVAQLFQMR
89	25.5	25.5	45.97	24.42	20	TCONS_00088228	[translate_table: standard]	99	VIGMIPGMGK
89	25.5	25.5	45.97	24.42	20	TCONS_00088228	[translate_table: standard]	99	EKPELLAESPVR
89	25.5	25.5	45.97	24.42	20	TCONS_00088228	[translate_table: standard]	99	MEDLEPFYPDR
90	25.47	27.52	41.09	23.4	23.4	TCONS_00077328	[translate_table: standard]	99	ALNDTIITGVPTTIDYHK
90	25.47	27.52	41.09	23.4	23.4	TCONS_00077328	[translate_table: standard]	99	EHGINFIGPNPDSIR
90	25.47	27.52	41.09	23.4	23.4	TCONS_00077328	[translate_table: standard]	99	INAEDAFK
90	25.47	27.52	41.09	23.4	23.4	TCONS_00077328	[translate_table: standard]	99	ITAYLPSGGPFVR
90	25.47	27.52	41.09	23.4	23.4	TCONS_00077328	[translate_table: standard]	99	LADESVCIGEAPSSQSYLVIPN
90	25.47	27.52	41.09	23.4	23.4	TCONS_00077328	[translate_table: standard]	99	LILDVEDFK
90	25.47	27.52	41.09	23.4	23.4	TCONS_00077328	[translate_table: standard]	99	LIVWAPTR
90	25.47	27.52	41.09	23.4	23.4	TCONS_00077328	[translate_table: standard]	99	LLEEAPSPALTPELR
90	25.47	27.52	41.09	23.4	23.4	TCONS_00077328	[translate_table: standard]	99	LSEEIGFPVMIK
90	25.47	27.52	41.09	23.4	23.4	TCONS_00077328	[translate_table: standard]	99	NAGVPTVPGSEGLLQNTEEAVR
90	25.47	27.52	41.09	23.4	23.4	TCONS_00077328	[translate_table: standard]	99	SEAAAAFGNDGVYLEK
90	25.47	27.52	41.09	23.4	23.4	TCONS_00077328	[translate_table: standard]	99	LILDV
90	25.47	27.52	41.09	23.4	23.4	TCONS_00077328	[translate_table: standard]	98.79	VDTAFIPK
90	25.47	27.52	41.09	23.4	23.4	TCONS_00077328	[translate_table: standard]	98.55	HIEFQVLADK
91	25.34	25.34	42.73	28.79	25.19	TCONS_00016435	[translate_table: standard]	99	AADLTYWESAAR
91	25.34	25.34	42.73	28.79	25.19	TCONS_00016435	[translate_table: standard]	99	DAHGICILTEWDEFK
91	25.34	25.34	42.73	28.79	25.19	TCONS_00016435	[translate_table: standard]	99	DVYAHWVPEDR
91	25.34	25.34	42.73	28.79	25.19	TCONS_00016435	[translate_table: standard]	99	IICTNLWSAELSK
91	25.34	25.34	42.73	28.79	25.19	TCONS_00016435	[translate_table: standard]	99	ITAWNSDQLPIYEPGLDDVVK
91	25.34	25.34	42.73	28.79	25.19	TCONS_00016435	[translate_table: standard]	99	IYDNMQKPAFVFDGR
91	25.34	25.34	42.73	28.79	25.19	TCONS_00016435	[translate_table: standard]	99	LAANAFLAQR
91	25.34	25.34	42.73	28.79	25.19	TCONS_00016435	[translate_table: standard]	99	LSIYDPQVTEDQIQR
91	25.34	25.34	42.73	28.79	25.19	TCONS_00016435	[translate_table: standard]	99	NLFFSTDVEK
91	25.34	25.34	42.73	28.79	25.19	TCONS_00016435	[translate_table: standard]	99	QVSVVWDAYEATK
91	25.34	25.34	42.73	28.79	25.19	TCONS_00016435	[translate_table: standard]	99	VAILGFAFK
91	25.34	25.34	42.73	28.79	25.19	TCONS_00016435	[translate_table: standard]	99	CPSVEVAVVDISIPR
91	25.34	25.34	42.73	28.79	25.19	TCONS_00016435	[translate_table: standard]	98.55	ETPAIDVCK
92	25.28	25.38	42.11	35.53	31.39	TCONS_00086870	[translate_table: standard]	99	IMANPEVAMAFQNPR
92	25.28	25.38	42.11	35.53	31.39	TCONS_00086870	[translate_table: standard]	99	ISELFPGVTGSS
92	25.28	25.38	42.11	35.53	31.39	TCONS_00086870	[translate_table: standard]	99	MVYPYLPEEMR
92	25.28	25.38	42.11	35.53	31.39	TCONS_00086870	[translate_table: standard]	99	QQFDQIGLTPEEVISK
92	25.28	25.38	42.11	35.53	31.39	TCONS_00086870	[translate_table: standard]	99	QQLEDMLNNMGGGTEWDNR
92	25.28	25.38	42.11	35.53	31.39	TCONS_00086870	[translate_table: standard]	99	SPFGGFDETTK
92	25.28	25.38	42.11	35.53	31.39	TCONS_00086870	[translate_table: standard]	99	VQAAIMDCSQNPLSIAK
92	25.28	25.38	42.11	35.53	31.39	TCONS_00086870	[translate_table: standard]	99	WMLQNPQYR
92	25.28	25.38	42.11	35.53	31.39	TCONS_00086870	[translate_table: standard]	99	YAFVDVSPEETIQK
92	25.28	25.38	42.11	35.53	31.39	TCONS_00086870	[translate_table: standard]	99	SFDLQSPEVK
92	25.28	25.38	42.11	35.53	31.39	TCONS_00086870	[translate_table: standard]	99	KGSSGLSVEALEK
92	25.28	25.38	42.11	35.53	31.39	TCONS_00086870	[translate_table: standard]	98.81	YDQDEEGPKK
92	25.28	25.38	42.11	35.53	31.39	TCONS_00086870	[translate_table: standard]	96.48	VEVPPPTDVK
93	25	25	38.22	33.76	33.76	TCONS_00100127	[translate_table: standard]	99	ALTSLALK
93	25	25	38.22	33.76	33.76	TCONS_00100127	[translate_table: standard]	99	APGAVADAPAAAVEK
93	25	25	38.22	33.76	33.76	TCONS_00100127	[translate_table: standard]	99	EGVSKEEAEEAK
93	25	25	38.22	33.76	33.76	TCONS_00100127	[translate_table: standard]	99	EGVSKEEAEEAKK
93	25	25	38.22	33.76	33.76	TCONS_00100127	[translate_table: standard]	99	ELIEGLPK
93	25	25	38.22	33.76	33.76	TCONS_00100127	[translate_table: standard]	99	KQLEAAGAK
93	25	25	38.22	33.76	33.76	TCONS_00100127	[translate_table: standard]	99	LGDEISSLSLADAQK
93	25	25	38.22	33.76	33.76	TCONS_00100127	[translate_table: standard]	99	LGVSAAAFAPVAAAAAAPGAVAD
93	25	25	38.22	33.76	33.76	TCONS_00100127	[translate_table: standard]	99	LGVSAAAFAPVAAAAAAPGAVADAPAA
93	25	25	38.22	33.76	33.76	TCONS_00100127	[translate_table: standard]	99	LGVSAAAFAPVAAAAAAPGAVADAPAAAVEK
93	25	25	38.22	33.76	33.76	TCONS_00100127	[translate_table: standard]	99	LVEYLQDK
93	25	25	38.22	33.76	33.76	TCONS_00100127	[translate_table: standard]	99	TEFDVVIEDVPSNAR
94	24.95	24.96	83.72	70.93	70.93	TCONS_00037819	[translate_table: standard]	99	FADENFVK
94	24.95	24.96	83.72	70.93	70.93	TCONS_00037819	[translate_table: standard]	99	HTGPGILSMANAGPGTNGSQFFVCTAK
94	24.95	24.96	83.72	70.93	70.93	TCONS_00037819	[translate_table: standard]	99	HVVFGQVVEGMEVVK
94	24.95	24.96	83.72	70.93	70.93	TCONS_00037819	[translate_table: standard]	99	IVMELYADTTPR
94	24.95	24.96	83.72	70.93	70.93	TCONS_00037819	[translate_table: standard]	99	TVTIADCGQLA
94	24.95	24.96	83.72	70.93	70.93	TCONS_00037819	[translate_table: standard]	99	VFFDMAVGGQPAGR
94	24.95	24.96	83.72	70.93	70.93	TCONS_00037819	[translate_table: standard]	99	VIPGFMCQGGD
94	24.95	24.96	83.72	70.93	70.93	TCONS_00037819	[translate_table: standard]	99	VIPGFMCQGGDF
94	24.95	24.96	83.72	70.93	70.93	TCONS_00037819	[translate_table: standard]	99	VIPGFMCQGGDFTAGNGTGGESIYGSK
94	24.95	24.96	83.72	70.93	70.93	TCONS_00037819	[translate_table: standard]	99	VIPGFMCQGGDFTAGN
94	24.95	24.96	83.72	70.93	70.93	TCONS_00037819	[translate_table: standard]	99	AGPGTNGSQFFVCTAK
94	24.95	24.96	83.72	70.93	70.93	TCONS_00037819	[translate_table: standard]	96.1	FADENFVKK
95	24.3	24.3	27.42	21.24	17.22	TCONS_00126955	[translate_table: standard]	99	FGLALALKP
95	24.3	24.3	27.42	21.24	17.22	TCONS_00126955	[translate_table: standard]	99	GDLFLADVNTQLK
95	24.3	24.3	27.42	21.24	17.22	TCONS_00126955	[translate_table: standard]	99	KGDLFLADVNTQLK
95	24.3	24.3	27.42	21.24	17.22	TCONS_00126955	[translate_table: standard]	99	NTFTVGTQHSLDPLTTVK
95	24.3	24.3	27.42	21.24	17.22	TCONS_00126955	[translate_table: standard]	99	SLFTISGEVDTK
95	24.3	24.3	27.42	21.24	17.22	TCONS_00126955	[translate_table: standard]	99	VDTNSNLLTTITVDEAAPGLK
95	24.3	24.3	27.42	21.24	17.22	TCONS_00126955	[translate_table: standard]	99	GKGPGLYTDIGK
95	24.3	24.3	27.42	21.24	17.22	TCONS_00126955	[translate_table: standard]	99	FGLAL
95	24.3	24.3	27.42	21.24	17.22	TCONS_00126955	[translate_table: standard]	98.86	GPGLYTDIGK
95	24.3	24.3	27.42	21.24	17.22	TCONS_00126955	[translate_table: standard]	97.32	GPGLYTDIGKK
95	24.3	24.3	27.42	21.24	17.22	TCONS_00126955	[translate_table: standard]	97.13	ASALIQHEWRP
96	24.12	24.12	30.8	17.08	13.39	TCONS_00074277	[translate_table: standard]	99	AFSDGESVLTLSELGLIGK
96	24.12	24.12	30.8	17.08	13.39	TCONS_00074277	[translate_table: standard]	99	AVTLLVR
96	24.12	24.12	30.8	17.08	13.39	TCONS_00074277	[translate_table: standard]	99	EQQDDEYLASLQADR
96	24.12	24.12	30.8	17.08	13.39	TCONS_00074277	[translate_table: standard]	99	EQQDDEYLASLQADREK
96	24.12	24.12	30.8	17.08	13.39	TCONS_00074277	[translate_table: standard]	99	GGASELEPFK
96	24.12	24.12	30.8	17.08	13.39	TCONS_00074277	[translate_table: standard]	99	GYLDQQFDAPDYLSNPGTQQR
96	24.12	24.12	30.8	17.08	13.39	TCONS_00074277	[translate_table: standard]	99	LPFSLLPSTR
96	24.12	24.12	30.8	17.08	13.39	TCONS_00074277	[translate_table: standard]	99	NLNPFSLLDPDFSR
96	24.12	24.12	30.8	17.08	13.39	TCONS_00074277	[translate_table: standard]	99	QEALFLELI
96	24.12	24.12	30.8	17.08	13.39	TCONS_00074277	[translate_table: standard]	99	RAFSDGESVLTLSELGLIGK
97	24.03	24.03	32.02	20.49	16.22	TCONS_00081025	[translate_table: standard]	99	ADVFLLVGTQPR
97	24.03	24.03	32.02	20.49	16.22	TCONS_00081025	[translate_table: standard]	99	ANVILPAAAFTEK
97	24.03	24.03	32.02	20.49	16.22	TCONS_00081025	[translate_table: standard]	99	FATEVAGVQDLGMLGR
97	24.03	24.03	32.02	20.49	16.22	TCONS_00081025	[translate_table: standard]	99	GMTVLQACELAGVDIPR
97	24.03	24.03	32.02	20.49	16.22	TCONS_00081025	[translate_table: standard]	99	GSGEEIGTYVEK
97	24.03	24.03	32.02	20.49	16.22	TCONS_00081025	[translate_table: standard]	99	GTESIDVTDAVGSNIR
97	24.03	24.03	32.02	20.49	16.22	TCONS_00081025	[translate_table: standard]	99	LNEDINEEWISDK
97	24.03	24.03	32.02	20.49	16.22	TCONS_00081025	[translate_table: standard]	99	LPYDTLGAIR
97	24.03	24.03	32.02	20.49	16.22	TCONS_00081025	[translate_table: standard]	99	PEASAAAQSPPEDLPIR
97	24.03	24.03	32.02	20.49	16.22	TCONS_00081025	[translate_table: standard]	99	SGYLLNSGISGLEK
97	24.03	24.03	32.02	20.49	16.22	TCONS_00081025	[translate_table: standard]	99	TVAPNLLHMDER
98	24	24.24	17.56	10.67	9.047	TCONS_00011604	[translate_table: standard]	99	APCIVFIDEIDAVGR
98	24	24.24	17.56	10.67	9.047	TCONS_00011604	[translate_table: standard]	99	DGTALQLTAVDGR
98	24	24.24	17.56	10.67	9.047	TCONS_00011604	[translate_table: standard]	99	EISKDEISDALER
98	24	24.24	17.56	10.67	9.047	TCONS_00011604	[translate_table: standard]	99	FQEVPETGVSFSDVAGADQAK
98	24	24.24	17.56	10.67	9.047	TCONS_00011604	[translate_table: standard]	99	GCLLVGPPGTGK
98	24	24.24	17.56	10.67	9.047	TCONS_00011604	[translate_table: standard]	99	GQAGGLTFFAPSEER
98	24	24.24	17.56	10.67	9.047	TCONS_00011604	[translate_table: standard]	99	LELQEVVDFLK
98	24	24.24	17.56	10.67	9.047	TCONS_00011604	[translate_table: standard]	99	RTPGFTGADLQNLMNEAAILAAR
98	24	24.24	17.56	10.67	9.047	TCONS_00011604	[translate_table: standard]	99	SKAPCIVFIDEIDAVGR
98	24	24.24	17.56	10.67	9.047	TCONS_00011604	[translate_table: standard]	99	SYLENQMAVALGGR
98	24	24.24	17.56	10.67	9.047	TCONS_00011604	[translate_table: standard]	99	QVTVDRPDVAGR
99	23.97	23.97	32.4	26.26	21.6	TCONS_00096880	[translate_table: standard]	99	AVEAVVGHLR
99	23.97	23.97	32.4	26.26	21.6	TCONS_00096880	[translate_table: standard]	99	EELESPLSPAMDAVIR
99	23.97	23.97	32.4	26.26	21.6	TCONS_00096880	[translate_table: standard]	99	FLVASTQAINLIGK
99	23.97	23.97	32.4	26.26	21.6	TCONS_00096880	[translate_table: standard]	99	FLVDQSVLPLFEK
99	23.97	23.97	32.4	26.26	21.6	TCONS_00096880	[translate_table: standard]	99	IVEMQGESLK
99	23.97	23.97	32.4	26.26	21.6	TCONS_00096880	[translate_table: standard]	99	SIQESTGASIR
99	23.97	23.97	32.4	26.26	21.6	TCONS_00096880	[translate_table: standard]	99	TSGAILSVQESR
99	23.97	23.97	32.4	26.26	21.6	TCONS_00096880	[translate_table: standard]	99	GLPDEITVEIK
99	23.97	23.97	32.4	26.26	21.6	TCONS_00096880	[translate_table: standard]	98.15	KFLVDQSVLPLFEK
100	23.86	23.86	76.97	69.7	69.7	TCONS_00129065	[translate_table: standard]	99	ADGMNDADASFDYIETAPSK
100	23.86	23.86	76.97	69.7	69.7	TCONS_00129065	[translate_table: standard]	99	FDDGPFLLGQF
100	23.86	23.86	76.97	69.7	69.7	TCONS_00129065	[translate_table: standard]	99	QFGEELLSYTDSFNK
100	23.86	23.86	76.97	69.7	69.7	TCONS_00129065	[translate_table: standard]	99	RQFGEELLSYTDSFNK
100	23.86	23.86	76.97	69.7	69.7	TCONS_00129065	[translate_table: standard]	99	YIDSNFEGPSLFPND
100	23.86	23.86	76.97	69.7	69.7	TCONS_00129065	[translate_table: standard]	99	YIDSNFEGPSLFPNDPAK
100	23.86	23.86	76.97	69.7	69.7	TCONS_00129065	[translate_table: standard]	99	YIDSNFEGPSLFPNDPAKR
100	23.86	23.86	76.97	69.7	69.7	TCONS_00129065	[translate_table: standard]	99	VPSLEHNNEVK
100	23.86	23.86	76.97	69.7	69.7	TCONS_00129065	[translate_table: standard]	98.77	GVITSFK
101	23.74	23.74	43.76	25.56	20.3	TCONS_00026705; TCONS_00026701	[translate_table: standard]; [translate_table: standard]	99	AAVSGLQNQPIINAVIDGDDIIYR
101	23.74	23.74	43.76	25.56	20.3	TCONS_00026705; TCONS_00026701	[translate_table: standard]; [translate_table: standard]	99	EAVFFLR
101	23.74	23.74	43.76	25.56	20.3	TCONS_00026705; TCONS_00026701	[translate_table: standard]; [translate_table: standard]	99	FVAAEGDTVEPGTK
101	23.74	23.74	43.76	25.56	20.3	TCONS_00026705; TCONS_00026701	[translate_table: standard]; [translate_table: standard]	99	GLVVPVIR
101	23.74	23.74	43.76	25.56	20.3	TCONS_00026705; TCONS_00026701	[translate_table: standard]; [translate_table: standard]	99	IKDVVEDPR
101	23.74	23.74	43.76	25.56	20.3	TCONS_00026705; TCONS_00026701	[translate_table: standard]; [translate_table: standard]	99	LGLMSGFVK
101	23.74	23.74	43.76	25.56	20.3	TCONS_00026705; TCONS_00026701	[translate_table: standard]; [translate_table: standard]	99	MGESITDGTLAVFLK
101	23.74	23.74	43.76	25.56	20.3	TCONS_00026705; TCONS_00026701	[translate_table: standard]; [translate_table: standard]	99	NADQMNFADIEK
101	23.74	23.74	43.76	25.56	20.3	TCONS_00026705; TCONS_00026701	[translate_table: standard]; [translate_table: standard]	99	SGEGVTHVAPSGTTAEPAPAEK
101	23.74	23.74	43.76	25.56	20.3	TCONS_00026705; TCONS_00026701	[translate_table: standard]; [translate_table: standard]	99	SSDNGDLVDAVVPF
101	23.74	23.74	43.76	25.56	20.3	TCONS_00026705; TCONS_00026701	[translate_table: standard]; [translate_table: standard]	97.73	IKDVVEDPRR
101	23.74	23.74	43.76	25.56	20.3	TCONS_00026705; TCONS_00026701	[translate_table: standard]; [translate_table: standard]	95.28	MNFADIEK
102	23.61	23.61	22.84	18.99	18.75	TCONS_00071382	[translate_table: standard]	99	DKSPLLPSDPYQR
102	23.61	23.61	22.84	18.99	18.75	TCONS_00071382	[translate_table: standard]	99	GVEFEFR
102	23.61	23.61	22.84	18.99	18.75	TCONS_00071382	[translate_table: standard]	99	GVEFEFREEDLTNK
102	23.61	23.61	22.84	18.99	18.75	TCONS_00071382	[translate_table: standard]	99	SPLLPSDPYQR
102	23.61	23.61	22.84	18.99	18.75	TCONS_00071382	[translate_table: standard]	99	SQLLLEMNPIHK
102	23.61	23.61	22.84	18.99	18.75	TCONS_00071382	[translate_table: standard]	99	VYGFVLELK
102	23.61	23.61	22.84	18.99	18.75	TCONS_00071382	[translate_table: standard]	98.85	DFTDCLK
102	23.61	23.61	22.84	18.99	18.75	TCONS_00071382	[translate_table: standard]	96.34	FIAWAK
103	23.58	23.58	30.02	29.25	25.81	TCONS_00123758	[translate_table: standard]	99	AEAVAQPPKVEAVAER
103	23.58	23.58	30.02	29.25	25.81	TCONS_00123758	[translate_table: standard]	99	ALLPSSDISK
103	23.58	23.58	30.02	29.25	25.81	TCONS_00123758	[translate_table: standard]	99	ALPAPGESSPATTENTVQK
103	23.58	23.58	30.02	29.25	25.81	TCONS_00123758	[translate_table: standard]	99	ELVGDITQIGK
103	23.58	23.58	30.02	29.25	25.81	TCONS_00123758	[translate_table: standard]	99	FDGNSELVAELVTSNGFK
103	23.58	23.58	30.02	29.25	25.81	TCONS_00123758	[translate_table: standard]	99	KQTLQLVDEFLSTK
103	23.58	23.58	30.02	29.25	25.81	TCONS_00123758	[translate_table: standard]	99	LGDDESAQLLDIR
103	23.58	23.58	30.02	29.25	25.81	TCONS_00123758	[translate_table: standard]	99	LLFAEDR
103	23.58	23.58	30.02	29.25	25.81	TCONS_00123758	[translate_table: standard]	99	QTLQLVDEFLSTK
103	23.58	23.58	30.02	29.25	25.81	TCONS_00123758	[translate_table: standard]	99	TPQINSVPIPEVK
103	23.58	23.58	30.02	29.25	25.81	TCONS_00123758	[translate_table: standard]	96.06	FKEPENTTLFILDK
104	23.52	23.58	42.73	35.57	31.67	TCONS_00068327	[translate_table: standard]	99	AVCTEAGMFALR
104	23.52	23.58	42.73	35.57	31.67	TCONS_00068327	[translate_table: standard]	99	EHAPSIIFMDEIDSIGSTR
104	23.52	23.58	42.73	35.57	31.67	TCONS_00068327	[translate_table: standard]	99	IDILDHALLRPGR
104	23.52	23.58	42.73	35.57	31.67	TCONS_00068327	[translate_table: standard]	99	MNGASGAELK
104	23.52	23.58	42.73	35.57	31.67	TCONS_00068327	[translate_table: standard]	98.79	GVLLYGPPGTGK
105	23.49	24.16	28.75	19.93	18.21	TCONS_00004173	[translate_table: standard]	99	FTYGLVMEEITTR
105	23.49	24.16	28.75	19.93	18.21	TCONS_00004173	[translate_table: standard]	99	FVNGAIVGER
105	23.49	24.16	28.75	19.93	18.21	TCONS_00004173	[translate_table: standard]	99	KLSPVFTGGPGLDEVPPIWVDR
105	23.49	24.16	28.75	19.93	18.21	TCONS_00004173	[translate_table: standard]	99	LSEILFFDR
105	23.49	24.16	28.75	19.93	18.21	TCONS_00004173	[translate_table: standard]	99	MAFAQANITR
105	23.49	24.16	28.75	19.93	18.21	TCONS_00004173	[translate_table: standard]	99	MGQGSSYGVGVK
105	23.49	24.16	28.75	19.93	18.21	TCONS_00004173	[translate_table: standard]	99	NILELAAEMR
105	23.49	24.16	28.75	19.93	18.21	TCONS_00004173	[translate_table: standard]	99	NVFQLDQGLGIGSK
105	23.49	24.16	28.75	19.93	18.21	TCONS_00004173	[translate_table: standard]	99	SAEISTEWSIVPGR
105	23.49	24.16	28.75	19.93	18.21	TCONS_00004173	[translate_table: standard]	99	VLPSGGISADGPPTTLSGTGIDR
105	23.49	24.16	28.75	19.93	18.21	TCONS_00004173	[translate_table: standard]	98.28	ELETLATCGMFEK
105	23.49	24.16	28.75	19.93	18.21	TCONS_00004173	[translate_table: standard]	96.84	ANITENFTR
106	23.26	23.26	59.79	42.29	42.29	TCONS_00038866	[translate_table: standard]	99	DGTTTAGNSSQVSDGAGAVLLMK
106	23.26	23.26	59.79	42.29	42.29	TCONS_00038866	[translate_table: standard]	99	DTHPDDLLAPVLR
106	23.26	23.26	59.79	42.29	42.29	TCONS_00038866	[translate_table: standard]	99	GGFKDTHPDDLLAPVLR
106	23.26	23.26	59.79	42.29	42.29	TCONS_00038866	[translate_table: standard]	99	GLPILGVFR
106	23.26	23.26	59.79	42.29	42.29	TCONS_00038866	[translate_table: standard]	99	INVNGGAMAIGHPLGATGAR
106	23.26	23.26	59.79	42.29	42.29	TCONS_00038866	[translate_table: standard]	99	KAAAATASGK
106	23.26	23.26	59.79	42.29	42.29	TCONS_00038866	[translate_table: standard]	99	MAAFYAGFPETVPIR
106	23.26	23.26	59.79	42.29	42.29	TCONS_00038866	[translate_table: standard]	99	QCSSGLQAVADVAAAIK
106	23.26	23.26	59.79	42.29	42.29	TCONS_00038866	[translate_table: standard]	99	TFAAVGVDPAIMGVGPAVAIPAAVK
106	23.26	23.26	59.79	42.29	42.29	TCONS_00038866	[translate_table: standard]	99	TNLNPSEVGDIVVGTVLAPGSQR
106	23.26	23.26	59.79	42.29	42.29	TCONS_00038866	[translate_table: standard]	99	TMAQAQDCLLPMGVTSENVAHR
106	23.26	23.26	59.79	42.29	42.29	TCONS_00038866	[translate_table: standard]	97.49	FKEEIIPVDTK
106	23.26	23.26	59.79	42.29	42.29	TCONS_00038866	[translate_table: standard]	96.01	GDSVDDLCNAR
107	23.21	23.21	48.85	33.78	32.25	TCONS_00064960	[translate_table: standard]	99	ASTIPFTPGMEAAGVVTAVGPGLTGR
107	23.21	23.21	48.85	33.78	32.25	TCONS_00064960	[translate_table: standard]	99	GMTAQFLVR
107	23.21	23.21	48.85	33.78	32.25	TCONS_00064960	[translate_table: standard]	99	GVEVVYDSVGK
107	23.21	23.21	48.85	33.78	32.25	TCONS_00064960	[translate_table: standard]	99	GYMVNFGQSSGTPDPLPLSALAAK
107	23.21	23.21	48.85	33.78	32.25	TCONS_00064960	[translate_table: standard]	99	KTSGSVLLIPDGN
107	23.21	23.21	48.85	33.78	32.25	TCONS_00064960	[translate_table: standard]	99	TSGSVLLIPDGN
107	23.21	23.21	48.85	33.78	32.25	TCONS_00064960	[translate_table: standard]	99	VGDVVAYAGNPMGSYTEEQILPAEK
107	23.21	23.21	48.85	33.78	32.25	TCONS_00064960	[translate_table: standard]	99	VHELGGPEVLK
107	23.21	23.21	48.85	33.78	32.25	TCONS_00064960	[translate_table: standard]	99	VNHTYPLSQAAQAHADLESR
107	23.21	23.21	48.85	33.78	32.25	TCONS_00064960	[translate_table: standard]	99	VVTVPSSIDPTIAASVILK
107	23.21	23.21	48.85	33.78	32.25	TCONS_00064960	[translate_table: standard]	99	WEDVEIGEPK
107	23.21	23.21	48.85	33.78	32.25	TCONS_00064960	[translate_table: standard]	99	KVGDVVAYAGNPMGSYTEEQILPAEK
108	23.12	23.12	43.49	33.8	31.86	TCONS_00010080	[translate_table: standard]	99	AEAFEIINDLR
108	23.12	23.12	43.49	33.8	31.86	TCONS_00010080	[translate_table: standard]	99	AEAFEIINDLRR
108	23.12	23.12	43.49	33.8	31.86	TCONS_00010080	[translate_table: standard]	99	DAVFLSGGPDYDVPLGR
108	23.12	23.12	43.49	33.8	31.86	TCONS_00010080	[translate_table: standard]	99	DDIGQAAGLLR
108	23.12	23.12	43.49	33.8	31.86	TCONS_00010080	[translate_table: standard]	99	GLSWTFYESSCPK
108	23.12	23.12	43.49	33.8	31.86	TCONS_00010080	[translate_table: standard]	99	IVSCADITALAAR
108	23.12	23.12	43.49	33.8	31.86	TCONS_00010080	[translate_table: standard]	99	MGQLTVLTGTEGEIR
108	23.12	23.12	43.49	33.8	31.86	TCONS_00010080	[translate_table: standard]	99	QGLFTSDQDLYTDK
108	23.12	23.12	43.49	33.8	31.86	TCONS_00010080	[translate_table: standard]	99	QGLFTSDQDLYTDKR
108	23.12	23.12	43.49	33.8	31.86	TCONS_00010080	[translate_table: standard]	99	VFKDDIGQAAGLLR
108	23.12	23.12	43.49	33.8	31.86	TCONS_00010080	[translate_table: standard]	99	YYVDLMNR
108	23.12	23.12	43.49	33.8	31.86	TCONS_00010080	[translate_table: standard]	96.8	GDEPPIVK
109	23.1	23.37	40.95	30.35	23.03	TCONS_00094243	[translate_table: standard]	99	DATDDKVTVESAEATLK
109	23.1	23.37	40.95	30.35	23.03	TCONS_00094243	[translate_table: standard]	99	DKYLNTEEFIDAVADELR
109	23.1	23.37	40.95	30.35	23.03	TCONS_00094243	[translate_table: standard]	99	DLALLIHGTK
109	23.1	23.37	40.95	30.35	23.03	TCONS_00094243	[translate_table: standard]	99	GGETSTNSIASIFAWSR
109	23.1	23.37	40.95	30.35	23.03	TCONS_00094243	[translate_table: standard]	99	LEAACIGTVESGK
109	23.1	23.37	40.95	30.35	23.03	TCONS_00094243	[translate_table: standard]	99	LIDDMVAYALK
109	23.1	23.37	40.95	30.35	23.03	TCONS_00094243	[translate_table: standard]	99	YFDLGLPHR
109	23.1	23.37	40.95	30.35	23.03	TCONS_00094243	[translate_table: standard]	99	YLNTEEFIDAVADELR
109	23.1	23.37	40.95	30.35	23.03	TCONS_00094243	[translate_table: standard]	99	NILNGTVFR
109	23.1	23.37	40.95	30.35	23.03	TCONS_00094243	[translate_table: standard]	98.72	DIFQEVYEANWK
109	23.1	23.37	40.95	30.35	23.03	TCONS_00094243	[translate_table: standard]	98.61	SEGGYVWACK
110	23.04	23.04	31.91	22.43	17.22	TCONS_00063631	[translate_table: standard]	99	AIVQFEDFQMK
110	23.04	23.04	31.91	22.43	17.22	TCONS_00063631	[translate_table: standard]	99	EGANLVEVVK
110	23.04	23.04	31.91	22.43	17.22	TCONS_00063631	[translate_table: standard]	99	LDMYVAAAGINPQR
110	23.04	23.04	31.91	22.43	17.22	TCONS_00063631	[translate_table: standard]	99	MAAAETHPQFFLLDK
110	23.04	23.04	31.91	22.43	17.22	TCONS_00063631	[translate_table: standard]	99	MAAAETHPQFFLLDKDGLITTER
110	23.04	23.04	31.91	22.43	17.22	TCONS_00063631	[translate_table: standard]	99	VISFEQQYAR
110	23.04	23.04	31.91	22.43	17.22	TCONS_00063631	[translate_table: standard]	98.6	ILPVMLDVGTNNQK
110	23.04	23.04	31.91	22.43	17.22	TCONS_00063631	[translate_table: standard]	97.82	KVVDPAAAPFAK
111	22.97	22.97	30.19	22.88	21.35	TCONS_00032045	[translate_table: standard]	99	ANVADMKPGEVR
111	22.97	22.97	30.19	22.88	21.35	TCONS_00032045	[translate_table: standard]	99	EDIVQGIER
111	22.97	22.97	30.19	22.88	21.35	TCONS_00032045	[translate_table: standard]	99	FEGGFPASAGASLDAFR
111	22.97	22.97	30.19	22.88	21.35	TCONS_00032045	[translate_table: standard]	99	GVPILAWPIR
111	22.97	22.97	30.19	22.88	21.35	TCONS_00032045	[translate_table: standard]	99	IIPGIPEDMGLTYSDINR
111	22.97	22.97	30.19	22.88	21.35	TCONS_00032045	[translate_table: standard]	99	IIPGIPEDMGLTYSDINRR
111	22.97	22.97	30.19	22.88	21.35	TCONS_00032045	[translate_table: standard]	99	IVKEDIVQGIER
111	22.97	22.97	30.19	22.88	21.35	TCONS_00032045	[translate_table: standard]	99	QSNYTEDEVIQWLDSKPR
111	22.97	22.97	30.19	22.88	21.35	TCONS_00032045	[translate_table: standard]	99	RQSNYTEDEVIQWLDSKPR
111	22.97	22.97	30.19	22.88	21.35	TCONS_00032045	[translate_table: standard]	99	VGYMVSNGDLSEIVKEDIVQGIER
111	22.97	22.97	30.19	22.88	21.35	TCONS_00032045	[translate_table: standard]	97.89	LMADEEVHKR
112	22.96	22.96	45.99	36.99	31.12	TCONS_00084804	[translate_table: standard]	99	DGGQVVDVVTAADVER
112	22.96	22.96	45.99	36.99	31.12	TCONS_00084804	[translate_table: standard]	99	FMVGAAIGTR
112	22.96	22.96	45.99	36.99	31.12	TCONS_00084804	[translate_table: standard]	99	IILVTESGTSK
112	22.96	22.96	45.99	36.99	31.12	TCONS_00084804	[translate_table: standard]	99	LLGVVTISDWEALK
112	22.96	22.96	45.99	36.99	31.12	TCONS_00084804	[translate_table: standard]	99	NLEFVPLVNEK
112	22.96	22.96	45.99	36.99	31.12	TCONS_00084804	[translate_table: standard]	99	SPVSAPSDYDFEQVAAYLAAK
112	22.96	22.96	45.99	36.99	31.12	TCONS_00084804	[translate_table: standard]	99	VGMGSGSICTTQEVCAVGR
112	22.96	22.96	45.99	36.99	31.12	TCONS_00084804	[translate_table: standard]	99	QGLQDLGAPSLQSAHELLR
112	22.96	22.96	45.99	36.99	31.12	TCONS_00084804	[translate_table: standard]	95.47	GMGSLEAMTK
113	22.84	22.85	50.45	48.65	45.05	TCONS_00022921	[translate_table: standard]	99	APLSLALAHADIDDGK
113	22.84	22.85	50.45	48.65	45.05	TCONS_00022921	[translate_table: standard]	99	ATSIPADRVPDMAK
113	22.84	22.85	50.45	48.65	45.05	TCONS_00022921	[translate_table: standard]	99	DALGNDVIAAEW
113	22.84	22.85	50.45	48.65	45.05	TCONS_00022921	[translate_table: standard]	99	DALGNDVIAAEWLK
113	22.84	22.85	50.45	48.65	45.05	TCONS_00022921	[translate_table: standard]	99	FICPCHGSQYNNQGR
113	22.84	22.85	50.45	48.65	45.05	TCONS_00022921	[translate_table: standard]	99	GDPTYLVVENDR
113	22.84	22.85	50.45	48.65	45.05	TCONS_00022921	[translate_table: standard]	99	GPAPLSLALAHADIDDGK
113	22.84	22.85	50.45	48.65	45.05	TCONS_00022921	[translate_table: standard]	99	TLTQGLK
113	22.84	22.85	50.45	48.65	45.05	TCONS_00022921	[translate_table: standard]	99	TLTQGLKGDPTYLVVENDR
113	22.84	22.85	50.45	48.65	45.05	TCONS_00022921	[translate_table: standard]	99	VLFVPWVETD
113	22.84	22.85	50.45	48.65	45.05	TCONS_00022921	[translate_table: standard]	99	VLFVPWVETDFR
113	22.84	22.85	50.45	48.65	45.05	TCONS_00022921	[translate_table: standard]	98.27	TGEAPWWA
114	22.82	22.82	46.63	35.12	35.12	TCONS_00101316	[translate_table: standard]	99	DDGNLASFVGFR
114	22.82	22.82	46.63	35.12	35.12	TCONS_00101316	[translate_table: standard]	99	FHGYSPAVVTGKPIDLGGSLGR
114	22.82	22.82	46.63	35.12	35.12	TCONS_00101316	[translate_table: standard]	99	FIIEAANHPTDPEADEILSK
114	22.82	22.82	46.63	35.12	35.12	TCONS_00101316	[translate_table: standard]	99	GGIGCNPGELSISELER
114	22.82	22.82	46.63	35.12	35.12	TCONS_00101316	[translate_table: standard]	99	GLDIPSLLK
114	22.82	22.82	46.63	35.12	35.12	TCONS_00101316	[translate_table: standard]	99	GVLFATEALLNEYGK
114	22.82	22.82	46.63	35.12	35.12	TCONS_00101316	[translate_table: standard]	99	SILVEDCDILLPAALGGVINR
114	22.82	22.82	46.63	35.12	35.12	TCONS_00101316	[translate_table: standard]	98.81	TAVANIPYGGAK
114	22.82	22.82	46.63	35.12	35.12	TCONS_00101316	[translate_table: standard]	97.99	LLGLDSK
115	22.69	24.8	40.05	32.95	32.04	TCONS_00061499; TCONS_00061498; TCONS_00061497	[translate_table: standard]; [translate_table: standard]; [translate_table: standard]	99	FQPENMEHNKK
115	22.69	24.8	40.05	32.95	32.04	TCONS_00061499; TCONS_00061498; TCONS_00061497	[translate_table: standard]; [translate_table: standard]; [translate_table: standard]	99	LGSQGLEVSK
115	22.69	24.8	40.05	32.95	32.04	TCONS_00061499; TCONS_00061498; TCONS_00061497	[translate_table: standard]; [translate_table: standard]; [translate_table: standard]	99	LTPEEMAELESIASADAVK
115	22.69	24.8	40.05	32.95	32.04	TCONS_00061499; TCONS_00061498; TCONS_00061497	[translate_table: standard]; [translate_table: standard]; [translate_table: standard]	99	LVENFANK
115	22.69	24.8	40.05	32.95	32.04	TCONS_00061499; TCONS_00061498; TCONS_00061497	[translate_table: standard]; [translate_table: standard]; [translate_table: standard]	99	MFEQVNEIAEK
115	22.69	24.8	40.05	32.95	32.04	TCONS_00061499; TCONS_00061498; TCONS_00061497	[translate_table: standard]; [translate_table: standard]; [translate_table: standard]	99	YIGLSEASPSTIR
115	22.69	24.8	40.05	32.95	32.04	TCONS_00061499; TCONS_00061498; TCONS_00061497	[translate_table: standard]; [translate_table: standard]; [translate_table: standard]	99	DVEEEIVPTCR
115	22.69	24.8	40.05	32.95	32.04	TCONS_00061499; TCONS_00061498; TCONS_00061497	[translate_table: standard]; [translate_table: standard]; [translate_table: standard]	99	ELGIGIVAYSPLGR
115	22.69	24.8	40.05	32.95	32.04	TCONS_00061499; TCONS_00061498; TCONS_00061497	[translate_table: standard]; [translate_table: standard]; [translate_table: standard]	99	IANLDQNIGALSVK
115	22.69	24.8	40.05	32.95	32.04	TCONS_00061499; TCONS_00061498; TCONS_00061497	[translate_table: standard]; [translate_table: standard]; [translate_table: standard]	99	NSDTPPLSSWTS
116	22.68	22.68	40.87	27	20.51	TCONS_00040813; TCONS_00040812	[translate_table: standard]; [translate_table: standard]	99	GFVASNSKDDPAK
116	22.68	22.68	40.87	27	20.51	TCONS_00040813; TCONS_00040812	[translate_table: standard]; [translate_table: standard]	99	LPLQDVYK
116	22.68	22.68	40.87	27	20.51	TCONS_00040813; TCONS_00040812	[translate_table: standard]; [translate_table: standard]	99	NPDKIPFVPISGFEGDNMIER
116	22.68	22.68	40.87	27	20.51	TCONS_00040813; TCONS_00040812	[translate_table: standard]; [translate_table: standard]	99	VETGLIKPGMVVTFGPTGLTTEVK
116	22.68	22.68	40.87	27	20.51	TCONS_00040813; TCONS_00040812	[translate_table: standard]; [translate_table: standard]	99	VGYNPDKIPFVPISGFEGDNMIER
116	22.68	22.68	40.87	27	20.51	TCONS_00040813; TCONS_00040812	[translate_table: standard]; [translate_table: standard]	99	YYCTVIDAPGHR
116	22.68	22.68	40.87	27	20.51	TCONS_00040813; TCONS_00040812	[translate_table: standard]; [translate_table: standard]	99	IGGIGTVPVGR
116	22.68	22.68	40.87	27	20.51	TCONS_00040813; TCONS_00040812	[translate_table: standard]; [translate_table: standard]	99	MIPTKPMVVETFSEYPPLGR
117	22.63	22.63	57.77	45.27	42.91	TCONS_00088442	[translate_table: standard]	99	ALTSTDKFEMWGDGLQTR
117	22.63	22.63	57.77	45.27	42.91	TCONS_00088442	[translate_table: standard]	99	GINLSTYGSSK
117	22.63	22.63	57.77	45.27	42.91	TCONS_00088442	[translate_table: standard]	99	IVGTQAPVQLGSLR
117	22.63	22.63	57.77	45.27	42.91	TCONS_00088442	[translate_table: standard]	99	LFYASSACIYPEFK
117	22.63	22.63	57.77	45.27	42.91	TCONS_00088442	[translate_table: standard]	99	LGWAPTMR
117	22.63	22.63	57.77	45.27	42.91	TCONS_00088442	[translate_table: standard]	99	QLDTNVSLK
118	22.61	22.61	56.5	45.62	41.99	TCONS_00086986; TCONS_00086985	[translate_table: standard]; [translate_table: standard]	99	AVVSPVDDELAK
118	22.61	22.61	56.5	45.62	41.99	TCONS_00086986; TCONS_00086985	[translate_table: standard]; [translate_table: standard]	99	DPDQAAILK
118	22.61	22.61	56.5	45.62	41.99	TCONS_00086986; TCONS_00086985	[translate_table: standard]; [translate_table: standard]	99	FGANCGPEAVWFK
118	22.61	22.61	56.5	45.62	41.99	TCONS_00086986; TCONS_00086985	[translate_table: standard]; [translate_table: standard]	99	HLSDPFANNLLTVLAGSAER
118	22.61	22.61	56.5	45.62	41.99	TCONS_00086986; TCONS_00086985	[translate_table: standard]; [translate_table: standard]	99	IFLPEGLLDR
118	22.61	22.61	56.5	45.62	41.99	TCONS_00086986; TCONS_00086985	[translate_table: standard]; [translate_table: standard]	99	IINGLNLEDK
118	22.61	22.61	56.5	45.62	41.99	TCONS_00086986; TCONS_00086985	[translate_table: standard]; [translate_table: standard]	99	KAVVSPVDDELAK
118	22.61	22.61	56.5	45.62	41.99	TCONS_00086986; TCONS_00086985	[translate_table: standard]; [translate_table: standard]	99	LHPGGPFDPLGLAK
118	22.61	22.61	56.5	45.62	41.99	TCONS_00086986; TCONS_00086985	[translate_table: standard]; [translate_table: standard]	99	SEIPAYLTGEVPGDYGYDPFGLSK
118	22.61	22.61	56.5	45.62	41.99	TCONS_00086986; TCONS_00086985	[translate_table: standard]; [translate_table: standard]	99	TGALLLDGNTLNYFGK
118	22.61	22.61	56.5	45.62	41.99	TCONS_00086986; TCONS_00086985	[translate_table: standard]; [translate_table: standard]	99	YQAYELIHGR
119	22.55	22.55	8.225	2.106	2.106	TCONS_00043013	[translate_table: standard]	99	EITLGFVD
119	22.55	22.55	8.225	2.106	2.106	TCONS_00043013	[translate_table: standard]	99	EITLGFVDL
119	22.55	22.55	8.225	2.106	2.106	TCONS_00043013	[translate_table: standard]	99	EITLGFVDLL
119	22.55	22.55	8.225	2.106	2.106	TCONS_00043013	[translate_table: standard]	99	EITLGFVDLLR
119	22.55	22.55	8.225	2.106	2.106	TCONS_00043013	[translate_table: standard]	99	EITLGFVDLLRD
119	22.55	22.55	8.225	2.106	2.106	TCONS_00043013	[translate_table: standard]	99	EITLGFVDLLRDD
119	22.55	22.55	8.225	2.106	2.106	TCONS_00043013	[translate_table: standard]	99	EITLGFVDLLRDDYVEK
119	22.55	22.55	8.225	2.106	2.106	TCONS_00043013	[translate_table: standard]	99	EITLGFVDLLRDDYVEKDR
119	22.55	22.55	8.225	2.106	2.106	TCONS_00043013	[translate_table: standard]	99	LGFVDLLR
119	22.55	22.55	8.225	2.106	2.106	TCONS_00043013	[translate_table: standard]	99	DDYVEKDR
119	22.55	22.55	8.225	2.106	2.106	TCONS_00043013	[translate_table: standard]	99	REITLGFVDLLR
119	22.55	22.55	8.225	2.106	2.106	TCONS_00043013	[translate_table: standard]	99	EREITLGFVDLLR
119	22.55	22.55	8.225	2.106	2.106	TCONS_00043013	[translate_table: standard]	98.65	GFVDLLR
119	22.55	22.55	8.225	2.106	2.106	TCONS_00043013	[translate_table: standard]	95.01	DDYVEK
120	22.54	22.84	56.45	38.06	36.13	TCONS_00100986	[translate_table: standard]	99	AIFSMESFVK
120	22.54	22.84	56.45	38.06	36.13	TCONS_00100986	[translate_table: standard]	99	ALPEDVIEGWRPK
120	22.54	22.84	56.45	38.06	36.13	TCONS_00100986	[translate_table: standard]	99	ENGPFVDGK
120	22.54	22.84	56.45	38.06	36.13	TCONS_00100986	[translate_table: standard]	99	FPNPPLGTPPEK
120	22.54	22.84	56.45	38.06	36.13	TCONS_00100986	[translate_table: standard]	99	LGDCPFTQR
120	22.54	22.84	56.45	38.06	36.13	TCONS_00100986	[translate_table: standard]	99	NWSVPDSLPCVK
120	22.54	22.84	56.45	38.06	36.13	TCONS_00100986	[translate_table: standard]	99	SSVSDPLEVCVK
120	22.54	22.84	56.45	38.06	36.13	TCONS_00100986	[translate_table: standard]	99	VLLTLEEK
120	22.54	22.84	56.45	38.06	36.13	TCONS_00100986	[translate_table: standard]	99	VSAADLSLGPK
120	22.54	22.84	56.45	38.06	36.13	TCONS_00100986	[translate_table: standard]	99	WIADSDVITQALEEK
120	22.54	22.84	56.45	38.06	36.13	TCONS_00100986	[translate_table: standard]	98.21	RVSAADLSLGPK
121	22.4	22.4	37.38	23.19	20.6	TCONS_00078636	[translate_table: standard]	99	AGLDLECGPF
121	22.4	22.4	37.38	23.19	20.6	TCONS_00078636	[translate_table: standard]	99	AGLDLECGPFLAIHTEQAVR
121	22.4	22.4	37.38	23.19	20.6	TCONS_00078636	[translate_table: standard]	99	DVCTPAHQQLALEAAR
121	22.4	22.4	37.38	23.19	20.6	TCONS_00078636	[translate_table: standard]	99	GQETPGEDPVLAGK
121	22.4	22.4	37.38	23.19	20.6	TCONS_00078636	[translate_table: standard]	99	LGMFDGEPSSQPYGNLGPR
121	22.4	22.4	37.38	23.19	20.6	TCONS_00078636	[translate_table: standard]	99	QDLADTYDVPFK
121	22.4	22.4	37.38	23.19	20.6	TCONS_00078636	[translate_table: standard]	99	QGIVLLQNR
121	22.4	22.4	37.38	23.19	20.6	TCONS_00078636	[translate_table: standard]	99	VAGVMCSYNQVNGKPTCADPDLLR
121	22.4	22.4	37.38	23.19	20.6	TCONS_00078636	[translate_table: standard]	99	VGLLLPGPQQE
121	22.4	22.4	37.38	23.19	20.6	TCONS_00078636	[translate_table: standard]	99	VGLLLPGPQQELVSR
121	22.4	22.4	37.38	23.19	20.6	TCONS_00078636	[translate_table: standard]	99	QADATVLVMGLDQSIETEFKDR
122	22.38	22.38	51.31	44.02	35.86	TCONS_00108884	[translate_table: standard]	99	AMTEALIPLLQLSDSPR
122	22.38	22.38	51.31	44.02	35.86	TCONS_00108884	[translate_table: standard]	99	GVLNDVESLTEER
122	22.38	22.38	51.31	44.02	35.86	TCONS_00108884	[translate_table: standard]	99	LDILVNNAGIVGVK
122	22.38	22.38	51.31	44.02	35.86	TCONS_00108884	[translate_table: standard]	99	LQLIPSEWAK
122	22.38	22.38	51.31	44.02	35.86	TCONS_00108884	[translate_table: standard]	99	VEEVLNEFLK
123	22.36	81.02	39.68	35.09	30.16	TCONS_00091067	[translate_table: standard]	99	EAPPTFEQPK
123	22.36	81.02	39.68	35.09	30.16	TCONS_00091067	[translate_table: standard]	99	IGVCTGIFR
123	22.36	81.02	39.68	35.09	30.16	TCONS_00091067	[translate_table: standard]	99	KWISSIGVESIGK
123	22.36	81.02	39.68	35.09	30.16	TCONS_00091067	[translate_table: standard]	99	LLEYGSMLVQEQENVK
123	22.36	81.02	39.68	35.09	30.16	TCONS_00091067	[translate_table: standard]	99	LLEYGSMLVQEQENVKR
123	22.36	81.02	39.68	35.09	30.16	TCONS_00091067	[translate_table: standard]	99	MCVLFINDLDAGAGR
123	22.36	81.02	39.68	35.09	30.16	TCONS_00091067	[translate_table: standard]	99	VPIVVTGNDFSTLYAPLIR
123	22.36	81.02	39.68	35.09	30.16	TCONS_00091067	[translate_table: standard]	99	WISSIGVESIGK
123	22.36	81.02	39.68	35.09	30.16	TCONS_00091067	[translate_table: standard]	99	YLSEAALGDANDDAINK
123	22.36	81.02	39.68	35.09	30.16	TCONS_00091067	[translate_table: standard]	99	LVDTFPGQSIDFF
123	22.36	81.02	39.68	35.09	30.16	TCONS_00091067	[translate_table: standard]	99	LVDTFPGQSIDFFGA
123	22.36	81.02	39.68	35.09	30.16	TCONS_00091067	[translate_table: standard]	99	LVDTFPGQSIDFFGALR
123	22.36	81.02	39.68	35.09	30.16	TCONS_00091067	[translate_table: standard]	99	YLSEAALGDANDDAINKG
123	22.36	81.02	39.68	35.09	30.16	TCONS_00091067	[translate_table: standard]	97.23	WISSIGVESIGKR
124	22.3	22.3	30.92	29.58	26.72	TCONS_00101597	[translate_table: standard]	99	FWEVVCDEHGIDPTGR
124	22.3	22.3	30.92	29.58	26.72	TCONS_00101597	[translate_table: standard]	99	GHYTEGAELIDSVLDVVR
124	22.3	22.3	30.92	29.58	26.72	TCONS_00101597	[translate_table: standard]	99	YVGTSDLQLER
124	22.3	22.3	30.92	29.58	26.72	TCONS_00101597	[translate_table: standard]	99	AVLMDLEPGTMDSVR
124	22.3	22.3	30.92	29.58	26.72	TCONS_00101597	[translate_table: standard]	96.89	ALTVPELTQQMWDAK
124	22.3	22.3	30.92	29.58	26.72	TCONS_00101597	[translate_table: standard]	95.85	NSSYFVEWIPNNVK
125	22.24	23.42	36.35	24.01	24.01	TCONS_00018726	[translate_table: standard]	99	AIELIATHLR
125	22.24	23.42	36.35	24.01	24.01	TCONS_00018726	[translate_table: standard]	99	EEPDASLPPAVDGLLR
125	22.24	23.42	36.35	24.01	24.01	TCONS_00018726	[translate_table: standard]	99	ILDGPPGTAER
125	22.24	23.42	36.35	24.01	24.01	TCONS_00018726	[translate_table: standard]	99	IVEVVGEPVGVHK
125	22.24	23.42	36.35	24.01	24.01	TCONS_00018726	[translate_table: standard]	99	LLLAAAQAGSIIGK
125	22.24	23.42	36.35	24.01	24.01	TCONS_00018726	[translate_table: standard]	99	QGHEDDLAIGGGEK
125	22.24	23.42	36.35	24.01	24.01	TCONS_00018726	[translate_table: standard]	99	QLDNYYPPADIQPPLEK
125	22.24	23.42	36.35	24.01	24.01	TCONS_00018726	[translate_table: standard]	99	RVSGATVTIQETR
125	22.24	23.42	36.35	24.01	24.01	TCONS_00018726	[translate_table: standard]	99	SIQEASSCIVR
125	22.24	23.42	36.35	24.01	24.01	TCONS_00018726	[translate_table: standard]	99	VLGTEDLPIFALQDDR
125	22.24	23.42	36.35	24.01	24.01	TCONS_00018726	[translate_table: standard]	99	VSGATVTIQETR
125	22.24	23.42	36.35	24.01	24.01	TCONS_00018726	[translate_table: standard]	95.01	IPMF
126	22.21	22.21	42.93	33.87	32.27	TCONS_00032819	[translate_table: standard]	99	ADPVIHTLLPLSPK
126	22.21	22.21	42.93	33.87	32.27	TCONS_00032819	[translate_table: standard]	99	DVVQTQTIK
126	22.21	22.21	42.93	33.87	32.27	TCONS_00032819	[translate_table: standard]	99	GEICDVNGNCVDATEDEFFR
126	22.21	22.21	42.93	33.87	32.27	TCONS_00032819	[translate_table: standard]	99	GLCGGFNNAIIK
126	22.21	22.21	42.93	33.87	32.27	TCONS_00032819	[translate_table: standard]	99	MSAMSNATDNAVELK
126	22.21	22.21	42.93	33.87	32.27	TCONS_00032819	[translate_table: standard]	99	NLGLDYTVISVGK
126	22.21	22.21	42.93	33.87	32.27	TCONS_00032819	[translate_table: standard]	99	SLSIVYNR
126	22.21	22.21	42.93	33.87	32.27	TCONS_00032819	[translate_table: standard]	99	ALQESLASELAAR
126	22.21	22.21	42.93	33.87	32.27	TCONS_00032819	[translate_table: standard]	97.36	VALVVVTGDR
127	21.99	21.99	58.92	42.7	21.26	TCONS_00107801	[translate_table: standard]	99	ESDTGLAAPSQWDLVSDK
127	21.99	21.99	58.92	42.7	21.26	TCONS_00107801	[translate_table: standard]	99	FDDGVGGDNEVQR
127	21.99	21.99	58.92	42.7	21.26	TCONS_00107801	[translate_table: standard]	99	IDPSVTMMTVEEKPDVTYNDVGGCK
127	21.99	21.99	58.92	42.7	21.26	TCONS_00107801	[translate_table: standard]	99	KVEFGLPDLESR
127	21.99	21.99	58.92	42.7	21.26	TCONS_00107801	[translate_table: standard]	99	SVCTEAGMYAIR
127	21.99	21.99	58.92	42.7	21.26	TCONS_00107801	[translate_table: standard]	99	TMLEIVNQLDGFDAR
127	21.99	21.99	58.92	42.7	21.26	TCONS_00107801	[translate_table: standard]	99	TYGLGPYSTSIK
127	21.99	21.99	58.92	42.7	21.26	TCONS_00107801	[translate_table: standard]	99	VSPTDIEEGMR
128	21.87	21.87	47.16	34.47	28.79	TCONS_00059585	[translate_table: standard]	99	GLAGGLNAINGSPMIDGGDFDGAK
128	21.87	21.87	47.16	34.47	28.79	TCONS_00059585	[translate_table: standard]	99	GYVSEEEAGK
128	21.87	21.87	47.16	34.47	28.79	TCONS_00059585	[translate_table: standard]	99	KGNVIITGASSGLGLATAK
128	21.87	21.87	47.16	34.47	28.79	TCONS_00059585	[translate_table: standard]	99	LAQVVSEPSLTK
128	21.87	21.87	47.16	34.47	28.79	TCONS_00059585	[translate_table: standard]	99	NSASFENQLSQEASDTEK
128	21.87	21.87	47.16	34.47	28.79	TCONS_00059585	[translate_table: standard]	99	VTTTPEINQAAPEAK
128	21.87	21.87	47.16	34.47	28.79	TCONS_00059585	[translate_table: standard]	96.67	ENYTIMHLDLASLDSVR
129	21.76	21.98	38.92	33.25	29.95	TCONS_00127771	[translate_table: standard]	99	AIFNAEHDIGTYTIK
129	21.76	21.98	38.92	33.25	29.95	TCONS_00127771	[translate_table: standard]	99	ESTLSDPVKGK
129	21.76	21.98	38.92	33.25	29.95	TCONS_00127771	[translate_table: standard]	99	FLPSEFGNDVDR
129	21.76	21.98	38.92	33.25	29.95	TCONS_00127771	[translate_table: standard]	99	GDQTNFEIEPSFGVEASELYPDVK
129	21.76	21.98	38.92	33.25	29.95	TCONS_00127771	[translate_table: standard]	99	QVDVVISTVGSMQLADQTK
129	21.76	21.98	38.92	33.25	29.95	TCONS_00127771	[translate_table: standard]	96.93	ESTLSDPVK
130	21.67	21.67	71.64	61.19	56.22	TCONS_00125430	[translate_table: standard]	99	ELDYLVGAVSN
130	21.67	21.67	71.64	61.19	56.22	TCONS_00125430	[translate_table: standard]	99	ELDYLVGAVSNPK
130	21.67	21.67	71.64	61.19	56.22	TCONS_00125430	[translate_table: standard]	99	IFNDALDTTK
130	21.67	21.67	71.64	61.19	56.22	TCONS_00125430	[translate_table: standard]	99	IVPATGIPDGWMGLDIGPDSIK
130	21.67	21.67	71.64	61.19	56.22	TCONS_00125430	[translate_table: standard]	99	RPFAAIVGGSK
130	21.67	21.67	71.64	61.19	56.22	TCONS_00125430	[translate_table: standard]	99	TVIWNGPMGVFEFVK
130	21.67	21.67	71.64	61.19	56.22	TCONS_00125430	[translate_table: standard]	99	VTTIIGGGDSVAAVEK
130	21.67	21.67	71.64	61.19	56.22	TCONS_00125430	[translate_table: standard]	98.39	FAPDANSK
131	21.57	21.57	47.89	39.44	32.39	TCONS_00011258	[translate_table: standard]	99	AQILYDTIDQSNGFYR
131	21.57	21.57	47.89	39.44	32.39	TCONS_00011258	[translate_table: standard]	99	ASIYNAMPLAGVEK
131	21.57	21.57	47.89	39.44	32.39	TCONS_00011258	[translate_table: standard]	99	DLIGNAQEITPVMLDYK
131	21.57	21.57	47.89	39.44	32.39	TCONS_00011258	[translate_table: standard]	99	ESLLIADMSSNFCSKPVDVSK
131	21.57	21.57	47.89	39.44	32.39	TCONS_00011258	[translate_table: standard]	99	FGLIYAGAQK
131	21.57	21.57	47.89	39.44	32.39	TCONS_00011258	[translate_table: standard]	99	KAESEVYNWR
131	21.57	21.57	47.89	39.44	32.39	TCONS_00011258	[translate_table: standard]	99	NVGPSGVTIVIIR
131	21.57	21.57	47.89	39.44	32.39	TCONS_00011258	[translate_table: standard]	99	SELEAEFIK
131	21.57	21.57	47.89	39.44	32.39	TCONS_00011258	[translate_table: standard]	99	SLMNVPFTLEK
131	21.57	21.57	47.89	39.44	32.39	TCONS_00011258	[translate_table: standard]	99	VFNFAAGPATLPEIVLK
132	21.51	21.63	22.93	14.07	10.02	TCONS_00017481	[translate_table: standard]	99	AGVKDYK
132	21.51	21.63	22.93	14.07	10.02	TCONS_00017481	[translate_table: standard]	99	AVYECLR
132	21.51	21.63	22.93	14.07	10.02	TCONS_00017481	[translate_table: standard]	99	GGLDFTK
132	21.51	21.63	22.93	14.07	10.02	TCONS_00017481	[translate_table: standard]	99	GGLDFTKDDEN
132	21.51	21.63	22.93	14.07	10.02	TCONS_00017481	[translate_table: standard]	99	GGLDFTKDDENVN
132	21.51	21.63	22.93	14.07	10.02	TCONS_00017481	[translate_table: standard]	99	GGLDFTKDDENVNSUPFMR
132	21.51	21.63	22.93	14.07	10.02	TCONS_00017481	[translate_table: standard]	99	PLLGCTIKPK
132	21.51	21.63	22.93	14.07	10.02	TCONS_00017481	[translate_table: standard]	99	YGRPLLGC
132	21.51	21.63	22.93	14.07	10.02	TCONS_00017481	[translate_table: standard]	99	YGRPLLGCTIKPK
132	21.51	21.63	22.93	14.07	10.02	TCONS_00017481	[translate_table: standard]	99	LGCTIKPK
132	21.51	21.63	22.93	14.07	10.02	TCONS_00017481	[translate_table: standard]	98.16	LLGCTIKPK
132	21.51	21.63	22.93	14.07	10.02	TCONS_00017481	[translate_table: standard]	97.96	GGLDFTKDD
133	21.44	23.77	42.68	30.02	26.76	TCONS_00051784	[translate_table: standard]	99	AGAGSATLSMAYAAAR
133	21.44	23.77	42.68	30.02	26.76	TCONS_00051784	[translate_table: standard]	99	GVNVVVIPAGVPR
133	21.44	23.77	42.68	30.02	26.76	TCONS_00051784	[translate_table: standard]	99	MSPLVSNLR
133	21.44	23.77	42.68	30.02	26.76	TCONS_00051784	[translate_table: standard]	99	TKPSVSFTDDEIHELTVR
133	21.44	23.77	42.68	30.02	26.76	TCONS_00051784	[translate_table: standard]	99	VAVLGAAGGIGQPLALLIK
133	21.44	23.77	42.68	30.02	26.76	TCONS_00051784	[translate_table: standard]	99	AGAGSATLSMAY
133	21.44	23.77	42.68	30.02	26.76	TCONS_00051784	[translate_table: standard]	99	DDLFNINANIVK
133	21.44	23.77	42.68	30.02	26.76	TCONS_00051784	[translate_table: standard]	96.22	GVEAVISSDFQGLTECEQK
134	21.1	21.31	35.67	23.68	20.76	TCONS_00083260	[translate_table: standard]	99	AFCDVYPLIPK
134	21.1	21.31	35.67	23.68	20.76	TCONS_00083260	[translate_table: standard]	99	ALLDDAALEVGGK
134	21.1	21.31	35.67	23.68	20.76	TCONS_00083260	[translate_table: standard]	99	AMEDALTAIK
134	21.1	21.31	35.67	23.68	20.76	TCONS_00083260	[translate_table: standard]	99	EILGFNTYYEEEK
134	21.1	21.31	35.67	23.68	20.76	TCONS_00083260	[translate_table: standard]	99	GYLSTSSNAYSFQQGTQEDTDQR
134	21.1	21.31	35.67	23.68	20.76	TCONS_00083260	[translate_table: standard]	99	KESGSDIVIVAR
[truncated: 5,343 more rows]
